# Supplementary material for: Fecal Microbial Communities in a Large Representative Cohort of California Dairy Cows
Source: Front Microbiol. 2019 May 16;10:1093. doi: 10.3389/fmicb.2019.01093 (PMC6532609; doi:10.3389/fmicb.2019.01093)
Supplement: TABLE S1 — Metadata for each sample used for analysis. [file Table_1.XLSX]

## Sheet: Sheet1
Category	Ingredient	1	2	3	4	5	7	8	10
Forages
	Alfalfa hay	x	x	x	x		x		x
	Oat hay	x
	Cereal hay			x
	Pasture grass						x
Silages
	Corn	x	x	x	x	x			x
	Alfalfa			x
	Winter				x
	Oat								x
	Haylage					x
	Grass						x
Grains
	Rolled corn	x
	Steamed-flaked corn		x	x					x
	Ground corn			x	x
	Mixed-processed						x	x
By-products
	Dried distillers grain				x				x
	Wet distillers grain	x		x
	Whole cotton seed	x	x	x	x				x
	Almond hulls	x	x	x		x			x
	Almond shells			x
	Soybean meal			x
	Wheat bran				x
	Corn gluten								x
Concentrates & mixes
	Lactating cow pellet		x
	Canola pellet	x	x	x					x
	Beet pulp pellet		x
	Pellet (generic)				x
	Minerals			x		x			x
	Mixed feed "cow chow"					x			x
	Heifer mix								x
	Calf starter								x
No ingredients collected from dairies 6 or 9
