# Supplementary material for: Fecal Microbial Communities in a Large Representative Cohort of California Dairy Cows
Source: Front Microbiol. 2019 May 16;10:1093. doi: 10.3389/fmicb.2019.01093 (PMC6532609; doi:10.3389/fmicb.2019.01093)
Supplement: TABLE S2 — Presence or absence of specific feedstuffs in diet of farms where feed information was collected. [file Table_2.XLSX]

## Sheet: Table S2
#SampleID	BarcodeSequence	LinkerPrimerSequence	ReversePrimer	CowID	Sample	Farm	HousingType	Forage	Silage	Grains	By_Products	Concentrates	Minerals	Production_lbs	Parity	State of Lactation	Age	Breed	PD_whole_tree	Description
#Analysis of feces from 2015 CDRF study
#CDRF 2015
161	AGTCTCTC	GTGTGCCAGCMGCCGCGGTAA	CCGGACTACHVGGGTWTCTAAT	1_1	Feces	1	Freestall	Alfalfa Hay and Oat Hay	Corn	Rolled Corn	Wet Distillers Grain, Whole Cotton Seed and Almond Hulls	Canola Pellet	None	88	1	M	Not Collected	Holstein	30.7626	1_1_feces
162	AGTCTGAC	GTGTGCCAGCMGCCGCGGTAA	CCGGACTACHVGGGTWTCTAAT	1_2	Feces	1	Freestall	Alfalfa Hay and Oat Hay	Corn	Rolled Corn	Wet Distillers Grain, Whole Cotton Seed and Almond Hulls	Canola Pellet	None	85	1	M	Not Collected	Holstein	44.3356	1_2_feces
163	AGTGACAG	GTGTGCCAGCMGCCGCGGTAA	CCGGACTACHVGGGTWTCTAAT	1_3	Feces	1	Freestall	Alfalfa Hay and Oat Hay	Corn	Rolled Corn	Wet Distillers Grain, Whole Cotton Seed and Almond Hulls	Canola Pellet	None	68	1	EA	Not Collected	Holstein	39.4946	1_3_feces
164	AGTGACTC	GTGTGCCAGCMGCCGCGGTAA	CCGGACTACHVGGGTWTCTAAT	1_5	Feces	1	Freestall	Alfalfa Hay and Oat Hay	Corn	Rolled Corn	Wet Distillers Grain, Whole Cotton Seed and Almond Hulls	Canola Pellet	None	81	1	EA	Not Collected	Holstein	42.263	1_5_feces
165	AGTGAGAC	GTGTGCCAGCMGCCGCGGTAA	CCGGACTACHVGGGTWTCTAAT	1_6	Feces	1	Freestall	Alfalfa Hay and Oat Hay	Corn	Rolled Corn	Wet Distillers Grain, Whole Cotton Seed and Almond Hulls	Canola Pellet	None	87	1	M	Not Collected	Holstein	39.1299	1_6_feces
166	AGTGCACT	GTGTGCCAGCMGCCGCGGTAA	CCGGACTACHVGGGTWTCTAAT	1_7	Feces	1	Freestall	Alfalfa Hay and Oat Hay	Corn	Rolled Corn	Wet Distillers Grain, Whole Cotton Seed and Almond Hulls	Canola Pellet	None	93	1	M	Not Collected	Holstein	33.3526	1_7_feces
167	AGTGCAGA	GTGTGCCAGCMGCCGCGGTAA	CCGGACTACHVGGGTWTCTAAT	1_8	Feces	1	Freestall	Alfalfa Hay and Oat Hay	Corn	Rolled Corn	Wet Distillers Grain, Whole Cotton Seed and Almond Hulls	Canola Pellet	None	70	1	M	Not Collected	Holstein	33.2638	1_8_feces
168	AGTGCTCA	GTGTGCCAGCMGCCGCGGTAA	CCGGACTACHVGGGTWTCTAAT	1_10	Feces	1	Freestall	Alfalfa Hay and Oat Hay	Corn	Rolled Corn	Wet Distillers Grain, Whole Cotton Seed and Almond Hulls	Canola Pellet	None	126	4	M	Not Collected	Holstein	36.323	1_10_feces
169	AGTGGACA	GTGTGCCAGCMGCCGCGGTAA	CCGGACTACHVGGGTWTCTAAT	1_11	Feces	1	Freestall	Alfalfa Hay and Oat Hay	Corn	Rolled Corn	Wet Distillers Grain, Whole Cotton Seed and Almond Hulls	Canola Pellet	None	77	5	M	Not Collected	Holstein	43.5878	1_11_feces
170	AGTGGAGT	GTGTGCCAGCMGCCGCGGTAA	CCGGACTACHVGGGTWTCTAAT	1_12	Feces	1	Freestall	Alfalfa Hay and Oat Hay	Corn	Rolled Corn	Wet Distillers Grain, Whole Cotton Seed and Almond Hulls	Canola Pellet	None	Not Collected	Not Collected	Not Collected	Not Collected	Holstein	32.6638	1_12_feces
171	AGTGTCAC	GTGTGCCAGCMGCCGCGGTAA	CCGGACTACHVGGGTWTCTAAT	1_13	Feces	1	Freestall	Alfalfa Hay and Oat Hay	Corn	Rolled Corn	Wet Distillers Grain, Whole Cotton Seed and Almond Hulls	Canola Pellet	None	Not Collected	Not Collected	Not Collected	Not Collected	Holstein	38.0108	1_13_feces
172	AGTGTGAG	GTGTGCCAGCMGCCGCGGTAA	CCGGACTACHVGGGTWTCTAAT	1_14	Feces	1	Freestall	Alfalfa Hay and Oat Hay	Corn	Rolled Corn	Wet Distillers Grain, Whole Cotton Seed and Almond Hulls	Canola Pellet	None	104	2	M	Not Collected	Holstein	35.0894	1_14_feces
173	AGTGTGTC	GTGTGCCAGCMGCCGCGGTAA	CCGGACTACHVGGGTWTCTAAT	1_15	Feces	1	Freestall	Alfalfa Hay and Oat Hay	Corn	Rolled Corn	Wet Distillers Grain, Whole Cotton Seed and Almond Hulls	Canola Pellet	None	Not Collected	Not Collected	Not Collected	Not Collected	Holstein	31.1282	1_15_feces
174	ATCGAAGG	GTGTGCCAGCMGCCGCGGTAA	CCGGACTACHVGGGTWTCTAAT	1_16	Feces	1	Freestall	Alfalfa Hay and Oat Hay	Corn	Rolled Corn	Wet Distillers Grain, Whole Cotton Seed and Almond Hulls	Canola Pellet	None	Not Collected	Not Collected	Not Collected	Not Collected	Holstein	38.3048	1_16_feces
175	ATCGATCG	GTGTGCCAGCMGCCGCGGTAA	CCGGACTACHVGGGTWTCTAAT	1_17	Feces	1	Freestall	Alfalfa Hay and Oat Hay	Corn	Rolled Corn	Wet Distillers Grain, Whole Cotton Seed and Almond Hulls	Canola Pellet	None	143	3	M	Not Collected	Holstein	44.1292	1_17_feces
176	ATCGATGC	GTGTGCCAGCMGCCGCGGTAA	CCGGACTACHVGGGTWTCTAAT	1_18	Water	1	Freestall	N/A	N/A	N/A	N/A	N/A	N/A	N/A	N/A	N/A	N/A	N/A	N/A	1_18_water
177	ATCGCCAA	GTGTGCCAGCMGCCGCGGTAA	CCGGACTACHVGGGTWTCTAAT	2_1	Feces	2	Freestall	Alfalfa Hay	Corn	Steam-flaked Corn	Whole Cotton Seeds and Almond Hulls	Lactating Cow Pellet, Canonla Pellet, and Beet Pulp Pellet	None	106	3	L	5	Holstein	34.4558	2_1_feces
178	ATCGCCTT	GTGTGCCAGCMGCCGCGGTAA	CCGGACTACHVGGGTWTCTAAT	2_2	Feces	2	Freestall	Alfalfa Hay	Corn	Steam-flaked Corn	Whole Cotton Seeds and Almond Hulls	Lactating Cow Pellet, Canonla Pellet, and Beet Pulp Pellet	None	133	2	L	3	Holstein	37.7528	2_2_feces
179	ATCGCGAT	GTGTGCCAGCMGCCGCGGTAA	CCGGACTACHVGGGTWTCTAAT	2_3	Feces	2	Freestall	Alfalfa Hay	Corn	Steam-flaked Corn	Whole Cotton Seeds and Almond Hulls	Lactating Cow Pellet, Canonla Pellet, and Beet Pulp Pellet	None	101	4	M	6	Holstein	37.8104	2_3_feces
180	ATCGCGTA	GTGTGCCAGCMGCCGCGGTAA	CCGGACTACHVGGGTWTCTAAT	2_4	Feces	2	Freestall	Alfalfa Hay	Corn	Steam-flaked Corn	Whole Cotton Seeds and Almond Hulls	Lactating Cow Pellet, Canonla Pellet, and Beet Pulp Pellet	None	135	2	M	3	Holstein	39.1527	2_4_feces
181	ATCGGCAT	GTGTGCCAGCMGCCGCGGTAA	CCGGACTACHVGGGTWTCTAAT	2_5	Feces	2	Freestall	Alfalfa Hay	Corn	Steam-flaked Corn	Whole Cotton Seeds and Almond Hulls	Lactating Cow Pellet, Canonla Pellet, and Beet Pulp Pellet	None	143	1	L	3	Holstein	18.9021	2_5_feces
182	ATCGGCTA	GTGTGCCAGCMGCCGCGGTAA	CCGGACTACHVGGGTWTCTAAT	2_6	Feces	2	Freestall	Alfalfa Hay	Corn	Steam-flaked Corn	Whole Cotton Seeds and Almond Hulls	Lactating Cow Pellet, Canonla Pellet, and Beet Pulp Pellet	None	116	3	L	5	Holstein	41.7681	2_6_feces
183	ATCGTACG	GTGTGCCAGCMGCCGCGGTAA	CCGGACTACHVGGGTWTCTAAT	2_7	Feces	2	Freestall	Alfalfa Hay	Corn	Steam-flaked Corn	Whole Cotton Seeds and Almond Hulls	Lactating Cow Pellet, Canonla Pellet, and Beet Pulp Pellet	None	151	2	L	3	Holstein	39.3548	2_7_feces
184	ATCGTTCC	GTGTGCCAGCMGCCGCGGTAA	CCGGACTACHVGGGTWTCTAAT	2_8	Feces	2	Freestall	Alfalfa Hay	Corn	Steam-flaked Corn	Whole Cotton Seeds and Almond Hulls	Lactating Cow Pellet, Canonla Pellet, and Beet Pulp Pellet	None	135	4	L	5	Holstein	33.7978	2_8_feces
185	ATCGTTGG	GTGTGCCAGCMGCCGCGGTAA	CCGGACTACHVGGGTWTCTAAT	2_9	Feces	2	Freestall	Alfalfa Hay	Corn	Steam-flaked Corn	Whole Cotton Seeds and Almond Hulls	Lactating Cow Pellet, Canonla Pellet, and Beet Pulp Pellet	None	149	5	M	7	Holstein	33.6757	2_9_feces
186	ATGCAAGG	GTGTGCCAGCMGCCGCGGTAA	CCGGACTACHVGGGTWTCTAAT	2_10	Feces	2	Freestall	Alfalfa Hay	Corn	Steam-flaked Corn	Whole Cotton Seeds and Almond Hulls	Lactating Cow Pellet, Canonla Pellet, and Beet Pulp Pellet	None	107	2	EX	5	Holstein	39.3576	2_10_feces
187	ATGCATCG	GTGTGCCAGCMGCCGCGGTAA	CCGGACTACHVGGGTWTCTAAT	2_11	Feces	2	Freestall	Alfalfa Hay	Corn	Steam-flaked Corn	Whole Cotton Seeds and Almond Hulls	Lactating Cow Pellet, Canonla Pellet, and Beet Pulp Pellet	None	114	1	L	3	Holstein	37.1906	2_11_feces
188	ATGCATGC	GTGTGCCAGCMGCCGCGGTAA	CCGGACTACHVGGGTWTCTAAT	2_12	Feces	2	Freestall	Alfalfa Hay	Corn	Steam-flaked Corn	Whole Cotton Seeds and Almond Hulls	Lactating Cow Pellet, Canonla Pellet, and Beet Pulp Pellet	None	116	1	EX	3	Holstein	37.9052	2_12_feces
189	ATGCCGAT	GTGTGCCAGCMGCCGCGGTAA	CCGGACTACHVGGGTWTCTAAT	2_13	Feces	2	Freestall	Alfalfa Hay	Corn	Steam-flaked Corn	Whole Cotton Seeds and Almond Hulls	Lactating Cow Pellet, Canonla Pellet, and Beet Pulp Pellet	None	114	1	EX	3	Holstein	31.0429	2_13_feces
190	ATGCGCAT	GTGTGCCAGCMGCCGCGGTAA	CCGGACTACHVGGGTWTCTAAT	2_14	Feces	2	Freestall	Alfalfa Hay	Corn	Steam-flaked Corn	Whole Cotton Seeds and Almond Hulls	Lactating Cow Pellet, Canonla Pellet, and Beet Pulp Pellet	None	91	1	M	2	Holstein	41.4719	2_14_feces
191	ATGCGCTA	GTGTGCCAGCMGCCGCGGTAA	CCGGACTACHVGGGTWTCTAAT	2_15	Feces	2	Freestall	Alfalfa Hay	Corn	Steam-flaked Corn	Whole Cotton Seeds and Almond Hulls	Lactating Cow Pellet, Canonla Pellet, and Beet Pulp Pellet	None	116	1	EX	3	Holstein	43.9209	2_15_feces
192	ATGCGGAA	GTGTGCCAGCMGCCGCGGTAA	CCGGACTACHVGGGTWTCTAAT	2_16	Water	2	Freestall	N/A	N/A	N/A	N/A	N/A	N/A	N/A	N/A	N/A	N/A	N/A	N/A	2_16_water
193	ATGCTAGC	GTGTGCCAGCMGCCGCGGTAA	CCGGACTACHVGGGTWTCTAAT	3_1	Feces	3	Freestall	Alfalfa Hay and Cereal Hay	Corn and Alfalfa	Steam-flaked and Ground Corn	Wet Distillers Grain, Whole Cotton Seed, Soybean Meal, Almond Hulls and Shells	Canola Pellet	Minerals	70	1	M	2	Holstein	35.5146	3_1_feces
194	ATGCTTCC	GTGTGCCAGCMGCCGCGGTAA	CCGGACTACHVGGGTWTCTAAT	3_2	Feces	3	Freestall	Alfalfa Hay and Cereal Hay	Corn and Alfalfa	Steam-flaked and Ground Corn	Wet Distillers Grain, Whole Cotton Seed, Soybean Meal, Almond Hulls and Shells	Canola Pellet	Minerals	94	1	EX	3	Holstein	35.2304	3_2_feces
195	ATGCTTGG	GTGTGCCAGCMGCCGCGGTAA	CCGGACTACHVGGGTWTCTAAT	3_3	Feces	3	Freestall	Alfalfa Hay and Cereal Hay	Corn and Alfalfa	Steam-flaked and Ground Corn	Wet Distillers Grain, Whole Cotton Seed, Soybean Meal, Almond Hulls and Shells	Canola Pellet	Minerals	77	1	L	2	Holstein	38.2586	3_3_feces
196	CACTACAG	GTGTGCCAGCMGCCGCGGTAA	CCGGACTACHVGGGTWTCTAAT	3_4	Feces	3	Freestall	Alfalfa Hay and Cereal Hay	Corn and Alfalfa	Steam-flaked and Ground Corn	Wet Distillers Grain, Whole Cotton Seed, Soybean Meal, Almond Hulls and Shells	Canola Pellet	Minerals	60	1	M	2	Holstein	40.185	3_4_feces
197	CACTACTC	GTGTGCCAGCMGCCGCGGTAA	CCGGACTACHVGGGTWTCTAAT	3_5	Feces	3	Freestall	Alfalfa Hay and Cereal Hay	Corn and Alfalfa	Steam-flaked and Ground Corn	Wet Distillers Grain, Whole Cotton Seed, Soybean Meal, Almond Hulls and Shells	Canola Pellet	Minerals	Fresh	3	M	4	Holstein	29.7716	3_5_feces
198	CACTAGAC	GTGTGCCAGCMGCCGCGGTAA	CCGGACTACHVGGGTWTCTAAT	3_6	Feces	3	Freestall	Alfalfa Hay and Cereal Hay	Corn and Alfalfa	Steam-flaked and Ground Corn	Wet Distillers Grain, Whole Cotton Seed, Soybean Meal, Almond Hulls and Shells	Canola Pellet	Minerals	92	1	L	2	Holstein	30.5111	3_6_feces
199	CACTCACT	GTGTGCCAGCMGCCGCGGTAA	CCGGACTACHVGGGTWTCTAAT	3_7	Feces	3	Freestall	Alfalfa Hay and Cereal Hay	Corn and Alfalfa	Steam-flaked and Ground Corn	Wet Distillers Grain, Whole Cotton Seed, Soybean Meal, Almond Hulls and Shells	Canola Pellet	Minerals	78	1	L	2	Holstein	31.9823	3_7_feces
200	CACTCAGA	GTGTGCCAGCMGCCGCGGTAA	CCGGACTACHVGGGTWTCTAAT	3_8	Feces	3	Freestall	Alfalfa Hay and Cereal Hay	Corn and Alfalfa	Steam-flaked and Ground Corn	Wet Distillers Grain, Whole Cotton Seed, Soybean Meal, Almond Hulls and Shells	Canola Pellet	Minerals	74	1	L	2	Holstein	34.9995	3_8_feces
201	CACTCTCA	GTGTGCCAGCMGCCGCGGTAA	CCGGACTACHVGGGTWTCTAAT	3_9	Feces	3	Freestall	Alfalfa Hay and Cereal Hay	Corn and Alfalfa	Steam-flaked and Ground Corn	Wet Distillers Grain, Whole Cotton Seed, Soybean Meal, Almond Hulls and Shells	Canola Pellet	Minerals	68	2	EX	4	Holstein	30.3105	3_9_feces
202	CACTCTGT	GTGTGCCAGCMGCCGCGGTAA	CCGGACTACHVGGGTWTCTAAT	3_10	Feces	3	Freestall	Alfalfa Hay and Cereal Hay	Corn and Alfalfa	Steam-flaked and Ground Corn	Wet Distillers Grain, Whole Cotton Seed, Soybean Meal, Almond Hulls and Shells	Canola Pellet	Minerals	Fresh	2	EA	3	Holstein	30.5753	3_10_feces
203	CACTGACA	GTGTGCCAGCMGCCGCGGTAA	CCGGACTACHVGGGTWTCTAAT	3_11	Feces	3	Freestall	Alfalfa Hay and Cereal Hay	Corn and Alfalfa	Steam-flaked and Ground Corn	Wet Distillers Grain, Whole Cotton Seed, Soybean Meal, Almond Hulls and Shells	Canola Pellet	Minerals	122	2	L	4	Holstein	41.401	3_11_feces
204	CACTGAGT	GTGTGCCAGCMGCCGCGGTAA	CCGGACTACHVGGGTWTCTAAT	3_12	Feces	3	Freestall	Alfalfa Hay and Cereal Hay	Corn and Alfalfa	Steam-flaked and Ground Corn	Wet Distillers Grain, Whole Cotton Seed, Soybean Meal, Almond Hulls and Shells	Canola Pellet	Minerals	94	4	EX	6	Holstein	37.6025	3_12_feces
205	CACTGTCT	GTGTGCCAGCMGCCGCGGTAA	CCGGACTACHVGGGTWTCTAAT	3_13	Feces	3	Freestall	Alfalfa Hay and Cereal Hay	Corn and Alfalfa	Steam-flaked and Ground Corn	Wet Distillers Grain, Whole Cotton Seed, Soybean Meal, Almond Hulls and Shells	Canola Pellet	Minerals	98	2	L	3	Holstein	40.209	3_13_feces
206	CACTTCAC	GTGTGCCAGCMGCCGCGGTAA	CCGGACTACHVGGGTWTCTAAT	3_14	Feces	3	Freestall	Alfalfa Hay and Cereal Hay	Corn and Alfalfa	Steam-flaked and Ground Corn	Wet Distillers Grain, Whole Cotton Seed, Soybean Meal, Almond Hulls and Shells	Canola Pellet	Minerals	108	2	L	3	Holstein	33.1152	3_14_feces
207	CACTTCTG	GTGTGCCAGCMGCCGCGGTAA	CCGGACTACHVGGGTWTCTAAT	3_15	Feces	3	Freestall	Alfalfa Hay and Cereal Hay	Corn and Alfalfa	Steam-flaked and Ground Corn	Wet Distillers Grain, Whole Cotton Seed, Soybean Meal, Almond Hulls and Shells	Canola Pellet	Minerals	74	2	L	3	Holstein	30.4791	3_15_feces
208	CACTTGAG	GTGTGCCAGCMGCCGCGGTAA	CCGGACTACHVGGGTWTCTAAT	3_16	Water	3	Freestall	N/A	N/A	N/A	N/A	N/A	N/A	N/A	N/A	N/A	N/A	N/A	N/A	3_16_water
209	CACTTGTC	GTGTGCCAGCMGCCGCGGTAA	CCGGACTACHVGGGTWTCTAAT	4_1	Feces	4	Drylot	Alfalfa Hay	Corn and Winter	Ground Corn	Dried Distillers Grains, Whole Cotton Seed and Wheat Bran	Pellet	None	Not Collected	Not Collected	Not Collected	Not Collected	Holstein	31.6668	4_1_feces
210	CAGAACAG	GTGTGCCAGCMGCCGCGGTAA	CCGGACTACHVGGGTWTCTAAT	4_2	Feces	4	Drylot	Alfalfa Hay	Corn and Winter	Ground Corn	Dried Distillers Grains, Whole Cotton Seed and Wheat Bran	Pellet	None	Not Collected	2	L	4	Holstein	40.4611	4_2_feces
211	CAGAACTC	GTGTGCCAGCMGCCGCGGTAA	CCGGACTACHVGGGTWTCTAAT	4_3	Feces	4	Drylot	Alfalfa Hay	Corn and Winter	Ground Corn	Dried Distillers Grains, Whole Cotton Seed and Wheat Bran	Pellet	None	Not Collected	2	EA	3	Holstein	29.3678	4_3_feces
212	CAGAAGAC	GTGTGCCAGCMGCCGCGGTAA	CCGGACTACHVGGGTWTCTAAT	4_4	Feces	4	Drylot	Alfalfa Hay	Corn and Winter	Ground Corn	Dried Distillers Grains, Whole Cotton Seed and Wheat Bran	Pellet	None	Not Collected	1	EA	2	Holstein	31.2368	4_4_feces
213	CAGACACT	GTGTGCCAGCMGCCGCGGTAA	CCGGACTACHVGGGTWTCTAAT	4_5	Feces	4	Drylot	Alfalfa Hay	Corn and Winter	Ground Corn	Dried Distillers Grains, Whole Cotton Seed and Wheat Bran	Pellet	None	Not Collected	1	M	2	Holstein	35.4134	4_5_feces
214	CAGACAGA	GTGTGCCAGCMGCCGCGGTAA	CCGGACTACHVGGGTWTCTAAT	4_6	Feces	4	Drylot	Alfalfa Hay	Corn and Winter	Ground Corn	Dried Distillers Grains, Whole Cotton Seed and Wheat Bran	Pellet	None	Not Collected	1	EA	3	Holstein	40.1282	4_6_feces
215	CAGACTCA	GTGTGCCAGCMGCCGCGGTAA	CCGGACTACHVGGGTWTCTAAT	4_8	Feces	4	Drylot	Alfalfa Hay	Corn and Winter	Ground Corn	Dried Distillers Grains, Whole Cotton Seed and Wheat Bran	Pellet	None	Not Collected	1	EA	2	Holstein	37.9439	4_8_feces
216	CAGACTGT	GTGTGCCAGCMGCCGCGGTAA	CCGGACTACHVGGGTWTCTAAT	4_9	Feces	4	Drylot	Alfalfa Hay	Corn and Winter	Ground Corn	Dried Distillers Grains, Whole Cotton Seed and Wheat Bran	Pellet	None	Not Collected	2	L	4	Holstein	33.9777	4_9_feces
217	CAGAGACA	GTGTGCCAGCMGCCGCGGTAA	CCGGACTACHVGGGTWTCTAAT	4_10	Feces	4	Drylot	Alfalfa Hay	Corn and Winter	Ground Corn	Dried Distillers Grains, Whole Cotton Seed and Wheat Bran	Pellet	None	Not Collected	3	L	4	Holstein	29.7112	4_10_feces
218	CAGAGAGT	GTGTGCCAGCMGCCGCGGTAA	CCGGACTACHVGGGTWTCTAAT	4_11	Feces	4	Drylot	Alfalfa Hay	Corn and Winter	Ground Corn	Dried Distillers Grains, Whole Cotton Seed and Wheat Bran	Pellet	None	Not Collected	2	L	3	Holstein	30.2688	4_11_feces
219	CAGAGTCT	GTGTGCCAGCMGCCGCGGTAA	CCGGACTACHVGGGTWTCTAAT	4_12	Feces	4	Drylot	Alfalfa Hay	Corn and Winter	Ground Corn	Dried Distillers Grains, Whole Cotton Seed and Wheat Bran	Pellet	None	Not Collected	3	L	5	Holstein	33.1391	4_12_feces
220	CAGAGTGA	GTGTGCCAGCMGCCGCGGTAA	CCGGACTACHVGGGTWTCTAAT	4_13	Feces	4	Drylot	Alfalfa Hay	Corn and Winter	Ground Corn	Dried Distillers Grains, Whole Cotton Seed and Wheat Bran	Pellet	None	Not Collected	3	L	5	Holstein	36.0048	4_13_feces
221	CAGATCAC	GTGTGCCAGCMGCCGCGGTAA	CCGGACTACHVGGGTWTCTAAT	4_14	Feces	4	Drylot	Alfalfa Hay	Corn and Winter	Ground Corn	Dried Distillers Grains, Whole Cotton Seed and Wheat Bran	Pellet	None	Not Collected	2	L	4	Holstein	34.2891	4_14_feces
222	CAGATCTG	GTGTGCCAGCMGCCGCGGTAA	CCGGACTACHVGGGTWTCTAAT	4_15	Feces	4	Drylot	Alfalfa Hay	Corn and Winter	Ground Corn	Dried Distillers Grains, Whole Cotton Seed and Wheat Bran	Pellet	None	Not Collected	4	L	5	Holstein	38.5954	4_15_feces
223	CAGATGAG	GTGTGCCAGCMGCCGCGGTAA	CCGGACTACHVGGGTWTCTAAT	4_16	Feces	4	Drylot	Alfalfa Hay	Corn and Winter	Ground Corn	Dried Distillers Grains, Whole Cotton Seed and Wheat Bran	Pellet	None	Not Collected	2	L	3	Holstein	36.5143	4_16_feces
224	CAGATGTC	GTGTGCCAGCMGCCGCGGTAA	CCGGACTACHVGGGTWTCTAAT	4_17	Water	4	Drylot	N/A	N/A	N/A	N/A	N/A	N/A	N/A	N/A	N/A	N/A	N/A	N/A	4_17_water
225	CAGTACAC	GTGTGCCAGCMGCCGCGGTAA	CCGGACTACHVGGGTWTCTAAT	5_1	Feces	5	Drylot	None	Corn and Haylage	None	Almond Hulls	Cow Chow	Minerals	Not Collected	3	L	5	Holstein	30.6738	5_1_feces
226	CAGTACTG	GTGTGCCAGCMGCCGCGGTAA	CCGGACTACHVGGGTWTCTAAT	5_2	Feces	5	Drylot	None	Corn and Haylage	None	Almond Hulls	Cow Chow	Minerals	Not Collected	1	L	3	Holstein	37.0366	5_2_feces
227	CAGTAGAG	GTGTGCCAGCMGCCGCGGTAA	CCGGACTACHVGGGTWTCTAAT	5_3	Feces	5	Drylot	None	Corn and Haylage	None	Almond Hulls	Cow Chow	Minerals	Not Collected	2	L	4	Holstein	36.8558	5_3_feces
228	CAGTAGTC	GTGTGCCAGCMGCCGCGGTAA	CCGGACTACHVGGGTWTCTAAT	5_4	Feces	5	Drylot	None	Corn and Haylage	None	Almond Hulls	Cow Chow	Minerals	Not Collected	2	L	4	Holstein	34.8185	5_4_feces
229	CAGTCACA	GTGTGCCAGCMGCCGCGGTAA	CCGGACTACHVGGGTWTCTAAT	5_5	Feces	5	Drylot	None	Corn and Haylage	None	Almond Hulls	Cow Chow	Minerals	Not Collected	1	L	3	Holstein	36.3522	5_5_feces
230	CAGTCAGT	GTGTGCCAGCMGCCGCGGTAA	CCGGACTACHVGGGTWTCTAAT	5_6	Feces	5	Drylot	None	Corn and Haylage	None	Almond Hulls	Cow Chow	Minerals	Not Collected	1	L	3	Holstein	38.6284	5_6_feces
231	CAGTCTCT	GTGTGCCAGCMGCCGCGGTAA	CCGGACTACHVGGGTWTCTAAT	5_7	Feces	5	Drylot	None	Corn and Haylage	None	Almond Hulls	Cow Chow	Minerals	Not Collected	2	L	4	Holstein	46.8608	5_7_feces
232	CAGTCTGA	GTGTGCCAGCMGCCGCGGTAA	CCGGACTACHVGGGTWTCTAAT	5_8	Feces	5	Drylot	None	Corn and Haylage	None	Almond Hulls	Cow Chow	Minerals	Not Collected	2	L	4	Holstein	42.7449	5_8_feces
233	CAGTGACT	GTGTGCCAGCMGCCGCGGTAA	CCGGACTACHVGGGTWTCTAAT	5_9	Feces	5	Drylot	None	Corn and Haylage	None	Almond Hulls	Cow Chow	Minerals	Not Collected	1	L	3	Holstein	44.9718	5_9_feces
234	CAGTGAGA	GTGTGCCAGCMGCCGCGGTAA	CCGGACTACHVGGGTWTCTAAT	5_10	Feces	5	Drylot	None	Corn and Haylage	None	Almond Hulls	Cow Chow	Minerals	Not Collected	2	EX	4	Holstein	48.0138	5_10_feces
235	CAGTGTCA	GTGTGCCAGCMGCCGCGGTAA	CCGGACTACHVGGGTWTCTAAT	5_11	Feces	5	Drylot	None	Corn and Haylage	None	Almond Hulls	Cow Chow	Minerals	Not Collected	2	L	5	Holstein	42.1301	5_11_feces
236	CAGTGTGT	GTGTGCCAGCMGCCGCGGTAA	CCGGACTACHVGGGTWTCTAAT	5_12	Feces	5	Drylot	None	Corn and Haylage	None	Almond Hulls	Cow Chow	Minerals	Not Collected	1	L	3	Holstein	39.1147	5_12_feces
237	CAGTTCAG	GTGTGCCAGCMGCCGCGGTAA	CCGGACTACHVGGGTWTCTAAT	5_13	Feces	5	Drylot	None	Corn and Haylage	None	Almond Hulls	Cow Chow	Minerals	Not Collected	1	L	3	Holstein	43.472	5_13_feces
238	CAGTTCTC	GTGTGCCAGCMGCCGCGGTAA	CCGGACTACHVGGGTWTCTAAT	5_14	Feces	5	Drylot	None	Corn and Haylage	None	Almond Hulls	Cow Chow	Minerals	Not Collected	2	EX	4	Holstein	39.4295	5_14_feces
239	CAGTTGAC	GTGTGCCAGCMGCCGCGGTAA	CCGGACTACHVGGGTWTCTAAT	5_15	Feces	5	Drylot	None	Corn and Haylage	None	Almond Hulls	Cow Chow	Minerals	Not Collected	2	EX	4	Holstein	39.5544	5_15_feces
240	CATCACCT	GTGTGCCAGCMGCCGCGGTAA	CCGGACTACHVGGGTWTCTAAT	5_16	Water	5	Drylot	N/A	N/A	N/A	N/A	N/A	N/A	N/A	N/A	N/A	N/A	N/A	N/A	5_16_water
241	CATCACGA	GTGTGCCAGCMGCCGCGGTAA	CCGGACTACHVGGGTWTCTAAT	6_1	Feces	6	Freestall	Not Collected	Not Collected	Not Collected	Not Collected	Not Collected	Not Collected	114	2	L	3	Holstein	51.0632	6_1_feces
242	CATCAGCA	GTGTGCCAGCMGCCGCGGTAA	CCGGACTACHVGGGTWTCTAAT	6_2	Feces	6	Freestall	Not Collected	Not Collected	Not Collected	Not Collected	Not Collected	Not Collected	105	2	L	3	Holstein	41.5115	6_2_feces
243	CATCAGGT	GTGTGCCAGCMGCCGCGGTAA	CCGGACTACHVGGGTWTCTAAT	6_3	Feces	6	Freestall	Not Collected	Not Collected	Not Collected	Not Collected	Not Collected	Not Collected	99	2	M	3	Holstein	37.0503	6_3_feces
244	CATCCAAG	GTGTGCCAGCMGCCGCGGTAA	CCGGACTACHVGGGTWTCTAAT	6_4	Feces	6	Freestall	Not Collected	Not Collected	Not Collected	Not Collected	Not Collected	Not Collected	78	2	L	3	Holstein	46.833	6_4_feces
245	CATCCATC	GTGTGCCAGCMGCCGCGGTAA	CCGGACTACHVGGGTWTCTAAT	6_5	Feces	6	Freestall	Not Collected	Not Collected	Not Collected	Not Collected	Not Collected	Not Collected	78	2	L	4	Holstein	42.5014	6_5_feces
246	CATCCTAC	GTGTGCCAGCMGCCGCGGTAA	CCGGACTACHVGGGTWTCTAAT	6_6	Feces	6	Freestall	Not Collected	Not Collected	Not Collected	Not Collected	Not Collected	Not Collected	93	2	M	3	Holstein	45.4623	6_6_feces
247	CATCCTTG	GTGTGCCAGCMGCCGCGGTAA	CCGGACTACHVGGGTWTCTAAT	6_7	Feces	6	Freestall	Not Collected	Not Collected	Not Collected	Not Collected	Not Collected	Not Collected	67	1	L	2	Holstein	49.0814	6_7_feces
248	CATCGAAC	GTGTGCCAGCMGCCGCGGTAA	CCGGACTACHVGGGTWTCTAAT	6_8	Feces	6	Freestall	Not Collected	Not Collected	Not Collected	Not Collected	Not Collected	Not Collected	89	2	L	4	Holstein	42.8399	6_8_feces
249	CATCGATG	GTGTGCCAGCMGCCGCGGTAA	CCGGACTACHVGGGTWTCTAAT	6_9	Feces	6	Freestall	Not Collected	Not Collected	Not Collected	Not Collected	Not Collected	Not Collected	108	2	L	3	Holstein	43.0365	6_9_feces
250	CATCGTAG	GTGTGCCAGCMGCCGCGGTAA	CCGGACTACHVGGGTWTCTAAT	6_10	Feces	6	Freestall	Not Collected	Not Collected	Not Collected	Not Collected	Not Collected	Not Collected	69	1	L	2	Holstein	38.047	6_10_feces
251	CATCGTTC	GTGTGCCAGCMGCCGCGGTAA	CCGGACTACHVGGGTWTCTAAT	6_11	Feces	6	Freestall	Not Collected	Not Collected	Not Collected	Not Collected	Not Collected	Not Collected	80	1	L	2	Holstein	44.1438	6_11_feces
252	CATCTCCA	GTGTGCCAGCMGCCGCGGTAA	CCGGACTACHVGGGTWTCTAAT	6_12	Feces	6	Freestall	Not Collected	Not Collected	Not Collected	Not Collected	Not Collected	Not Collected	76	1	L	2	Holstein	46.979	6_12_feces
253	CATCTCGT	GTGTGCCAGCMGCCGCGGTAA	CCGGACTACHVGGGTWTCTAAT	6_13	Feces	6	Freestall	Not Collected	Not Collected	Not Collected	Not Collected	Not Collected	Not Collected	97	1	L	2	Holstein	48.7395	6_13_feces
254	CATCTGGA	GTGTGCCAGCMGCCGCGGTAA	CCGGACTACHVGGGTWTCTAAT	6_14	Feces	6	Freestall	Not Collected	Not Collected	Not Collected	Not Collected	Not Collected	Not Collected	59	1	L	2	Holstein	47.1923	6_14_feces
255	CATGACCA	GTGTGCCAGCMGCCGCGGTAA	CCGGACTACHVGGGTWTCTAAT	6_15	Feces	6	Freestall	Not Collected	Not Collected	Not Collected	Not Collected	Not Collected	Not Collected	66	1	M	2	Holstein	37.6562	6_15_feces
256	CATGACGT	GTGTGCCAGCMGCCGCGGTAA	CCGGACTACHVGGGTWTCTAAT	6_16	Water	6	Freestall	N/A	N/A	N/A	N/A	N/A	N/A	N/A	N/A	N/A	N/A	N/A	N/A	6_16_water
257	CATGAGCT	GTGTGCCAGCMGCCGCGGTAA	CCGGACTACHVGGGTWTCTAAT	7_1	Feces	7	Pasture	Alfalfa Hay and Pasture	Grass	Mixed-processed	None	None	None	63	2	L	4	Holstein/Holstein_crosses	35.9893	7_1_feces
258	CATGAGGA	GTGTGCCAGCMGCCGCGGTAA	CCGGACTACHVGGGTWTCTAAT	7_2	Feces	7	Pasture	Alfalfa Hay and Pasture	Grass	Mixed-processed	None	None	None	25	3	L	4	Holstein/Holstein_crosses	41.5311	7_2_feces
259	CATGCAAC	GTGTGCCAGCMGCCGCGGTAA	CCGGACTACHVGGGTWTCTAAT	7_3	Feces	7	Pasture	Alfalfa Hay and Pasture	Grass	Mixed-processed	None	None	None	60	3	L	6	Holstein/Holstein_crosses	36.152	7_3_feces
260	CATGCATG	GTGTGCCAGCMGCCGCGGTAA	CCGGACTACHVGGGTWTCTAAT	7_4	Feces	7	Pasture	Alfalfa Hay and Pasture	Grass	Mixed-processed	None	None	None	32	5	L	7	Holstein/Holstein_crosses	36.2826	7_4_feces
261	CATGCTAG	GTGTGCCAGCMGCCGCGGTAA	CCGGACTACHVGGGTWTCTAAT	7_5	Feces	7	Pasture	Alfalfa Hay and Pasture	Grass	Mixed-processed	None	None	None	43	2	L	4	Holstein/Holstein_crosses	41.7927	7_5_feces
262	CATGCTTC	GTGTGCCAGCMGCCGCGGTAA	CCGGACTACHVGGGTWTCTAAT	7_6	Feces	7	Pasture	Alfalfa Hay and Pasture	Grass	Mixed-processed	None	None	None	Not Collected	3	EA	5	Holstein/Holstein_crosses	41.9232	7_6_feces
263	CATGGAAG	GTGTGCCAGCMGCCGCGGTAA	CCGGACTACHVGGGTWTCTAAT	7_7	Feces	7	Pasture	Alfalfa Hay and Pasture	Grass	Mixed-processed	None	None	None	63	3	L	5	Holstein/Holstein_crosses	35.1317	7_7_feces
264	CATGGATC	GTGTGCCAGCMGCCGCGGTAA	CCGGACTACHVGGGTWTCTAAT	7_8	Feces	7	Pasture	Alfalfa Hay and Pasture	Grass	Mixed-processed	None	None	None	36	3	EX	6	Holstein/Holstein_crosses	42.554	7_8_feces
265	CATGGTAC	GTGTGCCAGCMGCCGCGGTAA	CCGGACTACHVGGGTWTCTAAT	7_9	Feces	7	Pasture	Alfalfa Hay and Pasture	Grass	Mixed-processed	None	None	None	63	2	L	4	Holstein/Holstein_crosses	36.1645	7_9_feces
266	CATGTCCT	GTGTGCCAGCMGCCGCGGTAA	CCGGACTACHVGGGTWTCTAAT	7_10	Feces	7	Pasture	Alfalfa Hay and Pasture	Grass	Mixed-processed	None	None	None	36	3	L	5	Holstein/Holstein_crosses	30.8333	7_10_feces
267	CATGTCGA	GTGTGCCAGCMGCCGCGGTAA	CCGGACTACHVGGGTWTCTAAT	7_11	Feces	7	Pasture	Alfalfa Hay and Pasture	Grass	Mixed-processed	None	None	None	43	4	L	6	Holstein/Holstein_crosses	41.176	7_11_feces
268	CATGTGCA	GTGTGCCAGCMGCCGCGGTAA	CCGGACTACHVGGGTWTCTAAT	7_12	Feces	7	Pasture	Alfalfa Hay and Pasture	Grass	Mixed-processed	None	None	None	36	4	EX	7	Holstein/Holstein_crosses	38.2974	7_12_feces
269	CGATAAGG	GTGTGCCAGCMGCCGCGGTAA	CCGGACTACHVGGGTWTCTAAT	7_13	Feces	7	Pasture	Alfalfa Hay and Pasture	Grass	Mixed-processed	None	None	None	32	4	L	8	Holstein/Holstein_crosses	40.9709	7_13_feces
270	CGATATCG	GTGTGCCAGCMGCCGCGGTAA	CCGGACTACHVGGGTWTCTAAT	7_15	Feces	7	Pasture	Alfalfa Hay and Pasture	Grass	Mixed-processed	None	None	None	60	3	L	6	Holstein/Holstein_crosses	29.8988	7_15_feces
271	CGATATGC	GTGTGCCAGCMGCCGCGGTAA	CCGGACTACHVGGGTWTCTAAT	7_17	Feces	7	Pasture	Alfalfa Hay and Pasture	Grass	Mixed-processed	None	None	None	72	2	L	5	Holstein/Holstein_crosses	37.2302	7_17_feces
272	CGATCCAA	GTGTGCCAGCMGCCGCGGTAA	CCGGACTACHVGGGTWTCTAAT	7_18	Water	7	Pasture	N/A	N/A	N/A	N/A	N/A	N/A	N/A	N/A	N/A	N/A	N/A	N/A	7_18_water
273	CGATCGAT	GTGTGCCAGCMGCCGCGGTAA	CCGGACTACHVGGGTWTCTAAT	8_1	Feces	8	Pasture	Pasture	None	Mixed-processed	None	None	None	48	1	L	3	Jersey	33.2108	8_1_feces
274	CGATCGTA	GTGTGCCAGCMGCCGCGGTAA	CCGGACTACHVGGGTWTCTAAT	8_2	Feces	8	Pasture	Pasture	None	Mixed-processed	None	None	None	32	1	L	3	Jersey	47.4573	8_2_feces
275	CGATGCAT	GTGTGCCAGCMGCCGCGGTAA	CCGGACTACHVGGGTWTCTAAT	8_3	Feces	8	Pasture	Pasture	None	Mixed-processed	None	None	None	56	2	L	3	Jersey	38.4704	8_3_feces
276	CGATGGAA	GTGTGCCAGCMGCCGCGGTAA	CCGGACTACHVGGGTWTCTAAT	8_4	Feces	8	Pasture	Pasture	None	Mixed-processed	None	None	None	52	2	EA	3	Jersey	31.9257	8_4_feces
277	CGATGGTT	GTGTGCCAGCMGCCGCGGTAA	CCGGACTACHVGGGTWTCTAAT	8_5	Feces	8	Pasture	Pasture	None	Mixed-processed	None	None	None	64	2	L	4	Jersey	42.7668	8_5_feces
278	CGATTACG	GTGTGCCAGCMGCCGCGGTAA	CCGGACTACHVGGGTWTCTAAT	8_6	Feces	8	Pasture	Pasture	None	Mixed-processed	None	None	None	40	4	EX	8	Jersey	36.2962	8_6_feces
279	CGATTAGC	GTGTGCCAGCMGCCGCGGTAA	CCGGACTACHVGGGTWTCTAAT	8_7	Feces	8	Pasture	Pasture	None	Mixed-processed	None	None	None	32	1	M	2	Jersey	40.0777	8_7_feces
280	CGCCAATA	GTGTGCCAGCMGCCGCGGTAA	CCGGACTACHVGGGTWTCTAAT	8_8	Feces	8	Pasture	Pasture	None	Mixed-processed	None	None	None	36	1	L	3	Jersey	32.3486	8_8_feces
281	CGCCATAA	GTGTGCCAGCMGCCGCGGTAA	CCGGACTACHVGGGTWTCTAAT	8_9	Feces	8	Pasture	Pasture	None	Mixed-processed	None	None	None	40	1	EX	3	Jersey	34.1121	8_9_feces
282	CGCCTATT	GTGTGCCAGCMGCCGCGGTAA	CCGGACTACHVGGGTWTCTAAT	8_10	Feces	8	Pasture	Pasture	None	Mixed-processed	None	None	None	48	1	M	2	Jersey	32.0306	8_10_feces
283	CGCCTTAT	GTGTGCCAGCMGCCGCGGTAA	CCGGACTACHVGGGTWTCTAAT	8_11	Feces	8	Pasture	Pasture	None	Mixed-processed	None	None	None	60	1	M	2	Jersey	18.2813	8_11_feces
284	CGCGAATT	GTGTGCCAGCMGCCGCGGTAA	CCGGACTACHVGGGTWTCTAAT	8_12	Feces	8	Pasture	Pasture	None	Mixed-processed	None	None	None	Not Collected	1	Not Collected	Not Collected	Jersey	30.8232	8_12_feces
285	CGCGATAT	GTGTGCCAGCMGCCGCGGTAA	CCGGACTACHVGGGTWTCTAAT	8_13	Feces	8	Pasture	Pasture	None	Mixed-processed	None	None	None	60	1	EA	2	Jersey	20.305	8_13_feces
286	CGCGATTA	GTGTGCCAGCMGCCGCGGTAA	CCGGACTACHVGGGTWTCTAAT	8_14	Feces	8	Pasture	Pasture	None	Mixed-processed	None	None	None	36	1	L	2	Jersey	22.3223	8_14_feces
287	CGCGTAAT	GTGTGCCAGCMGCCGCGGTAA	CCGGACTACHVGGGTWTCTAAT	8_15	Feces	8	Pasture	Pasture	None	None	None	None	None	48	1	M	2	Jersey	28.8155	8_15_feces
288	CGCGTATA	GTGTGCCAGCMGCCGCGGTAA	CCGGACTACHVGGGTWTCTAAT	8_16	Water	8	Pasture	N/A	N/A	N/A	N/A	N/A	N/A	N/A	N/A	N/A	N/A	N/A	N/A	8_16_feces
289	CGCGTTAA	GTGTGCCAGCMGCCGCGGTAA	CCGGACTACHVGGGTWTCTAAT	9_1	Feces	9	Pasture	Pasture	None	None	None	None	None	64	4	M	6	Jersey	46.2497	9_1_feces
290	CGGCAATT	GTGTGCCAGCMGCCGCGGTAA	CCGGACTACHVGGGTWTCTAAT	9_2	Feces	9	Pasture	Pasture	None	None	None	None	None	40	2	L	3	Jersey	38.4525	9_2_feces
291	CGGCATAT	GTGTGCCAGCMGCCGCGGTAA	CCGGACTACHVGGGTWTCTAAT	9_3	Feces	9	Pasture	Pasture	None	None	None	None	None	44	3	M	4	Jersey	33.6751	9_3_feces
292	CGGCTAAT	GTGTGCCAGCMGCCGCGGTAA	CCGGACTACHVGGGTWTCTAAT	9_4	Feces	9	Pasture	Pasture	None	None	None	None	None	40	5	L	7	Jersey	47.8729	9_4_feces
293	CGGCTATA	GTGTGCCAGCMGCCGCGGTAA	CCGGACTACHVGGGTWTCTAAT	9_5	Feces	9	Pasture	Pasture	None	None	None	None	None	44	3	L	5	Jersey	50.1357	9_5_feces
294	CGGCTTAA	GTGTGCCAGCMGCCGCGGTAA	CCGGACTACHVGGGTWTCTAAT	9_6	Feces	9	Pasture	Pasture	None	None	None	None	None	56	1	M	2	Jersey	44.3672	9_6_feces
295	CGTAATCG	GTGTGCCAGCMGCCGCGGTAA	CCGGACTACHVGGGTWTCTAAT	9_7	Feces	9	Pasture	Pasture	None	None	None	None	None	40	3	L	5	Jersey	51.551	9_7_feces
296	CGTAATGC	GTGTGCCAGCMGCCGCGGTAA	CCGGACTACHVGGGTWTCTAAT	9_8	Feces	9	Pasture	Pasture	None	None	None	None	None	44	1	L	3	Jersey	50.8396	9_8_feces
297	CGTACCAA	GTGTGCCAGCMGCCGCGGTAA	CCGGACTACHVGGGTWTCTAAT	9_9	Feces	9	Pasture	Pasture	None	None	None	None	None	38	1	L	3	Jersey	52.704	9_9_feces
298	CGTACCTT	GTGTGCCAGCMGCCGCGGTAA	CCGGACTACHVGGGTWTCTAAT	9_10	Feces	9	Pasture	Pasture	None	None	None	None	None	46	7	L	9	Jersey	45.2407	9_10_feces
299	CGTACGAT	GTGTGCCAGCMGCCGCGGTAA	CCGGACTACHVGGGTWTCTAAT	9_11	Feces	9	Pasture	Pasture	None	None	None	None	None	56	1	M	2	Jersey	41.7418	9_11_feces
300	CGTACGTA	GTGTGCCAGCMGCCGCGGTAA	CCGGACTACHVGGGTWTCTAAT	9_12	Feces	9	Pasture	Pasture	None	None	None	None	None	54	1	M	2	Jersey	44.0999	9_12_feces
301	CGTAGCAT	GTGTGCCAGCMGCCGCGGTAA	CCGGACTACHVGGGTWTCTAAT	9_13	Feces	9	Pasture	Pasture	None	None	None	None	None	56	1	M	2	Jersey	53.2037	9_13_feces
302	CGTAGCTA	GTGTGCCAGCMGCCGCGGTAA	CCGGACTACHVGGGTWTCTAAT	9_14	Feces	9	Pasture	Pasture	None	None	None	None	None	40	2	L	2	Jersey	49.2646	9_14_feces
303	CGTAGGAA	GTGTGCCAGCMGCCGCGGTAA	CCGGACTACHVGGGTWTCTAAT	9_15	Feces	9	Pasture	Pasture	None	None	None	None	None	64	2	M	Not Collected		45.876	9_15_feces
304	CGTAGGTT	GTGTGCCAGCMGCCGCGGTAA	CCGGACTACHVGGGTWTCTAAT	9_16	Water	9	Pasture	N/A	N/A	N/A	N/A	N/A	N/A	N/A	N/A	N/A	N/A	N/A	N/A	9_16_water
305	CGTATACG	GTGTGCCAGCMGCCGCGGTAA	CCGGACTACHVGGGTWTCTAAT	10_1	Feces	10	Drylot	Alfalfa Hay	Corn and Oats	Steam-flaked Corn	Dried Distillers Grains, Whole Cotton Seed and Almond Hulls	Canola Pellet, Cow Chow, Heifer Mix and Calf Starter	Minerals	92	1	L	2	Holstein	38.2485	10_1_feces
306	CGTATAGC	GTGTGCCAGCMGCCGCGGTAA	CCGGACTACHVGGGTWTCTAAT	10_2	Feces	10	Drylot	Alfalfa Hay	Corn and Oats	Steam-flaked Corn	Dried Distillers Grains, Whole Cotton Seed and Almond Hulls	Canola Pellet, Minerals, Cow Chow, Heifer Mix and Calf Starter	Minerals	68	1	EX	3	Holstein	53.0688	10_2_feces
307	CGTATTCC	GTGTGCCAGCMGCCGCGGTAA	CCGGACTACHVGGGTWTCTAAT	10_3	Feces	10	Drylot	Alfalfa Hay	Corn and Oats	Steam-flaked Corn	Dried Distillers Grains, Whole Cotton Seed and Almond Hulls	Canola Pellet, Minerals, Cow Chow, Heifer Mix and Calf Starter	Minerals	65	1	L	2	Holstein	43.8268	10_3_feces
308	CGTATTGG	GTGTGCCAGCMGCCGCGGTAA	CCGGACTACHVGGGTWTCTAAT	10_4	Feces	10	Drylot	Alfalfa Hay	Corn and Oats	Steam-flaked Corn	Dried Distillers Grains, Whole Cotton Seed and Almond Hulls	Canola Pellet, Minerals, Cow Chow, Heifer Mix and Calf Starter	Minerals	56	1	L	2	Holstein	46.9801	10_4_feces
309	CGTTAACG	GTGTGCCAGCMGCCGCGGTAA	CCGGACTACHVGGGTWTCTAAT	10_5	Feces	10	Drylot	Alfalfa Hay	Corn and Oats	Steam-flaked Corn	Dried Distillers Grains, Whole Cotton Seed and Almond Hulls	Canola Pellet, Minerals, Cow Chow, Heifer Mix and Calf Starter	Minerals	60	1	EX	3	Holstein	52.5662	10_5_feces
310	CGTTAAGC	GTGTGCCAGCMGCCGCGGTAA	CCGGACTACHVGGGTWTCTAAT	10_6	Feces	10	Drylot	Alfalfa Hay	Corn and Oats	Steam-flaked Corn	Dried Distillers Grains, Whole Cotton Seed and Almond Hulls	Canola Pellet, Minerals, Cow Chow, Heifer Mix and Calf Starter	Minerals	76	1	L	3	Holstein	42.667	10_6_feces
311	CGTTATCC	GTGTGCCAGCMGCCGCGGTAA	CCGGACTACHVGGGTWTCTAAT	10_7	Feces	10	Drylot	Alfalfa Hay	Corn and Oats	Steam-flaked Corn	Dried Distillers Grains, Whole Cotton Seed and Almond Hulls	Canola Pellet, Minerals, Cow Chow, Heifer Mix and Calf Starter	Minerals	107	3	L	5	Holstein	38.2314	10_7_feces
312	CGTTATGG	GTGTGCCAGCMGCCGCGGTAA	CCGGACTACHVGGGTWTCTAAT	10_8	Feces	10	Drylot	Alfalfa Hay	Corn and Oats	Steam-flaked Corn	Dried Distillers Grains, Whole Cotton Seed and Almond Hulls	Canola Pellet, Minerals, Cow Chow, Heifer Mix and Calf Starter	Minerals	114	2	L	4	Holstein	43.7905	10_8_feces
313	CGTTCCAT	GTGTGCCAGCMGCCGCGGTAA	CCGGACTACHVGGGTWTCTAAT	10_9	Feces	10	Drylot	Alfalfa Hay	Corn and Oats	Steam-flaked Corn	Dried Distillers Grains, Whole Cotton Seed and Almond Hulls	Canola Pellet, Minerals, Cow Chow, Heifer Mix and Calf Starter	Minerals	102	3	L	5	Holstein	37.9744	10_9_feces
314	CGTTCCTA	GTGTGCCAGCMGCCGCGGTAA	CCGGACTACHVGGGTWTCTAAT	10_10	Feces	10	Drylot	Alfalfa Hay	Corn and Oats	Steam-flaked Corn	Dried Distillers Grains, Whole Cotton Seed and Almond Hulls	Canola Pellet, Minerals, Cow Chow, Heifer Mix and Calf Starter	Minerals	107	2	L	4	Holstein	43.0178	10_10_feces
315	CGTTCGAA	GTGTGCCAGCMGCCGCGGTAA	CCGGACTACHVGGGTWTCTAAT	10_11	Feces	10	Drylot	Alfalfa Hay	Corn and Oats	Steam-flaked Corn	Dried Distillers Grains, Whole Cotton Seed and Almond Hulls	Canola Pellet, Minerals, Cow Chow, Heifer Mix and Calf Starter	Minerals	100	4	L	5	Holstein	32.4765	10_11_feces
316	CGTTCGTT	GTGTGCCAGCMGCCGCGGTAA	CCGGACTACHVGGGTWTCTAAT	10_12	Feces	10	Drylot	Alfalfa Hay	Corn and Oats	Steam-flaked Corn	Dried Distillers Grains, Whole Cotton Seed and Almond Hulls	Canola Pellet, Minerals, Cow Chow, Heifer Mix and Calf Starter	Minerals	111	2	L	4	Holstein	33.508	10_12_feces
317	CGTTGCAA	GTGTGCCAGCMGCCGCGGTAA	CCGGACTACHVGGGTWTCTAAT	10_13	Feces	10	Drylot	Alfalfa Hay	Corn and Oats	Steam-flaked Corn	Dried Distillers Grains, Whole Cotton Seed and Almond Hulls	Canola Pellet, Minerals, Cow Chow, Heifer Mix and Calf Starter	Minerals	116	4	L	6	Holstein	44.39	10_13_feces
318	CGTTGCTT	GTGTGCCAGCMGCCGCGGTAA	CCGGACTACHVGGGTWTCTAAT	10_14	Feces	10	Drylot	Alfalfa Hay	Corn and Oats	Steam-flaked Corn	Dried Distillers Grains, Whole Cotton Seed and Almond Hulls	Canola Pellet, Minerals, Cow Chow, Heifer Mix and Calf Starter	Minerals	107	2	EX	4	Holstein	41.688	10_14_feces
319	CGTTGGAT	GTGTGCCAGCMGCCGCGGTAA	CCGGACTACHVGGGTWTCTAAT	10_15	Feces	10	Drylot	Alfalfa Hay	Corn and Oats	Steam-flaked Corn	Dried Distillers Grains, Whole Cotton Seed and Almond Hulls	Canola Pellet, Minerals, Cow Chow, Heifer Mix and Calf Starter	Minerals	125	2	L	4	Holstein	49.3753	10_15_feces
320	CGTTGGTA	GTGTGCCAGCMGCCGCGGTAA	CCGGACTACHVGGGTWTCTAAT	10_16	Water	10	Drylot	N/A	N/A	N/A	N/A	N/A	N/A	N/A	N/A	N/A	N/A	N/A	N/A	10_16_water
