# Supplementary material for: Fecal Microbial Communities in a Large Representative Cohort of California Dairy Cows
Source: Front Microbiol. 2019 May 16;10:1093. doi: 10.3389/fmicb.2019.01093 (PMC6532609; doi:10.3389/fmicb.2019.01093)
Supplement: TABLE S3 — The full output of differential abundance testing as determined by DESeq2. All differentially abundant OTUs are listed with their assigned taxonomy. Columns are as follows baseMean is the average of the normalized count values, log2FoldDifference is the effect size estimate and lfcSE is the standard error estimate for the log2 fold change estimate. The subsequent columns are the Wald test statistic its p-value and adjusted p-value as calculated by the Benjamini-Hochberg (BH) adjustment for multiple tests. [file Table_3.xlsx]

## Sheet: Freestall vs Pasture
	baseMean	log2FoldDifference	lfcSE	stat	pvalue	padj	Kingdom	Phylum	Class	Order	Family	Genus	Species
denovo16	18.1875	7.92876	0.718609	11.0335	2.6344e-28	1.24607e-24	Bacteria	Actinobacteria	Coriobacteriia	Coriobacteriales	Coriobacteriaceae	Unassigned	Unassigned
denovo132	5.39451	-5.04857	0.528177	-9.55848	1.19498e-21	1.96873e-18	Bacteria	Firmicutes	Clostridia	Clostridiales	Ruminococcaceae	Ruminococcus	Unassigned
denovo627	2.66101	-4.6482	0.486522	-9.55393	1.24867e-21	1.96873e-18	Bacteria	Firmicutes	Clostridia	Clostridiales	Unassigned	Unassigned	Unassigned
denovo1109	3.759	5.71483	0.660591	8.65109	5.10086e-18	6.03177e-15	Bacteria	Actinobacteria	Coriobacteriia	Coriobacteriales	Coriobacteriaceae	Unassigned	Unassigned
denovo696	6.97213	-2.63951	0.320367	-8.23903	1.7361e-16	1.64235e-13	Bacteria	Firmicutes	Clostridia	Clostridiales	Ruminococcaceae	Ruminococcus	Unassigned
denovo234	3.04691	3.68259	0.453184	8.12603	4.43573e-16	3.49683e-13	Bacteria	Firmicutes	Clostridia	Clostridiales	Ruminococcaceae	Unassigned	Unassigned
denovo1	44.4706	-9.82574	1.22009	-8.05329	8.05978e-16	5.44611e-13	Bacteria	Actinobacteria	Actinobacteria	Bifidobacteriales	Bifidobacteriaceae	Bifidobacterium
denovo104	9.09246	-4.11319	0.524086	-7.8483	4.21721e-15	2.49342e-12	Bacteria	Bacteroidetes	Bacteroidia	Bacteroidales	Bacteroidaceae	5-7N15	Unassigned
denovo14695	2.90438	3.78877	0.48681	7.78285	7.091e-15	3.72672e-12	Bacteria	Actinobacteria	Coriobacteriia	Coriobacteriales	Coriobacteriaceae	Unassigned	Unassigned
denovo229	2.82355	-4.98825	0.65535	-7.61158	2.70767e-14	1.28073e-11	Bacteria	Firmicutes	Clostridia	Clostridiales	Lachnospiraceae	Coprococcus	Unassigned
denovo125	2.40565	4.4959	0.604651	7.43553	1.04151e-13	4.47848e-11	Bacteria	Firmicutes	Erysipelotrichi	Erysipelotrichales	Erysipelotrichaceae	Catenibacterium	Unassigned
denovo84	7.74267	-4.02562	0.55014	-7.31744	2.52738e-13	9.96208e-11	Bacteria	Firmicutes	Clostridia	Clostridiales	Ruminococcaceae	Ruminococcus	Unassigned
denovo93	4.65508	3.93932	0.539753	7.29838	2.91248e-13	1.05969e-10	Bacteria	Bacteroidetes	Bacteroidia	Bacteroidales	Unassigned	Unassigned	Unassigned
denovo110	4.88423	4.13224	0.578541	7.14253	9.16285e-13	3.09573e-10	Bacteria	Firmicutes	Clostridia	Clostridiales	Ruminococcaceae	Unassigned	Unassigned
denovo7249	1.95383	-4.45225	0.627283	-7.09768	1.26867e-12	4.00053e-10	Bacteria	Firmicutes	Clostridia	Clostridiales	Unassigned	Unassigned	Unassigned
denovo577	1.15301	-3.29498	0.479952	-6.86523	6.63841e-12	1.96248e-09	Bacteria	Firmicutes	Clostridia	Clostridiales	Ruminococcaceae	Unassigned	Unassigned
denovo1312	2.41006	-3.01785	0.444262	-6.79295	1.09863e-11	3.05678e-09	Bacteria	Bacteroidetes	Bacteroidia	Bacteroidales	Bacteroidaceae	5-7N15	Unassigned
denovo22686	1.48452	-3.48437	0.52214	-6.67325	2.50206e-11	6.57486e-09	Bacteria	Firmicutes	Clostridia	Clostridiales	Lachnospiraceae	Unassigned	Unassigned
denovo471	1.17466	4.06514	0.611313	6.64985	2.93395e-11	7.304e-09	Bacteria	Firmicutes	Clostridia	Clostridiales	Ruminococcaceae	Unassigned	Unassigned
denovo23840	1.95914	-2.78304	0.425345	-6.54301	6.0292e-11	1.42591e-08	Bacteria	Firmicutes	Clostridia	Clostridiales	Ruminococcaceae	Ruminococcus	Unassigned
denovo96	5.83994	2.85775	0.438096	6.52312	6.88605e-11	1.551e-08	Bacteria	Firmicutes	Clostridia	Clostridiales	Peptococcaceae	rc4-4	Unassigned
denovo10506	1.54954	-2.39594	0.368172	-6.50768	7.63202e-11	1.64088e-08	Bacteria	Firmicutes	Clostridia	Clostridiales	Ruminococcaceae	Unassigned	Unassigned
denovo9	42.4227	-2.7687	0.427429	-6.47756	9.32156e-11	1.917e-08	Bacteria	Proteobacteria	Gammaproteobacteria	Aeromonadales	Succinivibrionaceae	Succinivibrio	Unassigned
denovo553	11.3559	-1.74255	0.270117	-6.45111	1.11037e-10	2.18836e-08	Bacteria	Firmicutes	Clostridia	Clostridiales	Ruminococcaceae	Ruminococcus	Unassigned
denovo7338	1.01658	-3.27072	0.507977	-6.43872	1.20486e-10	2.27959e-08	Bacteria	Firmicutes	Clostridia	Clostridiales	Unassigned	Unassigned	Unassigned
denovo225	2.51665	-3.90667	0.617683	-6.32472	2.53685e-10	4.61512e-08	Bacteria	Firmicutes	Clostridia	Clostridiales	Lachnospiraceae	Blautia	Unassigned
denovo25627	1.02436	-3.19287	0.50656	-6.30304	2.91866e-10	5.11305e-08	Bacteria	Firmicutes	Clostridia	Clostridiales	Ruminococcaceae	Unassigned	Unassigned
denovo334	6.70074	2.80659	0.447468	6.27216	3.56082e-10	6.01525e-08	Bacteria	Bacteroidetes	Bacteroidia	Bacteroidales	Porphyromonadaceae	Paludibacter	Unassigned
denovo9005	3.27774	-2.00515	0.324176	-6.18536	6.19591e-10	1.01057e-07	Unassigned
denovo370	3.06328	3.90444	0.637226	6.12724	8.94186e-10	1.40983e-07	Bacteria	Actinobacteria	Coriobacteriia	Coriobacteriales	Coriobacteriaceae	Unassigned	Unassigned
denovo153	22.7349	-2.03129	0.333096	-6.09821	1.07264e-09	1.63664e-07	Bacteria	Proteobacteria	Gammaproteobacteria	Aeromonadales	Succinivibrionaceae	Succinivibrio	Unassigned
denovo37921	3.0179	-2.48915	0.412335	-6.03673	1.57271e-09	2.32466e-07	Bacteria	Bacteroidetes	Bacteroidia	Bacteroidales	Bacteroidaceae	5-7N15	Unassigned
denovo858	0.808065	3.02001	0.502528	6.00962	1.85958e-09	2.6654e-07	Bacteria	Firmicutes	Erysipelotrichi	Erysipelotrichales	Erysipelotrichaceae	Bulleidia	Unassigned
denovo386	1.80471	-3.98337	0.672439	-5.92376	3.14656e-09	4.37742e-07	Bacteria	Firmicutes	Clostridia	Clostridiales	Ruminococcaceae	Unassigned	Unassigned
denovo25620	1.81667	-2.38194	0.403051	-5.90977	3.42578e-09	4.6297e-07	Bacteria	Bacteroidetes	Bacteroidia	Bacteroidales	Bacteroidaceae	5-7N15	Unassigned
denovo7695	0.848693	-2.93703	0.499181	-5.88371	4.01174e-09	5.27098e-07	Bacteria	Bacteroidetes	Bacteroidia	Bacteroidales	Prevotellaceae	Prevotella
denovo1041	2.1117	-2.40394	0.411238	-5.84562	5.04687e-09	6.45181e-07	Bacteria	Firmicutes	Clostridia	Clostridiales	Unassigned	Unassigned	Unassigned
denovo71	4.70696	3.13489	0.539154	5.81446	6.08292e-09	7.57164e-07	Bacteria	Bacteroidetes	Bacteroidia	Bacteroidales	RF16	Unassigned	Unassigned
denovo89	4.563	3.32612	0.572709	5.80769	6.33389e-09	7.68187e-07	Bacteria	Bacteroidetes	Bacteroidia	Bacteroidales	Rikenellaceae	Unassigned	Unassigned
denovo4592	1.74553	-3.08931	0.53367	-5.7888	7.08912e-09	8.38289e-07	Bacteria	Firmicutes	Clostridia	Clostridiales	Lachnospiraceae	Unassigned	Unassigned
denovo727	3.76404	-4.84028	0.841468	-5.75218	8.80982e-09	1.01635e-06	Bacteria	Spirochaetes	Spirochaetes	Spirochaetales	Spirochaetaceae	Treponema	Unassigned
denovo34433	1.57092	-2.876	0.507032	-5.67223	1.40953e-08	1.5874e-06	Bacteria	Actinobacteria	Coriobacteriia	Coriobacteriales	Coriobacteriaceae	Unassigned	Unassigned
denovo14798	1.56912	-2.55752	0.452681	-5.64972	1.60709e-08	1.7678e-06	Archaea	Euryarchaeota	Methanobacteria	Methanobacteriales	Methanobacteriaceae	Methanobrevibacter	Unassigned
denovo233	2.03684	-3.38998	0.601119	-5.63945	1.70593e-08	1.83387e-06	Bacteria	Firmicutes	Clostridia	Clostridiales	Lachnospiraceae	Unassigned	Unassigned
denovo1174	3.48564	2.24513	0.400065	5.61191	2.0011e-08	2.10338e-06	Bacteria	Firmicutes	Clostridia	Clostridiales	Ruminococcaceae	Unassigned	Unassigned
denovo5270	1.26124	-2.66851	0.476233	-5.60337	2.10221e-08	2.16162e-06	Bacteria	Firmicutes	Clostridia	Clostridiales	Lachnospiraceae	Unassigned	Unassigned
denovo523	1.6127	2.14673	0.38347	5.59815	2.16647e-08	2.1803e-06	Bacteria	Firmicutes	Clostridia	Clostridiales	Ruminococcaceae	Unassigned	Unassigned
denovo739	0.97359	-3.06242	0.548743	-5.5808	2.3942e-08	2.35928e-06	Bacteria	Firmicutes	Clostridia	Clostridiales	Unassigned	Unassigned	Unassigned
denovo35334	3.71873	-2.10548	0.37974	-5.54454	2.94734e-08	2.84508e-06	Bacteria	Firmicutes	Clostridia	Clostridiales	Ruminococcaceae	Ruminococcus	Unassigned
denovo20488	0.791204	-2.71879	0.493605	-5.50802	3.62886e-08	3.4329e-06	Bacteria	Firmicutes	Clostridia	Clostridiales	Unassigned	Unassigned	Unassigned
denovo1950	0.627174	-2.27194	0.41514	-5.47271	4.43205e-08	4.09948e-06	Bacteria	Firmicutes	Clostridia	Clostridiales	Clostridiaceae	Clostridium	Unassigned
denovo27253	2.28556	1.63269	0.298782	5.46449	4.64238e-08	4.09948e-06	Bacteria	Firmicutes	Clostridia	Clostridiales	Ruminococcaceae	Unassigned	Unassigned
denovo2652	1.15114	2.45553	0.449142	5.46717	4.5729e-08	4.09948e-06	Bacteria	Firmicutes	Clostridia	Clostridiales	Ruminococcaceae	Unassigned	Unassigned
denovo12193	0.810343	-2.47827	0.453641	-5.46305	4.68016e-08	4.09948e-06	Bacteria	Firmicutes	Clostridia	Clostridiales	Mogibacteriaceae	Unassigned	Unassigned
denovo175	2.29524	-3.92733	0.721491	-5.44336	5.22856e-08	4.49656e-06	Bacteria	Proteobacteria	Gammaproteobacteria	Aeromonadales	Succinivibrionaceae	Ruminobacter	Unassigned
denovo1189	5.90415	-1.47981	0.27242	-5.43208	5.57e-08	4.70466e-06	Bacteria	Bacteroidetes	Bacteroidia	Bacteroidales	Prevotellaceae	Prevotella	Unassigned
denovo622	1.84717	-3.26532	0.601871	-5.42529	5.78618e-08	4.72124e-06	Bacteria	Bacteroidetes	Bacteroidia	Bacteroidales	Bacteroidaceae	5-7N15	Unassigned
denovo10911	0.934293	2.03355	0.374835	5.42519	5.78926e-08	4.72124e-06	Bacteria	Firmicutes	Erysipelotrichi	Erysipelotrichales	Erysipelotrichaceae	Bulleidia	Unassigned
denovo1726	3.29579	2.15757	0.401201	5.37777	7.54159e-08	6.04606e-06	Bacteria	Firmicutes	Clostridia	Clostridiales	Clostridiaceae	Clostridium
denovo34655	2.6257	-2.07181	0.388433	-5.33378	9.61903e-08	7.583e-06	Bacteria	Bacteroidetes	Bacteroidia	Bacteroidales	Bacteroidaceae	5-7N15	Unassigned
denovo402	1.14566	-3.58299	0.679974	-5.26931	1.36939e-07	1.06184e-05	Bacteria	Firmicutes	Clostridia	Clostridiales	Ruminococcaceae	Ruminococcus	Unassigned
denovo28501	1.72135	-1.97672	0.375768	-5.26049	1.43673e-07	1.09609e-05	Bacteria	Firmicutes	Clostridia	Clostridiales	Lachnospiraceae	Unassigned	Unassigned
denovo2812	0.651874	-2.88544	0.548966	-5.25613	1.47117e-07	1.10455e-05	Bacteria	Firmicutes	Clostridia	Clostridiales	Ruminococcaceae	Unassigned	Unassigned
denovo1866	1.07726	2.4848	0.473517	5.24754	1.54146e-07	1.13923e-05	Unassigned
denovo53	9.27093	1.78612	0.341892	5.22422	1.74894e-07	1.27269e-05	Bacteria	Bacteroidetes	Bacteroidia	Bacteroidales	Porphyromonadaceae	Paludibacter	Unassigned
denovo25609	5.9492	-1.75611	0.339398	-5.1742	2.28891e-07	1.64038e-05	Bacteria	Proteobacteria	Gammaproteobacteria	Aeromonadales	Succinivibrionaceae	Succinivibrio	Unassigned
denovo2436	11.1958	-1.31324	0.254102	-5.16814	2.3643e-07	1.66912e-05	Bacteria	Firmicutes	Clostridia	Clostridiales	Lachnospiraceae	Butyrivibrio	Unassigned
denovo494	1.32056	2.87111	0.557874	5.14653	2.65347e-07	1.84572e-05	Bacteria	Firmicutes	Clostridia	Clostridiales	Lachnospiraceae	Unassigned	Unassigned
denovo25	33.4685	-1.94046	0.378691	-5.12413	2.98913e-07	2.04907e-05	Bacteria	Firmicutes	Clostridia	Clostridiales	Lachnospiraceae	Butyrivibrio	Unassigned
denovo19408	1.79573	-2.89863	0.566442	-5.11725	3.10023e-07	2.09487e-05	Bacteria	Proteobacteria	Gammaproteobacteria	Aeromonadales	Succinivibrionaceae	Unassigned	Unassigned
denovo28461	3.0586	-3.08792	0.606162	-5.09422	3.50177e-07	2.33287e-05	Bacteria	Firmicutes	Clostridia	Clostridiales	Clostridiaceae	Unassigned	Unassigned
denovo14110	0.79373	2.4954	0.490365	5.08887	3.60205e-07	2.36634e-05	Bacteria	Tenericutes	RF3	ML615J-28	Unassigned	Unassigned	Unassigned
denovo253	1.92469	2.52017	0.496707	5.07376	3.9004e-07	2.49309e-05	Bacteria	Firmicutes	Clostridia	Clostridiales	Ruminococcaceae	Unassigned	Unassigned
denovo26481	0.970291	-2.30152	0.453587	-5.07405	3.89442e-07	2.49309e-05	Bacteria	Firmicutes	Clostridia	Clostridiales	Lachnospiraceae	Blautia	Unassigned
denovo56	23.4487	1.94038	0.382633	5.07113	3.9547e-07	2.4941e-05	Bacteria	Firmicutes	Clostridia	Clostridiales	Peptostreptococcaceae
denovo106	3.86264	-3.10007	0.613405	-5.05388	4.32931e-07	2.69442e-05	Bacteria	Actinobacteria	Coriobacteriia	Coriobacteriales	Coriobacteriaceae	Unassigned	Unassigned
denovo4259	1.75124	1.54741	0.306796	5.04377	4.56452e-07	2.76797e-05	Bacteria	Firmicutes	Clostridia	Clostridiales	Ruminococcaceae	Unassigned	Unassigned
denovo195	4.16412	1.62669	0.322493	5.04412	4.55618e-07	2.76797e-05	Bacteria	Firmicutes	Clostridia	Clostridiales	Ruminococcaceae	Unassigned	Unassigned
denovo2108	0.836308	-2.59923	0.517157	-5.026	5.00806e-07	2.9985e-05	Bacteria	Actinobacteria	Coriobacteriia	Coriobacteriales	Coriobacteriaceae	Atopobium	Unassigned
denovo4308	2.22314	-2.30098	0.460734	-4.99418	5.90875e-07	3.49355e-05	Bacteria	Firmicutes	Clostridia	Clostridiales	Ruminococcaceae	Ruminococcus	Unassigned
denovo2177	1.36855	-2.15482	0.433634	-4.96922	6.72229e-07	3.92548e-05	Bacteria	Firmicutes	Clostridia	Clostridiales	Lachnospiraceae	Unassigned	Unassigned
denovo127	2.36137	4.30399	0.869994	4.94714	7.53107e-07	4.2918e-05	Bacteria	Firmicutes	Clostridia	Clostridiales	Ruminococcaceae	Unassigned	Unassigned
denovo9249	1.4388	1.77898	0.359428	4.94946	7.44189e-07	4.2918e-05	Bacteria	Bacteroidetes	Bacteroidia	Bacteroidales	RF16	Unassigned	Unassigned
denovo11145	1.6041	-2.06567	0.417988	-4.94194	7.73486e-07	4.34017e-05	Bacteria	Firmicutes	Clostridia	Clostridiales	Ruminococcaceae	Ruminococcus	Unassigned
denovo1980	2.08318	-2.8345	0.57384	-4.93954	7.83091e-07	4.34017e-05	Bacteria	Proteobacteria	Gammaproteobacteria	Aeromonadales	Succinivibrionaceae	Succinivibrio	Unassigned
denovo22	12.7545	-2.94004	0.595385	-4.93804	7.89121e-07	4.34017e-05	Bacteria	Proteobacteria	Gammaproteobacteria	Aeromonadales	Succinivibrionaceae	Succinivibrio	Unassigned
denovo13669	0.623703	2.39251	0.485031	4.93269	8.11048e-07	4.40949e-05	Bacteria	Firmicutes	Clostridia	Clostridiales	Ruminococcaceae	Unassigned	Unassigned
denovo493	0.698252	2.94263	0.602116	4.88715	1.02307e-06	5.49902e-05	Bacteria	Firmicutes	Clostridia	Clostridiales	Lachnospiraceae	Dorea	Unassigned
denovo1263	1.52531	-2.67288	0.547759	-4.87965	1.06273e-06	5.64801e-05	Bacteria	Firmicutes	Clostridia	Clostridiales	Ruminococcaceae	Ruminococcus	Unassigned
denovo25587	1.59768	2.21008	0.453422	4.87422	1.09241e-06	5.74124e-05	Bacteria	Bacteroidetes	Bacteroidia	Bacteroidales	Bacteroidaceae	5-7N15	Unassigned
denovo2371	1.08551	-2.07317	0.426486	-4.86106	1.16757e-06	6.06879e-05	Bacteria	Firmicutes	Clostridia	Clostridiales	Ruminococcaceae	Unassigned	Unassigned
denovo945	1.13341	2.55229	0.528009	4.83379	1.33956e-06	6.88709e-05	Bacteria	Firmicutes	Erysipelotrichi	Erysipelotrichales	Erysipelotrichaceae	Coprobacillus	Unassigned
denovo1338	1.18303	2.28843	0.473944	4.82849	1.37575e-06	6.99709e-05	Bacteria	Firmicutes	Clostridia	Clostridiales	Ruminococcaceae	Unassigned	Unassigned
denovo373	7.50889	-2.53477	0.525765	-4.8211	1.42768e-06	7.18395e-05	Bacteria	Firmicutes	Clostridia	Clostridiales	Lachnospiraceae	Unassigned	Unassigned
denovo2424	0.701001	2.19409	0.457248	4.79848	1.59877e-06	7.88075e-05	Bacteria	Firmicutes	Clostridia	Clostridiales	Ruminococcaceae	Unassigned	Unassigned
denovo173	2.80654	-3.23126	0.673406	-4.79839	1.59948e-06	7.88075e-05	Bacteria	Firmicutes	Clostridia	Clostridiales	Lachnospiraceae	Blautia	Unassigned
denovo15579	1.16423	-2.37116	0.494668	-4.79344	1.63947e-06	7.99455e-05	Bacteria	Bacteroidetes	Bacteroidia	Bacteroidales	Bacteroidaceae	5-7N15	Unassigned
denovo41674	0.833813	-2.32424	0.485274	-4.78954	1.67162e-06	8.06811e-05	Bacteria	Bacteroidetes	Bacteroidia	Bacteroidales	Prevotellaceae	Prevotella	Unassigned
denovo22893	1.48631	-2.33228	0.488151	-4.77779	1.77235e-06	8.46788e-05	Bacteria	Proteobacteria	Gammaproteobacteria	Aeromonadales	Succinivibrionaceae	Unassigned	Unassigned
denovo672	0.741455	3.09904	0.649729	4.76974	1.84462e-06	8.72507e-05	Bacteria	Firmicutes	Erysipelotrichi	Erysipelotrichales	Erysipelotrichaceae	Bulleidia	Unassigned
denovo263	5.0832	1.90415	0.400127	4.75887	1.9468e-06	9.02783e-05	Bacteria	Bacteroidetes	Bacteroidia	Bacteroidales	Rikenellaceae	Unassigned	Unassigned
denovo452	1.37671	-3.87811	0.814818	-4.75948	1.94096e-06	9.02783e-05	Bacteria	Actinobacteria	Coriobacteriia	Coriobacteriales	Coriobacteriaceae	Unassigned	Unassigned
denovo1102	0.808638	2.29459	0.483403	4.74674	2.06717e-06	9.49294e-05	Bacteria	Firmicutes	Clostridia	Clostridiales	Lachnospiraceae	Unassigned	Unassigned
denovo12978	0.565366	-2.21511	0.467539	-4.73781	2.16041e-06	9.82573e-05	Bacteria	Firmicutes	Clostridia	Clostridiales	Ruminococcaceae	Unassigned	Unassigned
denovo1065	8.20149	-1.18927	0.251299	-4.73248	2.21792e-06	9.99122e-05	Bacteria	Bacteroidetes	Bacteroidia	Bacteroidales	Unassigned	Unassigned	Unassigned
denovo39467	1.28543	-2.48013	0.526165	-4.7136	2.43377e-06	0.000108601	Bacteria	Proteobacteria	Gammaproteobacteria	Aeromonadales	Succinivibrionaceae	Unassigned	Unassigned
denovo484	10.1354	1.29597	0.275136	4.71027	2.47388e-06	0.00010936	Bacteria	Bacteroidetes	Bacteroidia	Bacteroidales	Rikenellaceae	Unassigned	Unassigned
denovo7221	3.18088	-2.26664	0.48184	-4.70412	2.54957e-06	0.000111453	Bacteria	Proteobacteria	Gammaproteobacteria	Aeromonadales	Succinivibrionaceae	Succinivibrio	Unassigned
denovo7604	1.10451	-1.97283	0.419517	-4.70263	2.56837e-06	0.000111453	Bacteria	Firmicutes	Clostridia	Clostridiales	Mogibacteriaceae	Unassigned	Unassigned
denovo806	1.73298	2.05853	0.439533	4.68345	2.82091e-06	0.000120207	Bacteria	Bacteroidetes	Bacteroidia	Bacteroidales	Bacteroidaceae	Unassigned	Unassigned
denovo146	8.79542	-1.43051	0.305326	-4.68519	2.79699e-06	0.000120207	Bacteria	Bacteroidetes	Bacteroidia	Bacteroidales	Prevotellaceae	Prevotella
denovo12217	2.20559	-2.19886	0.46978	-4.68062	2.86011e-06	0.000120789	Bacteria	Firmicutes	Clostridia	Clostridiales	Ruminococcaceae	Ruminococcus	Unassigned
denovo27036	1.41112	-2.57233	0.550424	-4.67336	2.96315e-06	0.000124033	Bacteria	Firmicutes	Clostridia	Clostridiales	Ruminococcaceae	Ruminococcus	Unassigned
denovo29122	1.73358	1.85713	0.398169	4.66417	3.09869e-06	0.000126515	Bacteria	Firmicutes	Clostridia	Clostridiales	Ruminococcaceae	Ruminococcus	Unassigned
denovo482	5.25986	-2.57547	0.552423	-4.66214	3.12944e-06	0.000126515	Bacteria	Firmicutes	Clostridia	Clostridiales	Ruminococcaceae	Ruminococcus	Unassigned
denovo3253	0.768761	-2.85175	0.61144	-4.664	3.10126e-06	0.000126515	Bacteria	Actinobacteria	Coriobacteriia	Coriobacteriales	Coriobacteriaceae	Unassigned	Unassigned
denovo598	1.38497	3.70783	0.795291	4.66223	3.12796e-06	0.000126515	Bacteria	Tenericutes	RF3	ML615J-28	Unassigned	Unassigned	Unassigned
denovo3547	1.50632	-2.1515	0.461886	-4.65808	3.19179e-06	0.000127942	Bacteria	Firmicutes	Clostridia	Clostridiales	Lachnospiraceae	Unassigned	Unassigned
denovo1749	0.845942	2.55528	0.550274	4.64365	3.423e-06	0.000132711	Bacteria	Firmicutes	Clostridia	Clostridiales	Ruminococcaceae	Unassigned	Unassigned
denovo3	39.8616	-3.75895	0.809303	-4.64467	3.40618e-06	0.000132711	Bacteria	Firmicutes	Clostridia	Clostridiales	Clostridiaceae	Unassigned	Unassigned
denovo939	1.442	3.04252	0.654932	4.64556	3.39159e-06	0.000132711	Bacteria	Bacteroidetes	Bacteroidia	Bacteroidales	RF16	Unassigned	Unassigned
denovo26316	2.34672	-2.32733	0.500826	-4.64697	3.36844e-06	0.000132711	Bacteria	Proteobacteria	Gammaproteobacteria	Aeromonadales	Succinivibrionaceae	Succinivibrio	Unassigned
denovo746	1.9925	3.6455	0.786517	4.635	3.56946e-06	0.000137264	Bacteria	Bacteroidetes	Bacteroidia	Bacteroidales	Unassigned	Unassigned	Unassigned
denovo501	1.72521	-2.09214	0.452179	-4.62679	3.71371e-06	0.000138536	Bacteria	Firmicutes	Clostridia	Clostridiales	Ruminococcaceae	Unassigned	Unassigned
denovo23189	1.36372	-1.91344	0.413707	-4.62512	3.74378e-06	0.000138536	Bacteria	Firmicutes	Clostridia	Clostridiales	Ruminococcaceae	Ruminococcus	Unassigned
denovo14042	1.01537	-2.11564	0.456908	-4.63035	3.65054e-06	0.000138536	Bacteria	Firmicutes	Clostridia	Clostridiales	Ruminococcaceae	Ruminococcus	Unassigned
denovo1178	7.01754	1.2515	0.270409	4.62817	3.68903e-06	0.000138536	Bacteria	Firmicutes	Clostridia	Clostridiales	Peptococcaceae	rc4-4	Unassigned
denovo572	8.68494	1.61945	0.350163	4.62483	3.74897e-06	0.000138536	Bacteria	Firmicutes	Clostridia	Clostridiales	Lachnospiraceae	Unassigned	Unassigned
denovo693	0.546666	-2.6176	0.567126	-4.61555	3.92047e-06	0.00014375	Bacteria	Firmicutes	Clostridia	Clostridiales	Ruminococcaceae	Unassigned	Unassigned
denovo2958	2.36719	-3.00513	0.65147	-4.61285	3.97193e-06	0.000144517	Bacteria	Firmicutes	Clostridia	Clostridiales	Unassigned	Unassigned	Unassigned
denovo201	3.5578	2.76407	0.599791	4.60839	4.05801e-06	0.000146522	Bacteria	Bacteroidetes	Bacteroidia	Bacteroidales	RF16	Unassigned	Unassigned
denovo24134	1.71678	-1.71852	0.373721	-4.59839	4.2576e-06	0.000152428	Bacteria	Firmicutes	Clostridia	Clostridiales	Mogibacteriaceae	Unassigned	Unassigned
denovo3833	3.67369	-1.30032	0.282863	-4.59701	4.28603e-06	0.000152428	Bacteria	Firmicutes	Clostridia	Clostridiales	Lachnospiraceae	Dorea	Unassigned
denovo219	1.79189	2.38203	0.519932	4.58142	4.61826e-06	0.000163018	Bacteria	Bacteroidetes	Bacteroidia	Bacteroidales	BS11	Unassigned	Unassigned
denovo16149	1.67247	1.7405	0.38134	4.56416	5.01495e-06	0.000175709	Bacteria	Bacteroidetes	Bacteroidia	Bacteroidales	Rikenellaceae	Unassigned	Unassigned
denovo2253	0.660682	2.07901	0.457218	4.54708	5.43945e-06	0.000189181	Bacteria	Firmicutes	Erysipelotrichi	Erysipelotrichales	Erysipelotrichaceae	Unassigned	Unassigned
denovo6792	0.982093	-3.2213	0.711076	-4.53018	5.89342e-06	0.000203164	Bacteria	Proteobacteria	Gammaproteobacteria	Aeromonadales	Succinivibrionaceae	Ruminobacter	Unassigned
denovo2383	2.18129	2.21075	0.488136	4.52896	5.9274e-06	0.000203164	Bacteria	Firmicutes	Erysipelotrichi	Erysipelotrichales	Erysipelotrichaceae	Catenibacterium	Unassigned
denovo1342	0.594456	-2.18759	0.483202	-4.52727	5.97502e-06	0.000203323	Bacteria	Firmicutes	Clostridia	Clostridiales	Unassigned	Unassigned	Unassigned
denovo6865	0.92107	2.23018	0.493677	4.5175	6.25748e-06	0.000211413	Bacteria	Bacteroidetes	Bacteroidia	Bacteroidales	RF16	Unassigned	Unassigned
denovo27828	2.70165	-1.45986	0.324394	-4.50027	6.78664e-06	0.000226062	Bacteria	Firmicutes	Clostridia	Clostridiales	Unassigned	Unassigned	Unassigned
denovo3987	2.53674	-3.51426	0.780675	-4.50156	6.74571e-06	0.000226062	Bacteria	Firmicutes	Clostridia	Clostridiales	Peptostreptococcaceae	Unassigned	Unassigned
denovo8499	1.41281	1.59001	0.353607	4.49654	6.90666e-06	0.000226865	Bacteria	Firmicutes	Bacilli	Turicibacterales	Turicibacteraceae	Turicibacter	Unassigned
denovo35640	1.12252	-2.20171	0.489523	-4.49766	6.87045e-06	0.000226865	Bacteria	Firmicutes	Clostridia	Clostridiales	Unassigned	Unassigned	Unassigned
denovo13231	0.745799	2.69529	0.604388	4.45954	8.21354e-06	0.000267931	Bacteria	Bacteroidetes	Bacteroidia	Bacteroidales	Rikenellaceae	Unassigned	Unassigned
denovo4737	3.82593	-1.84953	0.414879	-4.45801	8.27257e-06	0.000268008	Bacteria	Spirochaetes	Spirochaetes	Spirochaetales	Spirochaetaceae	Treponema	Unassigned
denovo256	1.65247	2.36576	0.532416	4.44345	8.8528e-06	0.000284855	Bacteria	Firmicutes	Clostridia	Clostridiales	Ruminococcaceae	Unassigned	Unassigned
denovo261	6.25812	-2.04137	0.46005	-4.43728	9.11023e-06	0.000291158	Bacteria	Firmicutes	Clostridia	Clostridiales	Unassigned	Unassigned	Unassigned
denovo39898	0.842038	2.40094	0.541427	4.43446	9.2304e-06	0.000293019	Bacteria	Firmicutes	Clostridia	Clostridiales	Lachnospiraceae	Butyrivibrio	Unassigned
denovo1133	0.479409	2.56596	0.580869	4.41745	9.98737e-06	0.000314935	Bacteria	Firmicutes	Clostridia	Clostridiales	Unassigned	Unassigned	Unassigned
denovo14410	2.23067	-1.66126	0.376388	-4.41369	1.01621e-05	0.000318324	Bacteria	Firmicutes	Clostridia	Clostridiales	Lachnospiraceae	Butyrivibrio	Unassigned
denovo8	83.2276	-1.52597	0.345929	-4.41121	1.02794e-05	0.000319878	Bacteria	Firmicutes	Clostridia	Clostridiales	Ruminococcaceae	Unassigned	Unassigned
denovo508	1.35133	2.28666	0.51956	4.40115	1.0768e-05	0.000329819	Bacteria	Firmicutes	Clostridia	Clostridiales	Ruminococcaceae	Unassigned	Unassigned
denovo1316	0.610661	2.73907	0.622167	4.40247	1.07026e-05	0.000329819	Bacteria	Firmicutes	Clostridia	Clostridiales	Ruminococcaceae	Oscillospira	Unassigned
denovo1015	2.23575	-1.98674	0.451496	-4.40034	1.0808e-05	0.000329819	Bacteria	Firmicutes	Clostridia	Clostridiales	Lachnospiraceae
denovo35914	0.944728	-1.92545	0.4382	-4.394	1.11286e-05	0.000337426	Bacteria	Firmicutes	Clostridia	Clostridiales	Lachnospiraceae	Dorea	Unassigned
denovo35958	1.46231	1.63989	0.373516	4.39042	1.13131e-05	0.000340834	Bacteria	Firmicutes	Clostridia	Clostridiales	Clostridiaceae	Clostridium
denovo3613	1.37652	-1.58768	0.362754	-4.37675	1.20464e-05	0.00036063	Bacteria	Firmicutes	Clostridia	Clostridiales	Ruminococcaceae	Ruminococcus	Unassigned
denovo7442	0.672916	1.86113	0.425395	4.37505	1.21405e-05	0.000361162	Bacteria	Firmicutes	Clostridia	Clostridiales	Ruminococcaceae	Unassigned	Unassigned
denovo20267	1.54473	-1.72771	0.395116	-4.37266	1.22741e-05	0.000362853	Bacteria	Bacteroidetes	Bacteroidia	Bacteroidales	Rikenellaceae	Unassigned	Unassigned
denovo1635	1.15581	-1.76466	0.404091	-4.36698	1.25978e-05	0.00037011	Bacteria	Firmicutes	Clostridia	Clostridiales	Lachnospiraceae	Unassigned	Unassigned
denovo790	2.02333	2.84171	0.651233	4.36358	1.27949e-05	0.000372195	Bacteria	Bacteroidetes	Bacteroidia	Bacteroidales	Unassigned	Unassigned	Unassigned
denovo24605	1.02331	3.34042	0.765617	4.36305	1.28262e-05	0.000372195	Bacteria	Bacteroidetes	Bacteroidia	Bacteroidales	RF16	Unassigned	Unassigned
denovo31746	1.12205	-2.20878	0.507085	-4.35584	1.32557e-05	0.000382313	Bacteria	Firmicutes	Clostridia	Clostridiales	Ruminococcaceae	Ruminococcus
denovo9914	1.71917	-1.40519	0.322971	-4.35083	1.35624e-05	0.000386446	Bacteria	Bacteroidetes	Bacteroidia	Bacteroidales	Rikenellaceae	Unassigned	Unassigned
denovo18465	0.82682	2.77481	0.637743	4.35098	1.35532e-05	0.000386446	Bacteria	Bacteroidetes	Bacteroidia	Bacteroidales	Rikenellaceae	Unassigned	Unassigned
denovo7477	1.2682	-2.16693	0.50009	-4.33308	1.47038e-05	0.000416462	Bacteria	Firmicutes	Clostridia	Clostridiales	Lachnospiraceae	Blautia	Unassigned
denovo10022	2.16296	-3.2869	0.765453	-4.29406	1.75435e-05	0.000491011	Bacteria	Firmicutes	Clostridia	Clostridiales	Clostridiaceae
denovo99	7.60559	-1.84707	0.430144	-4.29407	1.75427e-05	0.000491011	Bacteria	Bacteroidetes	Bacteroidia	Bacteroidales	Bacteroidaceae	5-7N15	Unassigned
denovo35455	1.36688	-2.5311	0.59029	-4.2879	1.8037e-05	0.000501854	Bacteria	Proteobacteria	Gammaproteobacteria	Aeromonadales	Succinivibrionaceae	Succinivibrio	Unassigned
denovo3706	0.441524	2.85028	0.667475	4.27024	1.95265e-05	0.00054012	Bacteria	Actinobacteria	Coriobacteriia	Coriobacteriales	Coriobacteriaceae
denovo35186	1.31794	-1.76157	0.413572	-4.25942	2.04961e-05	0.000563642	Bacteria	Firmicutes	Clostridia	Clostridiales	Ruminococcaceae	Unassigned	Unassigned
denovo23342	1.01008	1.66572	0.391888	4.25051	2.13284e-05	0.000583141	Bacteria	Bacteroidetes	Bacteroidia	Bacteroidales	Rikenellaceae	Unassigned	Unassigned
denovo51848	1.19078	-1.93792	0.456436	-4.24577	2.17848e-05	0.000592195	Bacteria	Bacteroidetes	Bacteroidia	Bacteroidales	Bacteroidaceae	5-7N15	Unassigned
denovo33307	2.15904	-2.13657	0.503869	-4.24031	2.23206e-05	0.000603295	Bacteria	Bacteroidetes	Bacteroidia	Bacteroidales	Bacteroidaceae	5-7N15	Unassigned
denovo504	3.19367	1.66863	0.393684	4.2385	2.25014e-05	0.000604726	Bacteria	Bacteroidetes	Bacteroidia	Bacteroidales	Paraprevotellaceae	Prevotella	Unassigned
denovo8436	0.949384	1.80393	0.425984	4.23474	2.28811e-05	0.000608021	Bacteria	Firmicutes	Clostridia	Clostridiales	Lachnospiraceae	Coprococcus	Unassigned
denovo29106	0.907097	-2.19901	0.519252	-4.23496	2.2859e-05	0.000608021	Bacteria	Bacteroidetes	Bacteroidia	Bacteroidales	Bacteroidaceae	5-7N15	Unassigned
denovo82	1.78847	-3.49559	0.827354	-4.22503	2.38913e-05	0.000626475	Bacteria	Firmicutes	Clostridia	Clostridiales	Ruminococcaceae	Ruminococcus	Unassigned
denovo1301	0.731733	2.52776	0.59839	4.22426	2.39729e-05	0.000626475	Bacteria	Firmicutes	Clostridia	Clostridiales	Christensenellaceae	Unassigned	Unassigned
denovo25289	1.09655	2.08726	0.493928	4.22584	2.3805e-05	0.000626475	Bacteria	Firmicutes	Clostridia	Clostridiales	Lachnospiraceae	Unassigned	Unassigned
denovo53330	0.705467	-1.78963	0.424938	-4.2115	2.53681e-05	0.000659291	Bacteria	Firmicutes	Clostridia	Clostridiales	Lachnospiraceae	Dorea	Unassigned
denovo1137	3.15259	-1.85859	0.441595	-4.20881	2.56723e-05	0.000663552	Bacteria	Firmicutes	Clostridia	Clostridiales	Lachnospiraceae
denovo17071	1.36493	-1.61618	0.384345	-4.20502	2.61058e-05	0.000671089	Bacteria	Firmicutes	Clostridia	Clostridiales	Unassigned	Unassigned	Unassigned
denovo69	4.62419	2.70748	0.644304	4.20217	2.64368e-05	0.000672291	Bacteria	Firmicutes	Clostridia	Clostridiales	Ruminococcaceae	Ruminococcus	Unassigned
denovo626	1.56812	2.57666	0.613128	4.20248	2.64004e-05	0.000672291	Bacteria	Bacteroidetes	Bacteroidia	Bacteroidales	BS11	Unassigned	Unassigned
denovo796	0.762603	-2.04997	0.488006	-4.20071	2.66078e-05	0.00067302	Bacteria	Firmicutes	Clostridia	Clostridiales	Unassigned	Unassigned	Unassigned
denovo92	3.66387	2.54933	0.607593	4.19578	2.71933e-05	0.000680552	Bacteria	Firmicutes	Clostridia	Clostridiales	Ruminococcaceae	Unassigned	Unassigned
denovo42739	1.92858	-2.57498	0.613591	-4.19658	2.70979e-05	0.000680552	Bacteria	Firmicutes	Clostridia	Clostridiales	Clostridiaceae	Unassigned	Unassigned
denovo1055	1.50102	2.6978	0.645739	4.17785	2.94283e-05	0.000732609	Bacteria	Firmicutes	Clostridia	Clostridiales	Ruminococcaceae	Unassigned	Unassigned
denovo1820	9.13342	-0.958749	0.229863	-4.17096	3.03317e-05	0.000751146	Bacteria	Bacteroidetes	Bacteroidia	Bacteroidales	Bacteroidaceae	5-7N15	Unassigned
denovo2300	1.03752	2.01212	0.483096	4.16506	3.11269e-05	0.000766825	Bacteria	Firmicutes	Clostridia	Clostridiales	Ruminococcaceae	Unassigned	Unassigned
denovo113	4.74067	2.19424	0.527194	4.16211	3.15327e-05	0.000768812	Bacteria	Bacteroidetes	Bacteroidia	Bacteroidales	Rikenellaceae	Unassigned	Unassigned
denovo353	2.85332	-2.02951	0.487579	-4.16243	3.14874e-05	0.000768812	Bacteria	Firmicutes	Clostridia	Clostridiales	Lachnospiraceae	Unassigned	Unassigned
denovo1319	2.66908	-1.64054	0.394949	-4.1538	3.26997e-05	0.000793177	Bacteria	Firmicutes	Clostridia	Clostridiales	Unassigned	Unassigned	Unassigned
denovo19066	1.26553	-2.50201	0.602584	-4.15213	3.29393e-05	0.000794913	Bacteria	Proteobacteria	Gammaproteobacteria	Aeromonadales	Succinivibrionaceae	Ruminobacter	Unassigned
denovo8855	1.147	-2.1646	0.521983	-4.14688	3.3703e-05	0.000801081	Bacteria	Firmicutes	Clostridia	Clostridiales	Lachnospiraceae	Dorea	Unassigned
denovo413	1.74329	1.61813	0.390154	4.14741	3.36259e-05	0.000801081	Bacteria	Bacteroidetes	Bacteroidia	Bacteroidales	Bacteroidaceae	Unassigned	Unassigned
denovo39357	1.12496	1.6753	0.403962	4.14718	3.36602e-05	0.000801081	Bacteria	Firmicutes	Clostridia	Clostridiales	Lachnospiraceae	Unassigned	Unassigned
denovo1108	2.43632	-1.3326	0.321838	-4.1406	3.46401e-05	0.000819238	Bacteria	Firmicutes	Clostridia	Clostridiales	Lachnospiraceae	Unassigned	Unassigned
denovo1051	0.817685	-3.15482	0.762848	-4.13558	3.54062e-05	0.000833191	Bacteria	Firmicutes	Clostridia	Clostridiales	Ruminococcaceae	Unassigned	Unassigned
denovo851	5.74077	-1.09657	0.266594	-4.11325	3.90135e-05	0.000913534	Bacteria	Firmicutes	Clostridia	Clostridiales	Lachnospiraceae	Dorea	Unassigned
denovo67	9.73408	-1.79606	0.437722	-4.1032	4.07472e-05	0.00094943	Bacteria	Firmicutes	Clostridia	Clostridiales	Lachnospiraceae	Butyrivibrio	Unassigned
denovo2194	0.663605	2.15593	0.525843	4.09996	4.13223e-05	0.00095811	Bacteria	Firmicutes	Clostridia	Clostridiales	Unassigned	Unassigned	Unassigned
denovo187	6.96177	-1.09354	0.266895	-4.09727	4.1806e-05	0.000964596	Bacteria	Firmicutes	Clostridia	Clostridiales	Ruminococcaceae	Oscillospira	Unassigned
denovo835	0.685213	2.12357	0.518706	4.09397	4.24048e-05	0.00096896	Bacteria	Bacteroidetes	Bacteroidia	Bacteroidales	Barnesiellaceae	Unassigned	Unassigned
denovo226	2.71126	2.19921	0.537162	4.09412	4.23771e-05	0.00096896	Bacteria	Bacteroidetes	Bacteroidia	Bacteroidales	Unassigned	Unassigned	Unassigned
denovo845	0.42907	2.48751	0.609345	4.08227	4.45982e-05	0.00101418	Unassigned
denovo757	0.551271	2.87341	0.704372	4.0794	4.5153e-05	0.00102188	Bacteria	Firmicutes	Clostridia	Clostridiales	Lachnospiraceae	Unassigned	Unassigned
denovo20470	1.00386	-2.34207	0.574804	-4.07455	4.61038e-05	0.00103013	Bacteria	Firmicutes	Clostridia	Clostridiales	Unassigned	Unassigned	Unassigned
denovo827	1.3359	1.74389	0.428032	4.07421	4.61708e-05	0.00103013	Bacteria	Firmicutes	Clostridia	Clostridiales	Unassigned	Unassigned	Unassigned
denovo24424	0.685221	2.62094	0.643284	4.07432	4.61498e-05	0.00103013	Bacteria	Firmicutes	Clostridia	Clostridiales	Lachnospiraceae	Unassigned	Unassigned
denovo1992	0.835154	-1.98264	0.487663	-4.0656	4.79091e-05	0.0010639	Bacteria	Firmicutes	Clostridia	Clostridiales	Ruminococcaceae	Unassigned	Unassigned
denovo6078	0.59967	-2.54591	0.626693	-4.06244	4.85616e-05	0.00106836	Bacteria	Firmicutes	Clostridia	Clostridiales	Ruminococcaceae	Unassigned	Unassigned
denovo19253	0.800458	-1.97998	0.487332	-4.06289	4.84689e-05	0.00106836	Bacteria	Firmicutes	Clostridia	Clostridiales	Lachnospiraceae	Dorea	Unassigned
denovo8609	0.829901	-2.39703	0.590508	-4.05927	4.92256e-05	0.00107795	Bacteria	Firmicutes	Clostridia	Clostridiales	Ruminococcaceae	Ruminococcus	Unassigned
denovo2792	0.798661	-2.39388	0.590274	-4.05554	5.00193e-05	0.00108528	Bacteria	Firmicutes	Clostridia	Clostridiales	Mogibacteriaceae	Unassigned	Unassigned
denovo24277	0.520961	2.2688	0.559422	4.05562	5.00025e-05	0.00108528	Bacteria	Firmicutes	Clostridia	Clostridiales	Lachnospiraceae	Unassigned	Unassigned
denovo816	1.23592	-1.88018	0.464141	-4.05087	5.10266e-05	0.00110208	Bacteria	Firmicutes	Clostridia	Clostridiales	Unassigned	Unassigned	Unassigned
denovo1559	0.499811	2.24746	0.556043	4.04189	5.3022e-05	0.00113997	Bacteria	Firmicutes	Clostridia	Clostridiales	Ruminococcaceae	Unassigned	Unassigned
denovo2502	0.770562	1.70184	0.421754	4.03515	5.4568e-05	0.00116415	Bacteria	Firmicutes	Clostridia	Clostridiales	Ruminococcaceae	Unassigned	Unassigned
denovo22969	0.882009	-2.18102	0.540546	-4.03484	5.46387e-05	0.00116415	Bacteria	Bacteroidetes	Bacteroidia	Bacteroidales	Bacteroidaceae	Bacteroides	Unassigned
denovo2038	0.757037	1.68523	0.419061	4.02145	5.78411e-05	0.00122306	Bacteria	Firmicutes	Clostridia	Clostridiales	Ruminococcaceae	Unassigned	Unassigned
denovo3227	0.853525	2.98602	0.742776	4.02008	5.81792e-05	0.00122306	Bacteria	Bacteroidetes	Bacteroidia	Bacteroidales	BS11	Unassigned	Unassigned
denovo238	2.16823	-4.63451	1.15264	-4.02076	5.8011e-05	0.00122306	Bacteria	Firmicutes	Clostridia	Clostridiales	Unassigned	Unassigned	Unassigned
denovo417	1.83949	1.63467	0.406785	4.01851	5.85665e-05	0.00122575	Bacteria	Firmicutes	Clostridia	Clostridiales	Ruminococcaceae	Unassigned	Unassigned
denovo1965	2.58289	1.36374	0.340412	4.00613	6.17214e-05	0.00128609	Bacteria	Bacteroidetes	Bacteroidia	Bacteroidales	Unassigned	Unassigned	Unassigned
denovo19790	0.619415	2.45673	0.614596	3.99731	6.40673e-05	0.00132331	Bacteria	Firmicutes	Clostridia	Clostridiales	Ruminococcaceae	Unassigned	Unassigned
denovo17889	1.56583	-1.2856	0.321537	-3.99829	6.38009e-05	0.00132331	Bacteria	Firmicutes	Clostridia	Clostridiales	Christensenellaceae	Unassigned	Unassigned
denovo16242	0.920315	2.59333	0.649158	3.99491	6.47184e-05	0.00133095	Bacteria	Bacteroidetes	Bacteroidia	Bacteroidales	Unassigned	Unassigned	Unassigned
denovo19240	1.07829	1.91208	0.478961	3.99214	6.54785e-05	0.00134075	Bacteria	Bacteroidetes	Bacteroidia	Bacteroidales	Porphyromonadaceae	Paludibacter	Unassigned
denovo25701	1.75576	-1.70839	0.428283	-3.98892	6.63735e-05	0.00134536	Bacteria	Bacteroidetes	Bacteroidia	Bacteroidales	Paraprevotellaceae	CF231	Unassigned
denovo14807	3.7648	-2.10587	0.528017	-3.98827	6.65572e-05	0.00134536	Bacteria	Actinobacteria	Actinobacteria	Bifidobacteriales	Bifidobacteriaceae	Bifidobacterium
denovo17905	1.69026	1.17194	0.293838	3.98838	6.65246e-05	0.00134536	Bacteria	Firmicutes	Clostridia	Clostridiales	Lachnospiraceae	Coprococcus	Unassigned
denovo293	2.0736	-2.48773	0.624151	-3.98577	6.72606e-05	0.0013538	Bacteria	Proteobacteria	Gammaproteobacteria	Aeromonadales	Succinivibrionaceae	Succinivibrio	Unassigned
denovo26570	0.905056	1.79263	0.450174	3.98209	6.83108e-05	0.00136911	Bacteria	Firmicutes	Bacilli	Turicibacterales	Turicibacteraceae	Turicibacter	Unassigned
denovo45588	0.705214	2.27429	0.571472	3.97972	6.89979e-05	0.00137705	Bacteria	Bacteroidetes	Bacteroidia	Bacteroidales	Rikenellaceae	Unassigned	Unassigned
denovo49892	0.905062	-1.92158	0.483492	-3.97439	7.0561e-05	0.00140233	Bacteria	Firmicutes	Clostridia	Clostridiales	Lachnospiraceae	Roseburia	Unassigned
denovo2405	0.439652	2.34021	0.589051	3.97284	7.102e-05	0.00140554	Bacteria	Firmicutes	Clostridia	Clostridiales	Unassigned	Unassigned	Unassigned
denovo22666	0.712537	2.32251	0.585059	3.96971	7.19596e-05	0.0014182	Bacteria	Firmicutes	Clostridia	Clostridiales	Ruminococcaceae	Unassigned	Unassigned
denovo10330	0.839998	-1.70598	0.430647	-3.96142	7.45038e-05	0.00146225	Bacteria	Firmicutes	Clostridia	Clostridiales	Mogibacteriaceae	Unassigned	Unassigned
denovo938	5.67344	-1.08928	0.2755	-3.95383	7.69093e-05	0.00150323	Bacteria	Bacteroidetes	Bacteroidia	Bacteroidales	Unassigned	Unassigned	Unassigned
denovo17699	0.482117	2.30058	0.582821	3.94732	7.903e-05	0.00153832	Bacteria	Firmicutes	Clostridia	Clostridiales	Ruminococcaceae	Unassigned	Unassigned
denovo917	0.799471	2.74661	0.696495	3.94348	8.03089e-05	0.00155681	Bacteria	Firmicutes	Clostridia	Clostridiales	Unassigned	Unassigned	Unassigned
denovo4542	1.93783	-2.00545	0.509378	-3.93707	8.24832e-05	0.00159243	Bacteria	Firmicutes	Clostridia	Clostridiales	Clostridiaceae	Unassigned	Unassigned
denovo22159	0.446428	2.48669	0.632764	3.92989	8.49857e-05	0.00163407	Bacteria	Firmicutes	Clostridia	Clostridiales	Ruminococcaceae	Unassigned	Unassigned
denovo3986	1.91498	-3.32188	0.848209	-3.91635	8.98997e-05	0.00172156	Bacteria	Firmicutes	Clostridia	Clostridiales	Clostridiaceae	Unassigned	Unassigned
denovo16851	0.910955	-2.37182	0.606076	-3.91341	9.10031e-05	0.00173566	Bacteria	Bacteroidetes	Bacteroidia	Bacteroidales	Prevotellaceae	Prevotella	Unassigned
denovo10339	1.07201	-1.83479	0.469978	-3.90399	9.46211e-05	0.00179742	Bacteria	Firmicutes	Clostridia	Clostridiales	Lachnospiraceae	Coprococcus	Unassigned
denovo394	1.19459	-2.53159	0.648767	-3.90216	9.53391e-05	0.00180382	Bacteria	Firmicutes	Clostridia	Clostridiales	Unassigned	Unassigned	Unassigned
denovo18187	0.554286	2.43773	0.625143	3.89947	9.6403e-05	0.00181668	Bacteria	Firmicutes	Clostridia	Clostridiales	Ruminococcaceae	Unassigned	Unassigned
denovo28895	0.759701	1.84892	0.474756	3.89446	9.84171e-05	0.00183286	Bacteria	Bacteroidetes	Bacteroidia	Bacteroidales	Bacteroidaceae	5-7N15	Unassigned
denovo734	2.65103	1.91269	0.491254	3.89349	9.88117e-05	0.00183286	Bacteria	Bacteroidetes	Bacteroidia	Bacteroidales	RF16	Unassigned	Unassigned
denovo546	1.44759	-2.0572	0.528284	-3.89411	9.85583e-05	0.00183286	Bacteria	Firmicutes	Clostridia	Clostridiales	Unassigned	Unassigned	Unassigned
denovo3610	1.98722	-1.22549	0.314545	-3.89607	9.77677e-05	0.00183286	Bacteria	Firmicutes	Clostridia	Clostridiales	Lachnospiraceae	Unassigned	Unassigned
denovo27951	2.25639	-1.51013	0.388011	-3.89198	9.94294e-05	0.00183711	Bacteria	Firmicutes	Clostridia	Clostridiales	Ruminococcaceae	Ruminococcus	Unassigned
denovo2089	0.449802	2.36199	0.607266	3.88954	0.000100433	0.00184127	Bacteria	Firmicutes	Clostridia	Clostridiales	Ruminococcaceae	Unassigned	Unassigned
denovo64	45.5083	-1.05015	0.269965	-3.88994	0.000100269	0.00184127	Bacteria	Firmicutes	Clostridia	Clostridiales	Lachnospiraceae	Butyrivibrio	Unassigned
denovo371	0.851934	2.09956	0.540104	3.88733	0.000101354	0.00185099	Bacteria	Firmicutes	Clostridia	Clostridiales	Ruminococcaceae	Unassigned	Unassigned
denovo55713	0.880926	-1.80352	0.464588	-3.88198	0.00010361	0.00187999	Bacteria	Firmicutes	Clostridia	Clostridiales	Ruminococcaceae	Unassigned	Unassigned
denovo37015	0.545741	-2.36524	0.609333	-3.88168	0.000103737	0.00187999	Bacteria	Firmicutes	Clostridia	Clostridiales	Lachnospiraceae	Unassigned	Unassigned
denovo19308	3.39328	-2.32551	0.599805	-3.87712	0.000105701	0.00190827	Bacteria	Firmicutes	Bacilli	Turicibacterales	Turicibacteraceae	Turicibacter	Unassigned
denovo17181	1.02623	1.72277	0.445101	3.87052	0.000108604	0.00195321	Bacteria	Bacteroidetes	Bacteroidia	Bacteroidales	Unassigned	Unassigned	Unassigned
denovo1967	3.31814	-1.6837	0.43535	-3.86746	0.000109975	0.00197038	Bacteria	Bacteroidetes	Bacteroidia	Bacteroidales	Bacteroidaceae	5-7N15	Unassigned
denovo3663	1.44134	1.87139	0.485123	3.85757	0.000114521	0.00204409	Bacteria	Firmicutes	Erysipelotrichi	Erysipelotrichales	Erysipelotrichaceae	Unassigned	Unassigned
denovo44826	0.635957	-1.90014	0.493162	-3.85297	0.000116695	0.00206729	Bacteria	Firmicutes	Clostridia	Clostridiales	Unassigned	Unassigned	Unassigned
denovo20481	0.749182	2.04095	0.529607	3.8537	0.000116344	0.00206729	Bacteria	Bacteroidetes	Bacteroidia	Bacteroidales	Rikenellaceae	Unassigned	Unassigned
denovo8209	1.1543	-1.40589	0.365008	-3.85167	0.000117315	0.00207052	Bacteria	Firmicutes	Clostridia	Clostridiales	Lachnospiraceae	Dorea	Unassigned
denovo12822	1.01845	-1.86754	0.485064	-3.85008	0.000118077	0.00207623	Bacteria	Bacteroidetes	Bacteroidia	Bacteroidales	Unassigned	Unassigned	Unassigned
denovo1264	4.2614	1.94879	0.506504	3.84753	0.000119316	0.0020833	Bacteria	Bacteroidetes	Bacteroidia	Bacteroidales	Rikenellaceae	Unassigned	Unassigned
denovo618	1.03309	1.98678	0.516392	3.84744	0.00011936	0.0020833	Bacteria	Firmicutes	Clostridia	Clostridiales	Unassigned	Unassigned	Unassigned
denovo1306	1.38311	1.73193	0.450552	3.84401	0.000121041	0.00210487	Bacteria	Firmicutes	Clostridia	Clostridiales	Ruminococcaceae	Unassigned	Unassigned
denovo15760	1.05885	2.63492	0.685709	3.84262	0.000121726	0.00210903	Bacteria	Firmicutes	Erysipelotrichi	Erysipelotrichales	Erysipelotrichaceae	Catenibacterium	Unassigned
denovo83	6.2194	3.07658	0.801648	3.83782	0.000124132	0.00214286	Bacteria	Bacteroidetes	Bacteroidia	Bacteroidales	Paraprevotellaceae	CF231	Unassigned
denovo22187	0.6981	2.19151	0.571589	3.83407	0.00012604	0.00216789	Bacteria	Firmicutes	Clostridia	Clostridiales	Ruminococcaceae	Unassigned	Unassigned
denovo16057	0.793699	-3.09272	0.807847	-3.82835	0.000129007	0.0022029	Bacteria	Firmicutes	Clostridia	Clostridiales	Ruminococcaceae	Ruminococcus	Unassigned
denovo50814	4.02032	-1.40023	0.365706	-3.82884	0.000128747	0.0022029	Bacteria	Bacteroidetes	Bacteroidia	Bacteroidales	Bacteroidaceae	5-7N15	Unassigned
denovo441	1.03309	2.99714	0.783592	3.82487	0.000130843	0.00222621	Bacteria	Firmicutes	Clostridia	Clostridiales	Ruminococcaceae	Unassigned	Unassigned
denovo35545	1.02932	1.65796	0.433694	3.82287	0.000131906	0.00223626	Bacteria	Firmicutes	Clostridia	Clostridiales	Unassigned	Unassigned	Unassigned
denovo177	3.23317	2.88017	0.753981	3.81994	0.000133482	0.0022549	Bacteria	Firmicutes	Clostridia	Clostridiales	Unassigned	Unassigned	Unassigned
denovo17913	0.866798	-2.19619	0.575081	-3.81892	0.000134039	0.00225625	Bacteria	Bacteroidetes	Bacteroidia	Bacteroidales	Bacteroidaceae	5-7N15	Unassigned
denovo2311	1.97792	-2.31209	0.605647	-3.81755	0.000134784	0.00226074	Bacteria	Bacteroidetes	Bacteroidia	Bacteroidales	Bacteroidaceae	5-7N15	Unassigned
denovo318	0.98801	-3.34611	0.876975	-3.81552	0.000135899	0.00226338	Bacteria	Firmicutes	Clostridia	Clostridiales	Clostridiaceae	Clostridium	Unassigned
denovo25195	0.640223	-2.45734	0.64403	-3.81557	0.00013587	0.00226338	Bacteria	Firmicutes	Clostridia	Clostridiales	Unassigned	Unassigned	Unassigned
denovo582	3.07796	1.4031	0.368226	3.81044	0.00013872	0.00230226	Bacteria	Firmicutes	Clostridia	Clostridiales	Lachnospiraceae	Dorea	Unassigned
denovo3312	1.26028	1.86001	0.488397	3.8084	0.000139871	0.00231325	Bacteria	Firmicutes	Clostridia	Clostridiales	Ruminococcaceae	Unassigned	Unassigned
denovo1993	1.86553	2.43274	0.639597	3.80355	0.00014264	0.00235083	Bacteria	Firmicutes	Clostridia	Clostridiales	Ruminococcaceae	Unassigned	Unassigned
denovo2251	1.11353	-2.09114	0.550051	-3.80173	0.000143692	0.00235994	Bacteria	Firmicutes	Clostridia	Clostridiales	Ruminococcaceae	Unassigned	Unassigned
denovo1132	0.593156	1.99319	0.524924	3.7971	0.000146398	0.00239606	Bacteria	Firmicutes	Clostridia	Clostridiales	Ruminococcaceae	Unassigned	Unassigned
denovo44	13.0901	2.48071	0.65348	3.79616	0.000146955	0.00239689	Bacteria	Bacteroidetes	Bacteroidia	Bacteroidales	Rikenellaceae	Unassigned	Unassigned
denovo34073	0.625985	-1.8551	0.488944	-3.79409	0.000148188	0.0024087	Bacteria	Firmicutes	Clostridia	Clostridiales	Lachnospiraceae	Unassigned	Unassigned
denovo302	3.28718	2.64736	0.698671	3.78913	0.000151174	0.00244881	Bacteria	Verrucomicrobia	Verruco-5	WCHB1-41	RFP12	Unassigned	Unassigned
denovo11246	1.34559	-1.7799	0.470018	-3.78689	0.000152547	0.00246262	Bacteria	Firmicutes	Clostridia	Clostridiales	Ruminococcaceae	Ruminococcus	Unassigned
denovo42014	0.709406	2.56573	0.677968	3.78445	0.00015405	0.00247843	Bacteria	Bacteroidetes	Bacteroidia	Bacteroidales	Paraprevotellaceae	CF231	Unassigned
denovo8948	0.62753	2.71682	0.718172	3.78297	0.000154965	0.0024847	Bacteria	Firmicutes	Clostridia	Clostridiales	Ruminococcaceae	Unassigned	Unassigned
denovo5726	1.16155	1.58554	0.419247	3.78188	0.00015565	0.00248724	Bacteria	Firmicutes	Clostridia	Clostridiales	Lachnospiraceae	Unassigned	Unassigned
denovo349	1.1598	2.60166	0.688729	3.77748	0.000158426	0.00252309	Bacteria	Firmicutes	Clostridia	Clostridiales	Ruminococcaceae	Unassigned	Unassigned
denovo339	2.66987	2.05549	0.545124	3.77069	0.000162796	0.00258398	Bacteria	Bacteroidetes	Bacteroidia	Bacteroidales	Unassigned	Unassigned	Unassigned
denovo42354	0.827766	1.64974	0.437656	3.76949	0.000163584	0.0025878	Bacteria	Firmicutes	Clostridia	Clostridiales	Ruminococcaceae	Unassigned	Unassigned
denovo240	5.5354	-2.52778	0.671458	-3.76461	0.00016681	0.00262169	Bacteria	Actinobacteria	Actinobacteria	Bifidobacteriales	Bifidobacteriaceae	Bifidobacterium	adolescentis
denovo5383	1.99614	-1.46885	0.390176	-3.76457	0.000166835	0.00262169	Bacteria	Firmicutes	Clostridia	Clostridiales	Lachnospiraceae	Butyrivibrio	Unassigned
denovo722	1.48441	1.49957	0.398436	3.76364	0.000167455	0.00262272	Unassigned
denovo3466	0.890009	-2.33699	0.622944	-3.75153	0.000175756	0.00274365	Bacteria	Bacteroidetes	Bacteroidia	Bacteroidales	Bacteroidaceae	5-7N15	Unassigned
denovo2980	0.677044	-1.92458	0.513465	-3.74822	0.000178091	0.00277095	Bacteria	Firmicutes	Clostridia	Clostridiales	Unassigned	Unassigned	Unassigned
denovo12	13.9649	-2.66433	0.711832	-3.74291	0.000181898	0.00281814	Bacteria	Firmicutes	Clostridia	Clostridiales	Veillonellaceae	Anaerovibrio	Unassigned
denovo47406	3.43334	-2.09526	0.559888	-3.74229	0.000182352	0.00281814	Bacteria	Actinobacteria	Actinobacteria	Bifidobacteriales	Bifidobacteriaceae	Bifidobacterium
denovo1097	1.11669	-1.84511	0.493145	-3.74152	0.000182911	0.00281814	Bacteria	Firmicutes	Clostridia	Clostridiales	Unassigned	Unassigned	Unassigned
denovo1226	0.657097	-2.46304	0.658834	-3.73848	0.000185139	0.00282227	Bacteria	Firmicutes	Clostridia	Clostridiales	Ruminococcaceae	Unassigned	Unassigned
denovo369	1.30712	2.20609	0.589948	3.73946	0.000184416	0.00282227	Bacteria	Firmicutes	Clostridia	Clostridiales	Ruminococcaceae	Unassigned	Unassigned
denovo636	1.36231	1.54731	0.413953	3.7379	0.000185566	0.00282227	Bacteria	Bacteroidetes	Bacteroidia	Bacteroidales	Rikenellaceae	Unassigned	Unassigned
denovo941	1.15692	-1.89273	0.506064	-3.74009	0.000183953	0.00282227	Bacteria	Firmicutes	Clostridia	Clostridiales	Mogibacteriaceae	Unassigned	Unassigned
denovo45537	0.506911	-2.04891	0.548826	-3.73326	0.000189021	0.00285645	Bacteria	Firmicutes	Clostridia	Clostridiales	Ruminococcaceae	Unassigned	Unassigned
denovo376	4.17642	1.65182	0.442442	3.73341	0.000188902	0.00285645	Bacteria	Firmicutes	Clostridia	Clostridiales	Ruminococcaceae	Unassigned	Unassigned
denovo1413	1.11669	1.88508	0.505286	3.73072	0.000190931	0.002867	Bacteria	Firmicutes	Clostridia	Clostridiales	Ruminococcaceae	Unassigned	Unassigned
denovo47218	0.703491	-2.19382	0.587946	-3.73133	0.00019047	0.002867	Bacteria	Firmicutes	Clostridia	Clostridiales	Ruminococcaceae	Ruminococcus	Unassigned
denovo8324	0.799004	-2.54113	0.681487	-3.7288	0.000192393	0.00287981	Bacteria	Firmicutes	Clostridia	Clostridiales	Lachnospiraceae	Unassigned	Unassigned
denovo24596	0.764168	-1.56989	0.42114	-3.7277	0.000193234	0.00288327	Bacteria	Firmicutes	Clostridia	Clostridiales	Ruminococcaceae	Unassigned	Unassigned
denovo2184	0.65422	1.77395	0.476581	3.72224	0.000197461	0.00292787	Bacteria	Firmicutes	Clostridia	Clostridiales	Ruminococcaceae	Unassigned	Unassigned
denovo1283	2.16265	1.42541	0.382866	3.72299	0.000196876	0.00292787	Bacteria	Firmicutes	Clostridia	Clostridiales	Mogibacteriaceae	Unassigned	Unassigned
denovo47167	0.575427	-2.08546	0.560615	-3.71995	0.00019926	0.00294531	Bacteria	Firmicutes	Clostridia	Clostridiales	Ruminococcaceae	Ruminococcus	Unassigned
denovo742	0.979086	1.87749	0.504818	3.71914	0.000199901	0.00294559	Bacteria	Firmicutes	Clostridia	Clostridiales	Unassigned	Unassigned	Unassigned
denovo44918	0.71579	1.53186	0.412548	3.71316	0.00020469	0.00299432	Bacteria	Firmicutes	Clostridia	Clostridiales	Ruminococcaceae	Unassigned	Unassigned
denovo357	1.55119	1.45774	0.392661	3.71247	0.000205243	0.00299432	Bacteria	Firmicutes	Clostridia	Clostridiales	Ruminococcaceae	Unassigned	Unassigned
denovo1745	4.03107	-1.09497	0.294806	-3.7142	0.000203847	0.00299432	Unassigned
denovo24336	0.873128	-1.97275	0.531472	-3.71186	0.000205741	0.00299432	Bacteria	Bacteroidetes	Bacteroidia	Bacteroidales	Bacteroidaceae	5-7N15	Unassigned
denovo8722	0.799255	2.44292	0.658655	3.70894	0.000208125	0.00301973	Bacteria	Bacteroidetes	Bacteroidia	Bacteroidales	Rikenellaceae	Unassigned	Unassigned
denovo475	6.83016	1.24565	0.336003	3.70725	0.000209521	0.00302145	Bacteria	Firmicutes	Clostridia	Clostridiales	Mogibacteriaceae	Mogibacterium	Unassigned
denovo14	15.1102	-2.52463	0.680857	-3.70801	0.000208891	0.00302145	Bacteria	Firmicutes	Clostridia	Clostridiales	Lachnospiraceae	Epulopiscium	Unassigned
denovo35272	2.03289	-2.75927	0.746132	-3.69809	0.000217226	0.00312303	Bacteria	Firmicutes	Bacilli	Turicibacterales	Turicibacteraceae	Turicibacter	Unassigned
denovo20086	1.32858	-2.45372	0.663861	-3.69614	0.000218903	0.00313761	Bacteria	Actinobacteria	Actinobacteria	Bifidobacteriales	Bifidobacteriaceae	Bifidobacterium	pseudolongum
denovo7424	0.980648	1.30553	0.353861	3.68938	0.0002248	0.0032124	Bacteria	Firmicutes	Clostridia	Clostridiales	Ruminococcaceae	Unassigned	Unassigned
denovo13274	1.24257	-1.7898	0.485587	-3.68585	0.000227936	0.0032474	Bacteria	Firmicutes	Clostridia	Clostridiales	Unassigned	Unassigned	Unassigned
denovo829	1.32661	-1.65082	0.448145	-3.68368	0.000229894	0.00326546	Bacteria	Firmicutes	Clostridia	Clostridiales	Lachnospiraceae	Unassigned	Unassigned
denovo12527	1.06619	-2.07252	0.5628	-3.68252	0.000230937	0.00327045	Bacteria	Bacteroidetes	Bacteroidia	Bacteroidales	Paraprevotellaceae	CF231	Unassigned
denovo2640	0.933863	-1.72863	0.47093	-3.67067	0.00024192	0.00341576	Bacteria	Firmicutes	Clostridia	Clostridiales	Unassigned	Unassigned	Unassigned
denovo87	49.6895	-0.729696	0.199232	-3.66254	0.000249726	0.00351548	Bacteria	Bacteroidetes	Bacteroidia	Bacteroidales	Bacteroidaceae	5-7N15	Unassigned
denovo31600	1.31949	1.79856	0.491661	3.65813	0.000254061	0.0035659	Bacteria	Firmicutes	Clostridia	Clostridiales	Peptostreptococcaceae
denovo1143	0.670638	2.2799	0.623843	3.6546	0.000257581	0.0036046	Bacteria	Firmicutes	Clostridia	Clostridiales	Ruminococcaceae	Unassigned	Unassigned
denovo1538	1.61839	2.37902	0.651647	3.65078	0.000261443	0.00364786	Bacteria	Bacteroidetes	Bacteroidia	Bacteroidales	Unassigned	Unassigned	Unassigned
denovo3028	1.81961	-1.23269	0.338039	-3.64658	0.000265751	0.00369706	Bacteria	Firmicutes	Clostridia	Clostridiales	Ruminococcaceae	Unassigned	Unassigned
denovo32449	4.23396	-0.95345	0.261735	-3.64281	0.000269681	0.00374073	Bacteria	Firmicutes	Clostridia	Clostridiales	Ruminococcaceae	Oscillospira	Unassigned
denovo165	3.41884	-1.91858	0.526895	-3.64129	0.000271275	0.00375185	Bacteria	Firmicutes	Clostridia	Clostridiales	Peptococcaceae	rc4-4	Unassigned
denovo562	1.15351	-1.94379	0.533982	-3.64019	0.000272441	0.00375698	Bacteria	Firmicutes	Clostridia	Clostridiales	Unassigned	Unassigned	Unassigned
denovo46042	0.715987	-1.72787	0.474937	-3.6381	0.000274662	0.00376566	Bacteria	Firmicutes	Clostridia	Clostridiales	Ruminococcaceae	Unassigned	Unassigned
denovo36062	1.32165	-1.69653	0.466266	-3.63855	0.000274182	0.00376566	Bacteria	Bacteroidetes	Bacteroidia	Bacteroidales	Paraprevotellaceae	CF231	Unassigned
denovo11	28.8059	-1.69116	0.465003	-3.63687	0.000275972	0.00377269	Bacteria	Bacteroidetes	Bacteroidia	Bacteroidales	Bacteroidaceae	5-7N15	Unassigned
denovo2064	2.67595	-4.43299	1.21953	-3.63501	0.000277973	0.00378908	Bacteria	Bacteroidetes	Bacteroidia	Bacteroidales	Unassigned	Unassigned	Unassigned
denovo8101	1.45299	1.62149	0.447269	3.62531	0.000288619	0.00392289	Bacteria	Firmicutes	Clostridia	Clostridiales	Ruminococcaceae	Unassigned	Unassigned
denovo34670	1.66297	-2.57025	0.709708	-3.62156	0.000292837	0.00395748	Bacteria	Proteobacteria	Gammaproteobacteria	Aeromonadales	Succinivibrionaceae	Succinivibrio	Unassigned
denovo304	1.14237	3.95593	1.09213	3.62223	0.000292076	0.00395748	Bacteria	Firmicutes	Clostridia	Clostridiales	Lachnospiraceae	Unassigned	Unassigned
denovo1138	0.900343	3.71029	1.02544	3.61825	0.000296605	0.00399698	Bacteria	Bacteroidetes	Bacteroidia	Bacteroidales	Unassigned	Unassigned	Unassigned
denovo15	19.241	-2.74466	0.759593	-3.61333	0.000302289	0.00404175	Bacteria	Bacteroidetes	Bacteroidia	Bacteroidales	Bacteroidaceae	5-7N15	Unassigned
denovo12658	0.866895	1.83016	0.506527	3.61316	0.00030249	0.00404175	Bacteria	Firmicutes	Clostridia	Clostridiales
denovo3318	2.45388	-1.62483	0.449693	-3.61319	0.000302457	0.00404175	Bacteria	Firmicutes	Clostridia	Clostridiales	Lachnospiraceae
denovo2005	2.58795	1.0058	0.278502	3.61147	0.000304462	0.00405259	Bacteria	Firmicutes	Clostridia	Clostridiales	Ruminococcaceae	Unassigned	Unassigned
denovo227	2.74995	-1.78075	0.493145	-3.611	0.000305015	0.00405259	Bacteria	Firmicutes	Clostridia	Clostridiales	Lachnospiraceae	Dorea	Unassigned
denovo524	0.66791	3.04132	0.842784	3.60866	0.000307785	0.00407793	Bacteria	Firmicutes	Clostridia	Clostridiales	Ruminococcaceae	Oscillospira	Unassigned
denovo90	108.191	-0.59984	0.166388	-3.60506	0.000312076	0.00411851	Bacteria	Firmicutes	Clostridia	Clostridiales	Ruminococcaceae	Unassigned	Unassigned
denovo20503	0.670703	2.41591	0.670222	3.60464	0.000312589	0.00411851	Bacteria	Firmicutes	Clostridia	Clostridiales	Ruminococcaceae	Unassigned	Unassigned
denovo145	10.1612	-1.42851	0.396599	-3.6019	0.000315905	0.00415065	Bacteria	Bacteroidetes	Bacteroidia	Bacteroidales	Unassigned	Unassigned	Unassigned
denovo14046	0.61492	1.9269	0.535755	3.59661	0.00032239	0.00422412	Bacteria	Firmicutes	Clostridia	Clostridiales	Clostridiaceae
denovo463	1.19471	-1.84986	0.514467	-3.59567	0.000323553	0.00422764	Bacteria	Firmicutes	Clostridia	Clostridiales	Unassigned	Unassigned	Unassigned
denovo783	1.23841	1.51737	0.423142	3.58596	0.000335843	0.00436412	Bacteria	Firmicutes	Clostridia	Clostridiales	Ruminococcaceae	Unassigned	Unassigned
denovo717	1.33999	2.49485	0.695622	3.58651	0.000335138	0.00436412	Bacteria	Bacteroidetes	Bacteroidia	Bacteroidales	Bacteroidaceae	5-7N15	Unassigned
denovo34601	1.29812	-2.74587	0.766357	-3.58301	0.000339651	0.00440151	Bacteria	Firmicutes	Bacilli	Turicibacterales	Turicibacteraceae	Turicibacter	Unassigned
denovo1649	0.553335	2.26001	0.631754	3.57735	0.000347092	0.00448564	Bacteria	Firmicutes	Clostridia	Clostridiales	Ruminococcaceae	Unassigned	Unassigned
denovo628	0.985594	2.04156	0.571892	3.56984	0.000357198	0.00460367	Bacteria	Firmicutes	Clostridia	Clostridiales	Christensenellaceae	Unassigned	Unassigned
denovo2477	0.577772	1.64856	0.462058	3.56786	0.000359915	0.00462608	Bacteria	Firmicutes	Clostridia	Clostridiales	Ruminococcaceae	Unassigned	Unassigned
denovo35554	1.7673	-1.26205	0.353848	-3.56664	0.000361583	0.00463492	Bacteria	Firmicutes	Clostridia	Clostridiales	Lachnospiraceae	Coprococcus	Unassigned
denovo1053	1.13239	-2.2266	0.624783	-3.5638	0.000365527	0.00467282	Bacteria	Firmicutes	Clostridia	Clostridiales	Unassigned	Unassigned	Unassigned
denovo2783	3.16265	-1.78966	0.502449	-3.56187	0.000368227	0.00469465	Bacteria	Firmicutes	Clostridia	Clostridiales	Lachnospiraceae	Unassigned	Unassigned
denovo603	1.03028	1.92764	0.541992	3.55658	0.000375718	0.00477011	Bacteria	Firmicutes	Clostridia	Clostridiales	Ruminococcaceae	Unassigned	Unassigned
denovo31857	1.21748	-1.9504	0.54844	-3.55627	0.000376163	0.00477011	Bacteria	Firmicutes	Clostridia	Clostridiales	Lachnospiraceae	Unassigned	Unassigned
denovo13230	0.642934	1.7093	0.481554	3.54955	0.000385885	0.00488031	Bacteria	Firmicutes	Clostridia	Clostridiales	Peptostreptococcaceae	Unassigned	Unassigned
denovo12853	1.32497	-1.35428	0.381802	-3.54707	0.000389538	0.00491338	Bacteria	Firmicutes	Clostridia	Clostridiales	Ruminococcaceae	Ruminococcus	Unassigned
denovo23866	1.69031	-1.52566	0.430588	-3.54321	0.000395291	0.00496751	Bacteria	Bacteroidetes	Bacteroidia	Bacteroidales	Bacteroidaceae	5-7N15	Unassigned
denovo7496	0.532087	1.91011	0.539157	3.54278	0.000395931	0.00496751	Bacteria	Firmicutes	Clostridia	Clostridiales	Unassigned	Unassigned	Unassigned
denovo29411	0.441648	-2.24135	0.633732	-3.53675	0.000405084	0.00506891	Bacteria	Firmicutes	Clostridia	Clostridiales	Lachnospiraceae	Unassigned	Unassigned
denovo2306	0.821233	-2.6333	0.745646	-3.53157	0.0004131	0.00515557	Bacteria	Firmicutes	Clostridia	Clostridiales	Lachnospiraceae	Unassigned	Unassigned
denovo31955	0.696597	-2.00974	0.569524	-3.5288	0.000417441	0.00519604	Bacteria	Firmicutes	Clostridia	Clostridiales	Lachnospiraceae	Unassigned	Unassigned
denovo10309	0.600777	2.35698	0.668126	3.52775	0.000419111	0.00520314	Bacteria	Firmicutes	Clostridia	Clostridiales	Ruminococcaceae	Unassigned	Unassigned
denovo16265	1.1384	2.24815	0.637536	3.52631	0.000421387	0.0052177	Bacteria	Bacteroidetes	Bacteroidia	Bacteroidales	RF16	Unassigned	Unassigned
denovo544	1.05319	2.60881	0.740551	3.5228	0.00042701	0.00527352	Bacteria	Firmicutes	Clostridia	Clostridiales	Ruminococcaceae	Unassigned	Unassigned
denovo388	1.72985	3.40171	0.967104	3.51742	0.000435762	0.00535807	Bacteria	Firmicutes	Clostridia	Clostridiales	Ruminococcaceae	Unassigned	Unassigned
denovo8395	1.01814	-1.84422	0.52444	-3.51655	0.000437198	0.00535807	Bacteria	Firmicutes	Clostridia	Clostridiales	Ruminococcaceae	Unassigned	Unassigned
denovo5608	0.939973	1.43515	0.408118	3.51651	0.000437255	0.00535807	Bacteria	Actinobacteria	Coriobacteriia	Coriobacteriales	Coriobacteriaceae	Unassigned	Unassigned
denovo9457	1.28808	1.22147	0.347708	3.51291	0.000443223	0.00541717	Bacteria	Firmicutes	Clostridia	Clostridiales	Ruminococcaceae	Unassigned	Unassigned
denovo3217	0.574077	2.56083	0.730681	3.50472	0.000457084	0.00556297	Bacteria	Firmicutes	Clostridia	Clostridiales	Ruminococcaceae	Unassigned	Unassigned
denovo149	2.09718	1.76196	0.502775	3.50448	0.000457504	0.00556297	Bacteria	Bacteroidetes	Bacteroidia	Bacteroidales	RF16	Unassigned	Unassigned
denovo54568	1.52132	-2.12791	0.607706	-3.50155	0.00046256	0.00559567	Bacteria	Firmicutes	Clostridia	Clostridiales	Clostridiaceae	Unassigned	Unassigned
denovo4535	0.673652	-2.23842	0.639207	-3.50187	0.000462001	0.00559567	Bacteria	Firmicutes	Clostridia	Clostridiales	Lachnospiraceae	Unassigned	Unassigned
denovo1537	0.663513	1.59445	0.455587	3.49977	0.000465659	0.00560449	Bacteria	Firmicutes	Clostridia	Clostridiales	Ruminococcaceae	Unassigned	Unassigned
denovo51206	0.960785	-1.99075	0.568816	-3.49982	0.000465576	0.00560449	Bacteria	Bacteroidetes	Bacteroidia	Bacteroidales	Paraprevotellaceae	CF231	Unassigned
denovo38352	1.58885	-1.42832	0.408278	-3.4984	0.000468058	0.00560484	Bacteria	Firmicutes	Clostridia	Clostridiales	Ruminococcaceae	Unassigned	Unassigned
denovo178	1.87161	2.38364	0.681273	3.49881	0.000467346	0.00560484	Bacteria	Bacteroidetes	Bacteroidia	Bacteroidales	Bacteroidaceae	Unassigned	Unassigned
denovo23807	0.687856	2.37794	0.680014	3.4969	0.000470699	0.00562223	Bacteria	Bacteroidetes	Bacteroidia	Bacteroidales	Bacteroidaceae	Unassigned	Unassigned
denovo442	0.928914	2.19488	0.628045	3.49478	0.000474445	0.00565271	Bacteria	Firmicutes	Clostridia	Clostridiales	Ruminococcaceae	Unassigned	Unassigned
denovo48111	0.573443	-2.01911	0.577929	-3.4937	0.000476378	0.00566148	Bacteria	Proteobacteria	Gammaproteobacteria	Aeromonadales	Succinivibrionaceae	Succinivibrio	Unassigned
denovo300	4.34205	1.66136	0.475668	3.49269	0.000478187	0.00566874	Bacteria	Bacteroidetes	Bacteroidia	Bacteroidales	Unassigned	Unassigned	Unassigned
denovo355	1.11371	1.70498	0.488324	3.49149	0.000480327	0.00567986	Bacteria	Firmicutes	Clostridia	Clostridiales	Ruminococcaceae	Unassigned	Unassigned
denovo2197	0.610063	-2.09064	0.599029	-3.49004	0.000482941	0.00568237	Bacteria	Firmicutes	Clostridia	Clostridiales	Ruminococcaceae	Unassigned	Unassigned
denovo595	0.67648	-2.38502	0.683258	-3.49065	0.000481841	0.00568237	Bacteria	Bacteroidetes	Bacteroidia	Bacteroidales	Unassigned	Unassigned	Unassigned
denovo2046	1.18946	-1.51049	0.433428	-3.48499	0.000492156	0.00576882	Bacteria	Firmicutes	Clostridia	Clostridiales	Lachnospiraceae	Unassigned	Unassigned
denovo49114	0.726865	-1.79236	0.514354	-3.48468	0.000492728	0.00576882	Bacteria	Firmicutes	Clostridia	Clostridiales	Lachnospiraceae	Unassigned	Unassigned
denovo17093	1.5653	-1.37824	0.396331	-3.4775	0.000506119	0.00591097	Bacteria	Firmicutes	Clostridia	Clostridiales	Unassigned	Unassigned	Unassigned
denovo2606	0.641746	1.95338	0.562002	3.47576	0.00050941	0.00593475	Bacteria	Firmicutes	Clostridia	Clostridiales	Ruminococcaceae	Unassigned	Unassigned
denovo16950	0.888649	1.24251	0.35774	3.47323	0.000514234	0.00597624	Bacteria	Firmicutes	Clostridia	Clostridiales	Ruminococcaceae	Unassigned	Unassigned
denovo34340	0.638786	1.98958	0.573118	3.47149	0.000517574	0.00598564	Bacteria	Actinobacteria	Coriobacteriia	Coriobacteriales	Coriobacteriaceae	Unassigned	Unassigned
denovo181	26.0302	-1.17075	0.337246	-3.47151	0.000517548	0.00598564	Bacteria	Proteobacteria	Gammaproteobacteria	Aeromonadales	Succinivibrionaceae	Unassigned	Unassigned
denovo839	1.43311	-1.77141	0.510873	-3.46742	0.000525485	0.00606231	Bacteria	Firmicutes	Clostridia	Clostridiales	Ruminococcaceae	Unassigned	Unassigned
denovo397	0.739415	2.24634	0.648285	3.46505	0.00053014	0.00609147	Bacteria	Firmicutes	Clostridia	Clostridiales	Ruminococcaceae	Unassigned	Unassigned
denovo10042	0.636496	1.72267	0.497188	3.46482	0.000530589	0.00609147	Bacteria	Firmicutes	Clostridia	Clostridiales	Ruminococcaceae	Unassigned	Unassigned
denovo1509	0.688221	-1.91916	0.554126	-3.4634	0.000533393	0.00610883	Bacteria	Firmicutes	Clostridia	Clostridiales	Lachnospiraceae	Unassigned	Unassigned
denovo19830	0.8791	1.44277	0.416841	3.46119	0.000537797	0.00614439	Bacteria	Bacteroidetes	Bacteroidia	Bacteroidales	Rikenellaceae	Unassigned	Unassigned
denovo25243	2.76624	-1.058	0.305988	-3.45765	0.000544915	0.00619578	Bacteria	Firmicutes	Clostridia	Clostridiales	Ruminococcaceae	Unassigned	Unassigned
denovo773	1.16206	-2.14006	0.618923	-3.45772	0.000544762	0.00619578	Bacteria	Firmicutes	Clostridia	Clostridiales	Unassigned	Unassigned	Unassigned
denovo2884	0.94875	2.15563	0.623581	3.45685	0.000546523	0.00619917	Bacteria	Firmicutes	Clostridia	Clostridiales	Ruminococcaceae	Unassigned	Unassigned
denovo128	1.65622	3.21391	0.930481	3.45403	0.000552272	0.00621771	Unassigned
denovo31391	1.81999	-1.98006	0.573353	-3.45347	0.000553415	0.00621771	Bacteria	Firmicutes	Clostridia	Clostridiales	Veillonellaceae	Anaerovibrio	Unassigned
denovo710	3.33493	-1.0527	0.30472	-3.45465	0.000550998	0.00621771	Bacteria	Firmicutes	Clostridia	Clostridiales	Mogibacteriaceae	Unassigned	Unassigned
denovo9618	0.63361	-1.9579	0.566684	-3.45501	0.000550271	0.00621771	Bacteria	Firmicutes	Clostridia	Clostridiales	Lachnospiraceae	Dorea	Unassigned
denovo19	75.1971	-2.41804	0.700382	-3.45246	0.000555494	0.00622627	Bacteria	Actinobacteria	Actinobacteria	Bifidobacteriales	Bifidobacteriaceae	Bifidobacterium
denovo1882	0.710773	-2.24101	0.649638	-3.44963	0.000561364	0.00627719	Bacteria	Firmicutes	Clostridia	Clostridiales	Lachnospiraceae
denovo764	1.97057	-2.63177	0.764173	-3.44394	0.000573296	0.00632096	Bacteria	Firmicutes	Clostridia	Clostridiales	Unassigned	Unassigned	Unassigned
denovo12192	0.810992	1.47343	0.427649	3.44541	0.000570201	0.00632096	Bacteria	Firmicutes	Clostridia	Clostridiales	Ruminococcaceae	Unassigned	Unassigned
denovo20877	1.93465	-1.78241	0.517412	-3.44485	0.000571374	0.00632096	Bacteria	Firmicutes	Clostridia	Clostridiales	Veillonellaceae	Anaerovibrio	Unassigned
denovo1026	0.574563	2.26138	0.656435	3.44494	0.000571177	0.00632096	Unassigned
denovo4550	0.740653	-1.64737	0.477906	-3.44707	0.000566706	0.00632096	Bacteria	Firmicutes	Clostridia	Clostridiales	Lachnospiraceae	Unassigned	Unassigned
denovo28785	0.83978	-1.88508	0.547287	-3.44441	0.000572317	0.00632096	Bacteria	Firmicutes	Clostridia	Clostridiales	Lachnospiraceae	Dorea	Unassigned
denovo607	1.17306	1.95303	0.567455	3.44174	0.000577984	0.00634307	Bacteria	Firmicutes	Clostridia	Clostridiales	Ruminococcaceae	Unassigned	Unassigned
denovo34359	0.913657	1.83269	0.532398	3.44233	0.000576718	0.00634307	Bacteria	Bacteroidetes	Bacteroidia	Bacteroidales	RF16	Unassigned	Unassigned
denovo100	6.61727	-1.38872	0.404149	-3.43614	0.000590056	0.00644291	Bacteria	Firmicutes	Clostridia	Clostridiales	Ruminococcaceae	Unassigned	Unassigned
denovo23933	0.646067	-2.43417	0.708634	-3.43501	0.00059253	0.00644291	Bacteria	Firmicutes	Clostridia	Clostridiales	Ruminococcaceae	Ruminococcus	Unassigned
denovo18659	0.669431	-1.79888	0.523597	-3.43562	0.0005912	0.00644291	Bacteria	Firmicutes	Clostridia	Clostridiales	Ruminococcaceae	Unassigned	Unassigned
denovo7763	2.30971	-1.62848	0.473868	-3.43658	0.000589107	0.00644291	Bacteria	Actinobacteria	Actinobacteria	Bifidobacteriales	Bifidobacteriaceae	Bifidobacterium	adolescentis
denovo3608	2.02413	1.46299	0.426073	3.43365	0.000595503	0.00644561	Bacteria	Firmicutes	Clostridia	Clostridiales	Ruminococcaceae	Unassigned	Unassigned
denovo323	2.38726	-1.79069	0.521422	-3.43425	0.000594185	0.00644561	Bacteria	Bacteroidetes	Bacteroidia	Bacteroidales	Rikenellaceae	Unassigned	Unassigned
denovo5566	0.453665	1.68204	0.490366	3.43017	0.000603203	0.0064992	Bacteria	Firmicutes	Clostridia	Clostridiales	Ruminococcaceae	Unassigned	Unassigned
denovo44172	0.540901	-1.96894	0.573987	-3.43028	0.000602948	0.0064992	Bacteria	Firmicutes	Clostridia	Clostridiales	Ruminococcaceae	Unassigned	Unassigned
denovo280	2.23236	1.79742	0.524519	3.4268	0.000610744	0.0065655	Bacteria	Firmicutes	Clostridia	Clostridiales	Ruminococcaceae	Unassigned	Unassigned
denovo392	0.605934	2.33614	0.682205	3.4244	0.000616159	0.00659374	Bacteria	Firmicutes	Clostridia	Clostridiales	Ruminococcaceae	Oscillospira	Unassigned
denovo35509	4.4173	-1.44112	0.420804	-3.42468	0.000615519	0.00659374	Bacteria	Firmicutes	Clostridia	Clostridiales	Clostridiaceae	Unassigned	Unassigned
denovo24211	1.62179	1.33627	0.390372	3.42307	0.000619181	0.00661112	Bacteria	Firmicutes	Clostridia	Clostridiales	Ruminococcaceae	Unassigned	Unassigned
denovo26546	0.511175	2.2213	0.649134	3.42194	0.000621765	0.00662376	Bacteria	Firmicutes	Clostridia	Clostridiales	Lachnospiraceae	Coprococcus	Unassigned
denovo43692	1.03759	1.37391	0.402307	3.41507	0.000637665	0.00677788	Bacteria	Firmicutes	Clostridia	Clostridiales	Ruminococcaceae	Unassigned	Unassigned
denovo478	1.09029	-2.14617	0.629186	-3.41102	0.000647202	0.00686382	Bacteria	Firmicutes	Clostridia	Clostridiales	Unassigned	Unassigned	Unassigned
denovo43492	0.542	3.22108	0.944702	3.40963	0.000650516	0.00688353	Bacteria	Actinobacteria	Coriobacteriia	Coriobacteriales	Coriobacteriaceae	Unassigned	Unassigned
denovo243	1.84069	2.68824	0.78868	3.40853	0.000653143	0.00689591	Bacteria	Bacteroidetes	Bacteroidia	Bacteroidales	BS11	Unassigned	Unassigned
denovo13542	0.972459	1.48306	0.435682	3.40399	0.0006641	0.00699598	Bacteria	Firmicutes	Clostridia	Clostridiales	Lachnospiraceae	Unassigned	Unassigned
denovo35881	1.17205	-1.26316	0.371405	-3.40104	0.000671294	0.00705605	Bacteria	Firmicutes	Clostridia	Clostridiales	Ruminococcaceae	Unassigned	Unassigned
denovo157	6.34603	1.60319	0.472154	3.39547	0.000685099	0.00718519	Bacteria	Firmicutes	Clostridia	Clostridiales	Clostridiaceae	Clostridium
denovo21145	0.562252	2.33442	0.688058	3.39277	0.000691889	0.00722436	Bacteria	Firmicutes	Clostridia	Clostridiales	Ruminococcaceae	Unassigned	Unassigned
denovo450	2.29157	1.57255	0.463454	3.3931	0.000691058	0.00722436	Bacteria	Firmicutes	Clostridia	Clostridiales	Ruminococcaceae	Unassigned	Unassigned
denovo16495	0.683499	1.88868	0.557366	3.38858	0.000702564	0.00731966	Bacteria	Firmicutes	Clostridia	Clostridiales	Ruminococcaceae	Unassigned	Unassigned
denovo18966	0.575543	1.83976	0.543082	3.38762	0.000705022	0.00732913	Bacteria	Firmicutes	Clostridia	Clostridiales	Ruminococcaceae	Unassigned	Unassigned
denovo50033	0.663288	-2.16366	0.639086	-3.38555	0.00071036	0.00736842	Bacteria	Bacteroidetes	Bacteroidia	Bacteroidales	Bacteroidaceae	5-7N15	Unassigned
denovo828	3.44382	1.50752	0.445999	3.38009	0.000724611	0.0074998	Bacteria	Firmicutes	Clostridia	Clostridiales	Ruminococcaceae	Ruminococcus	Unassigned
denovo691	1.60233	1.26608	0.374823	3.3778	0.000730682	0.00754486	Bacteria	Tenericutes	Mollicutes	RF39	Unassigned	Unassigned	Unassigned
denovo31632	2.12189	1.50667	0.446123	3.37725	0.000732155	0.00754486	Bacteria	Bacteroidetes	Bacteroidia	Bacteroidales	Rikenellaceae	Unassigned	Unassigned
denovo9642	2.12095	-1.10008	0.326007	-3.37441	0.000739749	0.00760655	Bacteria	Bacteroidetes	Bacteroidia	Bacteroidales	Bacteroidaceae	5-7N15	Unassigned
denovo21230	0.684615	-1.95655	0.580256	-3.37187	0.0007466	0.00766034	Bacteria	Bacteroidetes	Bacteroidia	Bacteroidales	S24-7	Unassigned	Unassigned
denovo13044	0.584041	1.69174	0.501891	3.37074	0.000749656	0.00767505	Bacteria	Firmicutes	Clostridia	Clostridiales	Mogibacteriaceae	Unassigned	Unassigned
denovo24849	2.20004	-1.59987	0.474867	-3.36909	0.000754172	0.00770461	Bacteria	Spirochaetes	Spirochaetes	Spirochaetales	Spirochaetaceae	Treponema	Unassigned
denovo447	0.867292	2.21367	0.657352	3.36755	0.000758391	0.00773101	Bacteria	Bacteroidetes	Bacteroidia	Bacteroidales	Paraprevotellaceae	Prevotella	Unassigned
denovo26939	0.987321	1.81561	0.539524	3.36522	0.000764831	0.0077799	Bacteria	Firmicutes	Clostridia	Clostridiales	Clostridiaceae	SMB53	Unassigned
denovo1489	1.92579	-1.611	0.478837	-3.3644	0.000767097	0.0077862	Bacteria	Firmicutes	Erysipelotrichi	Erysipelotrichales	Erysipelotrichaceae	Unassigned	Unassigned
denovo31833	0.885438	1.76444	0.524544	3.36375	0.0007689	0.00778779	Bacteria	Bacteroidetes	Bacteroidia	Bacteroidales	Bacteroidaceae	5-7N15	Unassigned
denovo14824	2.47573	-1.54945	0.460838	-3.36225	0.000773104	0.00781364	Bacteria	Firmicutes	Bacilli	Turicibacterales	Turicibacteraceae	Turicibacter	Unassigned
denovo298	2.05627	2.23127	0.664771	3.35645	0.000789492	0.00796225	Bacteria	Bacteroidetes	Bacteroidia	Bacteroidales	Unassigned	Unassigned	Unassigned
denovo772	3.14339	1.54836	0.461594	3.35437	0.000795469	0.00800547	Bacteria	Bacteroidetes	Bacteroidia	Bacteroidales	Unassigned	Unassigned	Unassigned
denovo29	3.0225	-4.7763	1.42462	-3.35268	0.000800335	0.00803733	Bacteria	Bacteroidetes	Bacteroidia	Bacteroidales	Unassigned	Unassigned	Unassigned
denovo114	2.02203	5.18674	1.54886	3.34874	0.000811801	0.00813521	Bacteria	Bacteroidetes	Bacteroidia	Bacteroidales	Unassigned	Unassigned	Unassigned
denovo718	6.7409	-1.05474	0.315248	-3.34574	0.000820643	0.00820643	Bacteria	Bacteroidetes	Bacteroidia	Bacteroidales	Bacteroidaceae	5-7N15	Unassigned
denovo1340	0.758176	1.73095	0.519159	3.33413	0.000855651	0.00853846	Bacteria	Firmicutes	Clostridia	Clostridiales	Ruminococcaceae	Oscillospira	Unassigned
denovo748	13.7667	0.812722	0.243959	3.33139	0.000864149	0.00860511	Bacteria	Firmicutes	Clostridia	Clostridiales	Ruminococcaceae	Unassigned	Unassigned
denovo25443	0.646206	-1.68555	0.506192	-3.32986	0.000868909	0.00863433	Bacteria	Firmicutes	Clostridia	Clostridiales	Lachnospiraceae	Dorea	Unassigned
denovo15951	0.452306	-1.8365	0.551823	-3.32806	0.000874541	0.00867207	Bacteria	Firmicutes	Clostridia	Clostridiales	Lachnospiraceae	Coprococcus	Unassigned
denovo777	1.38426	1.67157	0.502516	3.32641	0.000879737	0.0086791	Bacteria	Firmicutes	Clostridia	Clostridiales	Ruminococcaceae	Unassigned	Unassigned
denovo39940	1.10899	2.29298	0.689255	3.32675	0.000878658	0.0086791	Bacteria	Firmicutes	Clostridia	Clostridiales	Clostridiaceae	Unassigned	Unassigned
denovo19164	0.549514	2.60184	0.782252	3.32608	0.000880754	0.0086791	Bacteria	Firmicutes	Clostridia	Clostridiales	Lachnospiraceae	Unassigned	Unassigned
denovo31040	1.24225	-1.96829	0.592148	-3.32398	0.000887429	0.00872669	Bacteria	Firmicutes	Clostridia	Clostridiales	Lachnospiraceae	Roseburia	Unassigned
denovo315	1.84761	-1.75611	0.52872	-3.32143	0.000895582	0.00878859	Bacteria	Firmicutes	Clostridia	Clostridiales	Lachnospiraceae	Dorea	Unassigned
denovo50519	0.474201	-2.27361	0.684827	-3.31998	0.000900233	0.00881595	Bacteria	Actinobacteria	Coriobacteriia	Coriobacteriales	Coriobacteriaceae	Unassigned	Unassigned
denovo20075	0.627248	1.69669	0.511525	3.31693	0.000910132	0.00887613	Bacteria	Firmicutes	Clostridia	Clostridiales	Ruminococcaceae	Unassigned	Unassigned
denovo4146	0.531237	2.45593	0.740338	3.31731	0.0009089	0.00887613	Bacteria	Firmicutes	Clostridia	Clostridiales	Ruminococcaceae	Unassigned	Unassigned
denovo3604	2.0041	1.69933	0.51258	3.31525	0.000915613	0.00891121	Bacteria	Bacteroidetes	Bacteroidia	Bacteroidales	Unassigned	Unassigned	Unassigned
denovo676	2.43007	1.69651	0.511914	3.31406	0.000919525	0.00893091	Bacteria	Bacteroidetes	Bacteroidia	Bacteroidales	Rikenellaceae	Unassigned	Unassigned
denovo331	1.69507	1.53177	0.46259	3.31128	0.000928708	0.00895549	Bacteria	Firmicutes	Clostridia	Clostridiales	Ruminococcaceae	Unassigned	Unassigned
denovo986	1.38906	1.73196	0.523091	3.311	0.00092963	0.00895549	Bacteria	Firmicutes	Clostridia	Clostridiales	Veillonellaceae	Phascolarctobacterium	Unassigned
denovo22161	0.880764	-1.50574	0.454659	-3.31179	0.000927016	0.00895549	Bacteria	Firmicutes	Clostridia	Clostridiales	Mogibacteriaceae	Unassigned	Unassigned
denovo2701	1.95906	-2.3546	0.710899	-3.31214	0.000925839	0.00895549	Bacteria	Firmicutes	Clostridia	Clostridiales	Lachnospiraceae	Unassigned	Unassigned
denovo30151	0.464607	2.8833	0.871007	3.31031	0.000931938	0.00895948	Bacteria	Actinobacteria	Coriobacteriia	Coriobacteriales	Coriobacteriaceae	Unassigned	Unassigned
denovo719	0.761111	3.58101	1.08225	3.30884	0.000936827	0.00898822	Bacteria	Bacteroidetes	Bacteroidia	Bacteroidales	Bacteroidaceae	BF311	Unassigned
denovo32037	1.09062	-1.17143	0.354132	-3.30789	0.000940016	0.00900056	Bacteria	Bacteroidetes	Bacteroidia	Bacteroidales	Bacteroidaceae	5-7N15	Unassigned
denovo52015	0.769534	-1.58702	0.480091	-3.30567	0.000947487	0.00905376	Bacteria	Actinobacteria	Actinobacteria	Bifidobacteriales	Bifidobacteriaceae	Bifidobacterium	adolescentis
denovo21646	1.11124	-2.22164	0.672513	-3.30348	0.000954911	0.00910631	Bacteria	Spirochaetes	Spirochaetes	Spirochaetales	Spirochaetaceae	Treponema	Unassigned
denovo11693	0.563886	-1.73007	0.524027	-3.30149	0.000961722	0.00915281	Bacteria	Firmicutes	Clostridia	Clostridiales	Mogibacteriaceae	Mogibacterium	Unassigned
denovo765	1.47885	1.59851	0.484776	3.29743	0.000975748	0.00923058	Bacteria	Firmicutes	Clostridia	Clostridiales	Ruminococcaceae	Oscillospira	Unassigned
denovo115	14.7821	-0.716665	0.217331	-3.29757	0.000975252	0.00923058	Bacteria	Bacteroidetes	Bacteroidia	Bacteroidales	Paraprevotellaceae	CF231	Unassigned
denovo6649	1.05609	-1.7994	0.545515	-3.29853	0.000971928	0.00923058	Bacteria	Firmicutes	Clostridia	Clostridiales	Clostridiaceae	Unassigned	Unassigned
denovo15399	0.676621	-2.51146	0.762074	-3.29556	0.000982245	0.00927349	Bacteria	Firmicutes	Clostridia	Clostridiales	Clostridiaceae	Clostridium	Unassigned
denovo2564	1.56338	-1.7888	0.544215	-3.28694	0.00101281	0.00954301	Bacteria	Bacteroidetes	Bacteroidia	Bacteroidales	Paraprevotellaceae	CF231	Unassigned
denovo1721	1.12859	1.44818	0.440849	3.28497	0.00101993	0.00959095	Bacteria	Firmicutes	Clostridia	Clostridiales	Lachnospiraceae	Dorea	Unassigned
denovo1123	4.55516	1.10519	0.336801	3.28145	0.00103276	0.00969238	Bacteria	Bacteroidetes	Bacteroidia	Bacteroidales	RF16	Unassigned	Unassigned
denovo2860	1.04147	-1.88031	0.573373	-3.27938	0.00104036	0.00974434	Bacteria	Firmicutes	Clostridia	Clostridiales	Ruminococcaceae	Unassigned	Unassigned
denovo406	0.882153	1.57887	0.481825	3.27685	0.00104971	0.00979433	Bacteria	Firmicutes	Clostridia	Clostridiales	Ruminococcaceae	Unassigned	Unassigned
denovo1085	1.35861	1.11713	0.341017	3.27587	0.00105339	0.00979433	Bacteria	Firmicutes	Clostridia	Clostridiales	Ruminococcaceae	Unassigned	Unassigned
denovo4410	2.63274	0.985237	0.300751	3.27592	0.00105317	0.00979433	Bacteria	Bacteroidetes	Bacteroidia	Bacteroidales	Bacteroidaceae	Unassigned	Unassigned
denovo1448	2.52403	1.42872	0.436156	3.27571	0.00105398	0.00979433	Bacteria	Bacteroidetes	Bacteroidia	Bacteroidales	Unassigned	Unassigned	Unassigned
denovo15305	1.24189	-1.89466	0.578641	-3.27432	0.00105916	0.0098232	Bacteria	Firmicutes	Bacilli	Turicibacterales	Turicibacteraceae	Turicibacter	Unassigned
denovo9177	1.99923	1.26375	0.386309	3.27134	0.00107038	0.0098885	Bacteria	Firmicutes	Clostridia	Clostridiales	Ruminococcaceae	Unassigned	Unassigned
denovo32351	2.97349	-1.90707	0.582941	-3.27146	0.00106994	0.0098885	Bacteria	Firmicutes	Bacilli	Turicibacterales	Turicibacteraceae	Turicibacter	Unassigned
denovo27633	0.703745	2.00705	0.614043	3.26859	0.00108087	0.00996587	Bacteria	Bacteroidetes	Bacteroidia	Bacteroidales	Bacteroidaceae	5-7N15	Unassigned
denovo11626	0.774984	-1.85989	0.569577	-3.26539	0.00109312	0.0100593	Bacteria	Firmicutes	Clostridia	Clostridiales	Lachnospiraceae	Unassigned	Unassigned
denovo1296	1.97154	2.07018	0.634659	3.26188	0.00110675	0.0101649	Bacteria	Bacteroidetes	Bacteroidia	Bacteroidales	RF16	Unassigned	Unassigned
denovo12246	1.40719	1.40639	0.43147	3.25954	0.00111594	0.0102294	Bacteria	Firmicutes	Clostridia	Clostridiales	Clostridiaceae	Unassigned	Unassigned
denovo3886	0.868725	2.12409	0.652649	3.25456	0.00113568	0.0103903	Bacteria	Bacteroidetes	Bacteroidia	Bacteroidales	Unassigned	Unassigned	Unassigned
denovo34160	0.581934	1.78993	0.551451	3.24585	0.001171	0.0106928	Bacteria	Firmicutes	Clostridia	Clostridiales	Ruminococcaceae	Unassigned	Unassigned
denovo14526	1.0078	1.35108	0.416373	3.24489	0.00117496	0.0107082	Bacteria	Firmicutes	Clostridia	Clostridiales	Lachnospiraceae	Dorea	Unassigned
denovo20295	1.0252	-1.39639	0.430889	-3.24072	0.00119227	0.0108265	Bacteria	Firmicutes	Clostridia	Clostridiales	Ruminococcaceae	Unassigned	Unassigned
denovo19287	1.61454	-1.37528	0.424381	-3.24066	0.00119251	0.0108265	Bacteria	Bacteroidetes	Bacteroidia	Bacteroidales	Bacteroidaceae	5-7N15	Unassigned
denovo17109	0.422276	1.99365	0.615399	3.23961	0.00119693	0.0108458	Bacteria	Firmicutes	Clostridia	Clostridiales	Unassigned	Unassigned	Unassigned
denovo456	0.835494	1.89363	0.585028	3.23682	0.00120871	0.0109316	Bacteria	Firmicutes	Clostridia	Clostridiales	Lachnospiraceae	Unassigned	Unassigned
denovo1249	0.917115	1.44887	0.448154	3.23296	0.00122513	0.0110379	Bacteria	Firmicutes	Erysipelotrichi	Erysipelotrichales	Erysipelotrichaceae	Unassigned	Unassigned
denovo35030	0.739213	-1.52959	0.473063	-3.23338	0.00122336	0.0110379	Bacteria	Firmicutes	Clostridia	Clostridiales	Lachnospiraceae	Unassigned	Unassigned
denovo1246	0.489575	1.68207	0.520836	3.22956	0.00123981	0.0111488	Bacteria	Firmicutes	Clostridia	Clostridiales	Ruminococcaceae	Unassigned	Unassigned
denovo15900	1.77621	-1.11297	0.344927	-3.22667	0.00125238	0.0112405	Bacteria	Firmicutes	Clostridia	Clostridiales	Lachnospiraceae	Butyrivibrio	Unassigned
denovo27574	0.750068	1.34402	0.41696	3.22339	0.00126685	0.011306	Bacteria	Firmicutes	Clostridia	Clostridiales	Ruminococcaceae	Unassigned	Unassigned
denovo601	1.02745	-1.90617	0.591203	-3.22423	0.00126313	0.011306	Bacteria	Firmicutes	Clostridia	Clostridiales	Ruminococcaceae	Unassigned	Unassigned
denovo1271	1.4503	4.55286	1.41231	3.2237	0.00126544	0.011306	Bacteria	Bacteroidetes	Bacteroidia	Bacteroidales	p-2534-18B5	Unassigned	Unassigned
denovo2139	1.02015	-1.73098	0.538334	-3.21545	0.00130242	0.0115432	Bacteria	Firmicutes	Clostridia	Clostridiales	Ruminococcaceae	Unassigned	Unassigned
denovo12918	1.10758	1.45292	0.451881	3.21528	0.00130319	0.0115432	Bacteria	Firmicutes	Clostridia	Clostridiales	Ruminococcaceae	Unassigned	Unassigned
denovo1191	0.748496	1.77989	0.553533	3.21551	0.00130213	0.0115432	Archaea	Euryarchaeota	Methanobacteria	Methanobacteriales	Methanobacteriaceae	Methanobrevibacter	Unassigned
denovo23210	0.708846	1.90114	0.591192	3.21577	0.00130096	0.0115432	Bacteria	Firmicutes	Clostridia	Clostridiales	Lachnospiraceae	Unassigned	Unassigned
denovo57395	0.742599	-1.99393	0.620477	-3.21354	0.0013111	0.0115916	Bacteria	Actinobacteria	Actinobacteria	Bifidobacteriales	Bifidobacteriaceae	Bifidobacterium	pseudolongum
denovo51608	0.983068	-1.75642	0.546874	-3.21174	0.00131932	0.0116425	Bacteria	Bacteroidetes	Bacteroidia	Bacteroidales	Unassigned	Unassigned	Unassigned
denovo596	0.887911	3.51815	1.09561	3.21112	0.00132219	0.0116461	Bacteria	Bacteroidetes	Bacteroidia	Bacteroidales	Unassigned	Unassigned	Unassigned
denovo36861	1.24372	1.55727	0.48567	3.20644	0.00134388	0.0118152	Bacteria	Firmicutes	Clostridia	Clostridiales	Mogibacteriaceae	Mogibacterium	Unassigned
denovo3636	3.62251	1.32969	0.414835	3.20536	0.00134895	0.0118158	Bacteria	Firmicutes	Bacilli	Turicibacterales	Turicibacteraceae	Turicibacter	Unassigned
denovo31609	0.617095	2.0028	0.624746	3.20578	0.00134695	0.0118158	Bacteria	Firmicutes	Clostridia	Clostridiales	Mogibacteriaceae	Mogibacterium	Unassigned
denovo31222	1.05026	-1.85668	0.57989	-3.20177	0.00136585	0.0119417	Bacteria	Bacteroidetes	Bacteroidia	Bacteroidales	Bacteroidaceae	5-7N15	Unassigned
denovo26699	1.21242	-1.41985	0.443644	-3.20042	0.00137226	0.0119756	Bacteria	Bacteroidetes	Bacteroidia	Bacteroidales	Bacteroidaceae	5-7N15	Unassigned
denovo1768	3.02614	-1.96747	0.614942	-3.19943	0.00137698	0.0119947	Bacteria	Firmicutes	Clostridia	Clostridiales	Ruminococcaceae	Unassigned	Unassigned
denovo51820	0.950445	-2.29029	0.715994	-3.19876	0.0013802	0.0120006	Bacteria	Proteobacteria	Gammaproteobacteria	Aeromonadales	Succinivibrionaceae	Succinivibrio	Unassigned
denovo14293	0.902549	-1.88042	0.588232	-3.19673	0.00138993	0.0120631	Bacteria	Firmicutes	Clostridia	Clostridiales	Lachnospiraceae	Unassigned	Unassigned
denovo633	2.54345	-2.08109	0.65136	-3.19499	0.00139835	0.0121139	Bacteria	Firmicutes	Clostridia	Clostridiales	Ruminococcaceae	Ruminococcus	Unassigned
denovo8202	0.647347	-1.90146	0.595416	-3.1935	0.00140562	0.0121546	Bacteria	Bacteroidetes	Bacteroidia	Bacteroidales	Bacteroidaceae	5-7N15	Unassigned
denovo37737	0.931249	1.89442	0.593341	3.1928	0.00140902	0.0121618	Bacteria	Firmicutes	Clostridia	Clostridiales	Ruminococcaceae	Ruminococcus	Unassigned
denovo2292	1.03507	-1.51607	0.47502	-3.19158	0.00141495	0.0121908	Bacteria	Firmicutes	Clostridia	Clostridiales	Unassigned	Unassigned	Unassigned
denovo1584	0.955118	1.59607	0.500436	3.18936	0.00142588	0.0122626	Bacteria	Firmicutes	Clostridia	Clostridiales	Unassigned	Unassigned	Unassigned
denovo630	0.690621	-2.73424	0.857479	-3.1887	0.00142914	0.0122683	Bacteria	Firmicutes	Clostridia	Clostridiales	Lachnospiraceae	Dorea	Unassigned
denovo16245	0.507789	1.79469	0.563191	3.18665	0.00143932	0.0123333	Bacteria	Firmicutes	Clostridia	Clostridiales	Ruminococcaceae	Unassigned	Unassigned
denovo4049	0.52152	2.08752	0.655412	3.18505	0.0014473	0.0123793	Bacteria	Firmicutes	Clostridia	Clostridiales	Ruminococcaceae	Unassigned	Unassigned
denovo422	39.8403	-1.67615	0.526505	-3.18353	0.0014549	0.0124218	Bacteria	Actinobacteria	Actinobacteria	Bifidobacteriales	Bifidobacteriaceae	Bifidobacterium
denovo97	5.1895	1.75683	0.552122	3.18196	0.00146283	0.012467	Bacteria	Firmicutes	Clostridia	Clostridiales	Mogibacteriaceae	Mogibacterium	Unassigned
denovo40472	1.08646	-1.58554	0.498562	-3.18022	0.00147163	0.0125195	Bacteria	Proteobacteria	Gammaproteobacteria	Aeromonadales	Succinivibrionaceae	Unassigned	Unassigned
denovo42612	2.5754	-1.32344	0.416558	-3.17708	0.00148767	0.0126331	Bacteria	Bacteroidetes	Bacteroidia	Bacteroidales	Bacteroidaceae	5-7N15	Unassigned
denovo969	0.432423	2.02341	0.637347	3.17475	0.00149967	0.0126964	Bacteria	Firmicutes	Clostridia	Clostridiales	Ruminococcaceae	Unassigned	Unassigned
denovo391	0.985843	1.84002	0.579609	3.17459	0.00150048	0.0126964	Bacteria	Bacteroidetes	Bacteroidia	Bacteroidales	Bacteroidaceae	Unassigned	Unassigned
denovo1933	2.08462	-1.15217	0.362994	-3.17406	0.0015032	0.0126967	Bacteria	Firmicutes	Clostridia	Clostridiales	Lachnospiraceae	Blautia	Unassigned
denovo4530	0.67874	2.37993	0.750353	3.17174	0.00151529	0.0127276	Bacteria	Firmicutes	Clostridia	Clostridiales	Ruminococcaceae	Unassigned	Unassigned
denovo48215	0.883029	-1.31562	0.414827	-3.17149	0.00151659	0.0127276	Bacteria	Firmicutes	Clostridia	Clostridiales	Unassigned	Unassigned	Unassigned
denovo4439	2.0853	1.29435	0.408138	3.17135	0.00151732	0.0127276	Bacteria	Bacteroidetes	Bacteroidia	Bacteroidales	Bacteroidaceae	5-7N15	Unassigned
denovo4681	0.616483	2.16707	0.683341	3.17129	0.00151763	0.0127276	Bacteria	Bacteroidetes	Bacteroidia	Bacteroidales	Bacteroidaceae	Unassigned	Unassigned
denovo977	0.841362	1.76987	0.558362	3.16975	0.00152571	0.0127728	Bacteria	Firmicutes	Clostridia	Clostridiales	Ruminococcaceae	Unassigned	Unassigned
denovo28420	0.536842	-2.15567	0.681016	-3.16537	0.00154885	0.0129309	Bacteria	Firmicutes	Clostridia	Clostridiales	Mogibacteriaceae	Unassigned	Unassigned
denovo20327	0.372691	1.953	0.617033	3.16514	0.00155007	0.0129309	Bacteria	Firmicutes	Clostridia	Clostridiales	Lachnospiraceae	Unassigned	Unassigned
denovo40249	0.570591	2.72726	0.862206	3.16312	0.00156088	0.0129525	Bacteria	Firmicutes	Clostridia	Clostridiales	Ruminococcaceae	Unassigned	Unassigned
denovo48177	1.2159	1.56909	0.496012	3.16341	0.0015593	0.0129525	Bacteria	Firmicutes	Bacilli	Turicibacterales	Turicibacteraceae	Turicibacter	Unassigned
denovo661	1.49918	1.31232	0.41482	3.16359	0.00155837	0.0129525	Bacteria	Tenericutes	RF3	ML615J-28	Unassigned	Unassigned	Unassigned
denovo16190	1.80809	-1.40736	0.445008	-3.16256	0.00156389	0.0129549	Bacteria	Bacteroidetes	Bacteroidia	Bacteroidales	Prevotellaceae	Prevotella	Unassigned
denovo19728	0.762713	-1.60586	0.508103	-3.16051	0.00157495	0.0130009	Bacteria	Proteobacteria	Gammaproteobacteria	Aeromonadales	Succinivibrionaceae	Ruminobacter	Unassigned
denovo25119	0.911026	-3.39004	1.07245	-3.16101	0.00157223	0.0130009	Bacteria	Firmicutes	Clostridia	Clostridiales	Unassigned	Unassigned	Unassigned
denovo5544	0.857041	1.46421	0.463496	3.15906	0.00158281	0.013043	Bacteria	Bacteroidetes	Bacteroidia	Bacteroidales	Rikenellaceae	Unassigned	Unassigned
denovo11577	0.629964	1.47322	0.467644	3.1503	0.00163104	0.0133938	Bacteria	Firmicutes	Clostridia	Clostridiales	Ruminococcaceae	Unassigned	Unassigned
denovo2333	5.18706	-0.752172	0.238739	-3.15061	0.00162931	0.0133938	Bacteria	Firmicutes	Clostridia	Clostridiales	Lachnospiraceae	Unassigned	Unassigned
denovo246	34.8968	-0.736711	0.233993	-3.14843	0.00164152	0.0134391	Bacteria	Firmicutes	Clostridia	Clostridiales
denovo268	2.00793	-2.34393	0.744506	-3.1483	0.00164224	0.0134391	Bacteria	Firmicutes	Clostridia	Clostridiales	Lachnospiraceae	Epulopiscium	Unassigned
denovo3136	0.93521	-1.50914	0.479532	-3.14712	0.0016489	0.0134471	Bacteria	Firmicutes	Clostridia	Clostridiales	Ruminococcaceae	Ruminococcus	Unassigned
denovo80	6.60051	1.76045	0.559345	3.14735	0.00164758	0.0134471	Bacteria	Bacteroidetes	Bacteroidia	Bacteroidales	Bacteroidaceae	5-7N15	Unassigned
denovo42758	0.766074	2.19261	0.697406	3.14395	0.00166686	0.0135468	Bacteria	Bacteroidetes	Bacteroidia	Bacteroidales	Rikenellaceae	Unassigned	Unassigned
denovo20142	0.676873	2.08528	0.663266	3.14396	0.00166676	0.0135468	Bacteria	Bacteroidetes	Bacteroidia	Bacteroidales	Rikenellaceae	Unassigned	Unassigned
denovo23	38.8924	-1.53533	0.489107	-3.13905	0.00169496	0.0137516	Bacteria	Firmicutes	Clostridia	Clostridiales
denovo56881	2.17869	-1.11952	0.35677	-3.13792	0.0017015	0.013781	Bacteria	Proteobacteria	Gammaproteobacteria	Aeromonadales	Succinivibrionaceae	Unassigned	Unassigned
denovo1022	2.26532	-1.52193	0.485402	-3.1354	0.00171619	0.0138525	Bacteria	Firmicutes	Clostridia	Clostridiales	Lachnospiraceae	Dorea	Unassigned
denovo143	20.194	-1.40858	0.449217	-3.13563	0.00171486	0.0138525	Bacteria	Firmicutes	Clostridia	Clostridiales	Lachnospiraceae	Unassigned	Unassigned
denovo3480	0.606668	1.52168	0.485502	3.13424	0.00172301	0.0138839	Bacteria	Firmicutes	Erysipelotrichi	Erysipelotrichales	Erysipelotrichaceae	Unassigned	Unassigned
denovo387	1.48935	2.41587	0.771357	3.13198	0.00173633	0.0139674	Bacteria	Firmicutes	Clostridia	Clostridiales	Ruminococcaceae	Unassigned	Unassigned
denovo4067	1.03108	-1.8794	0.600251	-3.13102	0.00174198	0.0139891	Bacteria	Firmicutes	Clostridia	Clostridiales	Lachnospiraceae	Lachnospira	Unassigned
denovo13337	1.55087	-1.43676	0.459294	-3.12819	0.00175886	0.0141007	Bacteria	Bacteroidetes	Bacteroidia	Bacteroidales	Bacteroidaceae	5-7N15	Unassigned
denovo43285	0.811201	-1.77707	0.568301	-3.12699	0.00176607	0.0141079	Bacteria	Firmicutes	Clostridia	Clostridiales	Ruminococcaceae	Unassigned	Unassigned
denovo34778	0.9574	-2.04399	0.653752	-3.12655	0.0017687	0.0141079	Bacteria	Firmicutes	Clostridia	Clostridiales	Veillonellaceae	Anaerovibrio	Unassigned
denovo23570	1.73876	-1.22358	0.39135	-3.12657	0.00176858	0.0141079	Bacteria	Firmicutes	Clostridia	Clostridiales	Lachnospiraceae	Unassigned	Unassigned
denovo4673	0.715723	1.345	0.430727	3.12262	0.0017925	0.0142677	Bacteria	Firmicutes	Clostridia	Clostridiales	Ruminococcaceae	Unassigned	Unassigned
denovo47433	1.83312	-1.80962	0.579681	-3.12175	0.00179779	0.0142677	Bacteria	Firmicutes	Clostridia	Clostridiales	Clostridiaceae	Unassigned	Unassigned
denovo781	0.633473	1.98223	0.634965	3.12179	0.00179755	0.0142677	Bacteria	Tenericutes	RF3	ML615J-28	Unassigned	Unassigned	Unassigned
denovo3357	2.39299	1.24792	0.400762	3.11387	0.00184653	0.01463	Bacteria	Bacteroidetes	Bacteroidia	Bacteroidales	RF16	Unassigned	Unassigned
denovo1441	0.446498	2.94561	0.947526	3.10874	0.00187888	0.0147928	Bacteria	Firmicutes	Clostridia	Clostridiales	Ruminococcaceae	Unassigned	Unassigned
denovo1702	0.654173	1.64911	0.530438	3.10896	0.0018775	0.0147928	Bacteria	Firmicutes	Clostridia	Clostridiales	Ruminococcaceae	Unassigned	Unassigned
denovo857	0.585919	2.18171	0.701894	3.10832	0.00188157	0.0147928	Bacteria	Firmicutes	Clostridia	Clostridiales	Ruminococcaceae	Oscillospira	Unassigned
denovo1715	1.04621	1.26778	0.407978	3.10748	0.00188691	0.0147928	Bacteria	Firmicutes	Clostridia	Clostridiales	Ruminococcaceae	Unassigned	Unassigned
denovo4356	1.58546	1.23281	0.396604	3.10841	0.00188098	0.0147928	Bacteria	Firmicutes	Clostridia	Clostridiales	Ruminococcaceae	Unassigned	Unassigned
denovo372	2.53758	-1.80573	0.580979	-3.10808	0.00188304	0.0147928	Bacteria	Bacteroidetes	Bacteroidia	Bacteroidales	Unassigned	Unassigned	Unassigned
denovo4094	1.67267	-1.6196	0.52125	-3.10715	0.00188897	0.0147928	Bacteria	Bacteroidetes	Bacteroidia	Bacteroidales	Bacteroidaceae	5-7N15	Unassigned
denovo657	1.38796	1.69525	0.545803	3.10598	0.00189649	0.0148144	Bacteria	Firmicutes	Clostridia	Clostridiales	Ruminococcaceae	Unassigned	Unassigned
denovo470	1.10425	1.58678	0.510917	3.10575	0.001898	0.0148144	Bacteria	Firmicutes	Clostridia	Clostridiales	Unassigned	Unassigned	Unassigned
denovo724	2.74249	-2.00872	0.647029	-3.10453	0.0019058	0.0148508	Bacteria	Firmicutes	Clostridia	Clostridiales	Lachnospiraceae	Unassigned	Unassigned
denovo316	0.666787	-2.89058	0.931376	-3.10356	0.00191207	0.0148752	Bacteria	Firmicutes	Clostridia	Clostridiales	Lachnospiraceae	Butyrivibrio	Unassigned
denovo16026	1.14949	-1.3467	0.434711	-3.09792	0.00194887	0.0151365	Bacteria	Bacteroidetes	Bacteroidia	Bacteroidales	Paraprevotellaceae	CF231	Unassigned
denovo40736	1.18037	-1.60389	0.518307	-3.09448	0.0019716	0.015288	Bacteria	Bacteroidetes	Bacteroidia	Bacteroidales	Paraprevotellaceae	CF231	Unassigned
denovo30144	0.750291	-1.99293	0.64424	-3.09346	0.00197838	0.0153154	Bacteria	Firmicutes	Clostridia	Clostridiales	Lachnospiraceae	Roseburia	faecis
denovo1320	0.656431	1.48521	0.480557	3.09059	0.00199759	0.0154389	Bacteria	Firmicutes	Clostridia	Clostridiales	Ruminococcaceae	Oscillospira	Unassigned
denovo35936	1.27597	-1.37545	0.445347	-3.08848	0.00201182	0.0155235	Bacteria	Firmicutes	Clostridia	Clostridiales	Mogibacteriaceae	Mogibacterium	Unassigned
denovo2580	3.27585	1.46042	0.473428	3.08479	0.00203699	0.0156921	Bacteria	Firmicutes	Clostridia	Clostridiales	Ruminococcaceae	Unassigned	Unassigned
denovo1237	0.53108	1.78043	0.577647	3.08222	0.00205464	0.0157136	Bacteria	Firmicutes	Clostridia	Clostridiales	Ruminococcaceae	Unassigned	Unassigned
denovo25862	1.07226	-1.35662	0.440318	-3.08101	0.00206303	0.0157136	Bacteria	Firmicutes	Clostridia	Clostridiales	Unassigned	Unassigned	Unassigned
denovo11991	0.826477	-2.3679	0.768094	-3.08283	0.00205041	0.0157136	Bacteria	Bacteroidetes	Bacteroidia	Bacteroidales	Unassigned	Unassigned	Unassigned
denovo18072	2.11133	-1.30554	0.423693	-3.08132	0.00206082	0.0157136	Bacteria	Bacteroidetes	Bacteroidia	Bacteroidales	Paraprevotellaceae	CF231	Unassigned
denovo230	3.49743	1.1137	0.361152	3.08374	0.00204413	0.0157136	Bacteria	Firmicutes	Clostridia	Clostridiales	Clostridiaceae	Unassigned	Unassigned
denovo1120	0.88049	-1.52597	0.495273	-3.08106	0.00206262	0.0157136	Bacteria	Firmicutes	Clostridia	Clostridiales	Lachnospiraceae	Unassigned	Unassigned
denovo1197	0.942722	-1.99885	0.648751	-3.08108	0.00206254	0.0157136	Bacteria	Firmicutes	Clostridia	Clostridiales	Lachnospiraceae	Unassigned	Unassigned
denovo9985	2.25267	-1.39608	0.453323	-3.07967	0.00207232	0.0157589	Bacteria	Firmicutes	Clostridia	Clostridiales	Lachnospiraceae	Unassigned	Unassigned
denovo11525	0.5096	1.51037	0.490555	3.0789	0.00207765	0.0157741	Bacteria	Firmicutes	Clostridia	Clostridiales	Ruminococcaceae	Unassigned	Unassigned
denovo8370	1.24851	1.06851	0.347488	3.07494	0.00210543	0.0159392	Bacteria	Firmicutes	Clostridia	Clostridiales	Unassigned	Unassigned	Unassigned
denovo189	2.71688	1.5782	0.513262	3.07484	0.00210613	0.0159392	Bacteria	Spirochaetes	Spirochaetes	Spirochaetales	Spirochaetaceae	Treponema	Unassigned
denovo41556	1.45627	1.19088	0.387373	3.07425	0.00211032	0.0159454	Bacteria	Bacteroidetes	Bacteroidia	Bacteroidales	RF16	Unassigned	Unassigned
denovo40152	0.653949	-2.03725	0.662821	-3.0736	0.00211492	0.0159547	Bacteria	Actinobacteria	Coriobacteriia	Coriobacteriales	Coriobacteriaceae	Unassigned	Unassigned
denovo46833	1.63388	-1.14109	0.371616	-3.07061	0.0021362	0.0160836	Bacteria	Firmicutes	Clostridia	Clostridiales	Ruminococcaceae	Unassigned	Unassigned
denovo3620	1.33263	-1.23079	0.400937	-3.06977	0.00214221	0.0160836	Bacteria	Firmicutes	Clostridia	Clostridiales	Ruminococcaceae	Unassigned	Unassigned
denovo861	16.3001	-0.707098	0.230313	-3.07017	0.00213939	0.0160836	Bacteria	Firmicutes	Clostridia	Clostridiales	Lachnospiraceae	Butyrivibrio	Unassigned
denovo1040	1.85591	-1.89746	0.61886	-3.06606	0.00216899	0.0162588	Bacteria	Bacteroidetes	Bacteroidia	Bacteroidales	Unassigned	Unassigned	Unassigned
denovo44310	0.641778	-1.46982	0.479725	-3.06388	0.00218487	0.0163519	Bacteria	Firmicutes	Clostridia	Clostridiales	Peptococcaceae	rc4-4	Unassigned
denovo3280	1.79717	-1.57047	0.513084	-3.06084	0.0022072	0.016493	Bacteria	Firmicutes	Clostridia	Clostridiales	Lachnospiraceae	Unassigned	Unassigned
denovo35173	0.956277	-1.25354	0.409622	-3.06025	0.00221153	0.0164993	Bacteria	Bacteroidetes	Bacteroidia	Bacteroidales	Unassigned	Unassigned	Unassigned
denovo12093	0.874416	1.50251	0.491218	3.05874	0.00222268	0.0165303	Bacteria	Firmicutes	Clostridia	Clostridiales	Ruminococcaceae	Unassigned	Unassigned
denovo427	16.1619	-0.52429	0.17139	-3.05904	0.00222046	0.0165303	Bacteria	Bacteroidetes	Bacteroidia	Bacteroidales	Bacteroidaceae	5-7N15	Unassigned
denovo3290	1.28341	-1.79026	0.585477	-3.05777	0.0022299	0.016558	Bacteria	Firmicutes	Clostridia	Clostridiales	Lachnospiraceae	Butyrivibrio	Unassigned
denovo3418	3.72613	-1.19961	0.393011	-3.05237	0.00227044	0.0168326	Bacteria	Bacteroidetes	Bacteroidia	Bacteroidales	Bacteroidaceae	5-7N15	Unassigned
denovo1207	1.19355	1.482	0.485776	3.0508	0.00228235	0.0168944	Bacteria	Firmicutes	Clostridia	Clostridiales	Unassigned	Unassigned	Unassigned
denovo38806	0.66346	1.37059	0.449449	3.04948	0.00229237	0.016942	Bacteria	Bacteroidetes	Bacteroidia	Bacteroidales	Bacteroidaceae	Unassigned	Unassigned
denovo2116	0.96569	1.63715	0.537105	3.0481	0.0023029	0.0169933	Bacteria	Firmicutes	Clostridia	Clostridiales	Ruminococcaceae	Ruminococcus	Unassigned
denovo44167	0.826414	-1.68391	0.55301	-3.04499	0.00232686	0.0171434	Bacteria	Firmicutes	Clostridia	Clostridiales	Lachnospiraceae
denovo42614	0.623023	1.84523	0.606561	3.04211	0.00234923	0.0172544	Bacteria	Bacteroidetes	Bacteroidia	Bacteroidales	BS11	Unassigned	Unassigned
denovo24520	1.17242	-1.46543	0.48169	-3.04227	0.00234803	0.0172544	Bacteria	Bacteroidetes	Bacteroidia	Bacteroidales	Unassigned	Unassigned	Unassigned
denovo3589	0.984412	-1.9126	0.628862	-3.04137	0.00235504	0.0172703	Bacteria	Firmicutes	Clostridia	Clostridiales	Ruminococcaceae	Unassigned	Unassigned
denovo28964	1.12048	-1.63829	0.538878	-3.0402	0.00236425	0.017311	Bacteria	Bacteroidetes	Bacteroidia	Bacteroidales	Prevotellaceae	Prevotella	Unassigned
denovo22573	0.481746	1.49302	0.492492	3.03156	0.00243295	0.017759	Bacteria	Firmicutes	Clostridia	Clostridiales	Ruminococcaceae	Unassigned	Unassigned
denovo17373	0.83083	-1.39182	0.459065	-3.03185	0.00243061	0.017759	Bacteria	Firmicutes	Clostridia	Clostridiales	Lachnospiraceae	Butyrivibrio	Unassigned
denovo1303	1.25118	-1.30526	0.430788	-3.02994	0.00244602	0.0178269	Bacteria	Firmicutes	Clostridia	Clostridiales	Ruminococcaceae	Ruminococcus	Unassigned
denovo19848	0.580569	-1.87283	0.6195	-3.02313	0.00250174	0.0181491	Bacteria	Firmicutes	Clostridia	Clostridiales	Lachnospiraceae	Unassigned	Unassigned
denovo929	2.23136	5.33261	1.76382	3.02333	0.00250006	0.0181491	Bacteria	Bacteroidetes	Bacteroidia	Bacteroidales	p-2534-18B5	Unassigned	Unassigned
denovo51	6.40413	-1.94557	0.643481	-3.02351	0.00249864	0.0181491	Bacteria	Firmicutes	Clostridia	Clostridiales	Lachnospiraceae
denovo49231	2.65224	-2.31634	0.766351	-3.02255	0.00250651	0.0181559	Bacteria	Actinobacteria	Actinobacteria	Bifidobacteriales	Bifidobacteriaceae	Bifidobacterium
denovo1025	1.17518	1.30403	0.43182	3.01984	0.00252907	0.0182634	Bacteria	Firmicutes	Clostridia	Clostridiales	Ruminococcaceae	Unassigned	Unassigned
denovo35312	0.935689	-1.77323	0.587104	-3.0203	0.00252527	0.0182634	Bacteria	Bacteroidetes	Bacteroidia	Bacteroidales	Unassigned	Unassigned	Unassigned
denovo11695	0.543677	-2.3292	0.771691	-3.01831	0.00254187	0.0183278	Bacteria	Firmicutes	Clostridia	Clostridiales	Lachnospiraceae	Unassigned	Unassigned
denovo1601	0.773021	1.78681	0.592174	3.01738	0.00254971	0.0183563	Bacteria	Firmicutes	Erysipelotrichi	Erysipelotrichales	Erysipelotrichaceae	Unassigned	Unassigned
denovo600	2.2896	-1.49146	0.494787	-3.01434	0.00257537	0.0185129	Bacteria	Firmicutes	Clostridia	Clostridiales	Unassigned	Unassigned	Unassigned
denovo15376	0.565183	1.75276	0.581852	3.01238	0.00259204	0.0186045	Bacteria	Bacteroidetes	Bacteroidia	Bacteroidales	RF16	Unassigned	Unassigned
denovo12925	0.683521	1.66983	0.55457	3.01103	0.00260365	0.0186595	Unassigned
denovo14879	0.662958	1.55436	0.516568	3.009	0.00262107	0.0187559	Bacteria	Firmicutes	Clostridia	Clostridiales	Ruminococcaceae	Unassigned	Unassigned
denovo949	6.0245	-0.861293	0.28683	-3.0028	0.00267512	0.0190849	Bacteria	Firmicutes	Clostridia	Clostridiales	Clostridiaceae	Clostridium	Unassigned
denovo19162	0.839174	-1.39861	0.465713	-3.00315	0.00267199	0.0190849	Bacteria	Firmicutes	Clostridia	Clostridiales	Ruminococcaceae	Unassigned	Unassigned
denovo274	0.792801	3.18295	1.06126	2.99921	0.00270681	0.0192819	Bacteria	Firmicutes	Clostridia	Clostridiales	Lachnospiraceae	Unassigned	Unassigned
denovo801	0.74476	3.65636	1.21989	2.99729	0.00272394	0.0193748	Bacteria	Bacteroidetes	Bacteroidia	Bacteroidales	Unassigned	Unassigned	Unassigned
denovo15203	0.726525	-1.25401	0.418586	-2.99583	0.00273702	0.0194386	Bacteria	Firmicutes	Clostridia	Clostridiales	Lachnospiraceae	Unassigned	Unassigned
denovo8057	1.33302	-1.05073	0.350984	-2.99367	0.0027564	0.0195469	Bacteria	Firmicutes	Clostridia	Clostridiales	Ruminococcaceae	Unassigned	Unassigned
denovo6581	1.84881	-1.03235	0.344942	-2.99284	0.00276398	0.0195713	Bacteria	Firmicutes	Clostridia	Clostridiales	Ruminococcaceae	Unassigned	Unassigned
denovo22155	0.66145	1.69179	0.566666	2.98552	0.00283097	0.0200156	Bacteria	Firmicutes	Clostridia	Clostridiales	Ruminococcaceae	Unassigned	Unassigned
denovo5179	0.800532	-1.63307	0.547182	-2.9845	0.00284042	0.0200525	Bacteria	Firmicutes	Clostridia	Clostridiales	Clostridiaceae	Clostridium	Unassigned
denovo12845	0.549698	-2.21645	0.742818	-2.98384	0.0028466	0.0200662	Bacteria	Bacteroidetes	Bacteroidia	Bacteroidales	Bacteroidaceae	Unassigned	Unassigned
denovo26490	0.803587	1.78431	0.59811	2.98325	0.00285208	0.0200749	Bacteria	Firmicutes	Clostridia	Clostridiales	Clostridiaceae	Unassigned	Unassigned
denovo11429	2.08617	0.924995	0.310222	2.98172	0.00286637	0.0201455	Bacteria	Firmicutes	Bacilli	Turicibacterales	Turicibacteraceae	Turicibacter	Unassigned
denovo30746	1.11928	-1.3605	0.456846	-2.97804	0.00290101	0.0203237	Bacteria	Firmicutes	Clostridia	Clostridiales	Ruminococcaceae	Unassigned	Unassigned
denovo4252	0.732106	-1.59309	0.535015	-2.97766	0.00290461	0.0203237	Bacteria	Firmicutes	Clostridia	Clostridiales	Unassigned	Unassigned	Unassigned
denovo2862	0.442625	1.91641	0.643561	2.97783	0.00290298	0.0203237	Bacteria	Bacteroidetes	Bacteroidia	Bacteroidales	Rikenellaceae	Unassigned	Unassigned
denovo3061	0.407665	2.44515	0.821624	2.976	0.00292035	0.0204036	Bacteria	Firmicutes	Bacilli	Bacillales	Bacillaceae	Bacillus	Unassigned
denovo367	8.45882	-1.05733	0.355346	-2.9755	0.0029251	0.0204066	Bacteria	Bacteroidetes	Bacteroidia	Bacteroidales	Bacteroidaceae	5-7N15	Unassigned
denovo37404	0.868488	1.25668	0.422471	2.97459	0.00293378	0.0204371	Bacteria	Firmicutes	Clostridia	Clostridiales	Lachnospiraceae	Coprococcus	Unassigned
denovo3224	2.20116	1.76389	0.593132	2.97386	0.00294077	0.0204557	Bacteria	Firmicutes	Clostridia	Clostridiales	Ruminococcaceae	Unassigned	Unassigned
denovo8358	0.645978	-1.71611	0.577546	-2.97138	0.00296465	0.0205915	Bacteria	Firmicutes	Clostridia	Clostridiales	Ruminococcaceae	Ruminococcus	Unassigned
denovo336	0.736075	-2.71182	0.913391	-2.96896	0.00298812	0.020724	Bacteria	Firmicutes	Clostridia	Clostridiales	Lachnospiraceae	Dorea	Unassigned
denovo1163	0.556807	1.80796	0.609374	2.96692	0.00300802	0.0208315	Bacteria	Firmicutes	Clostridia	Clostridiales	Ruminococcaceae	Unassigned	Unassigned
denovo521	2.85416	1.29035	0.435161	2.96523	0.00302456	0.0209154	Bacteria	Bacteroidetes	Bacteroidia	Bacteroidales	BS11	Unassigned	Unassigned
denovo837	0.641927	1.36956	0.461971	2.9646	0.00303073	0.0209275	Bacteria	Firmicutes	Erysipelotrichi	Erysipelotrichales	Erysipelotrichaceae	Unassigned	Unassigned
denovo10311	0.709321	1.41558	0.477615	2.96385	0.00303818	0.0209399	Bacteria	Firmicutes	Clostridia	Clostridiales	Clostridiaceae	Clostridium	Unassigned
denovo431	0.808433	1.89663	0.639991	2.96352	0.00304137	0.0209399	Bacteria	Tenericutes	RF3	ML615J-28	Unassigned	Unassigned	Unassigned
denovo134	3.12027	2.21912	0.749151	2.96219	0.00305463	0.0210006	Bacteria	Bacteroidetes	Bacteroidia	Bacteroidales	Bacteroidaceae	Unassigned	Unassigned
denovo654	3.02393	1.06627	0.36003	2.96162	0.00306021	0.0210084	Bacteria	Firmicutes	Clostridia	Clostridiales	Ruminococcaceae	Unassigned	Unassigned
denovo1285	2.68213	-1.85887	0.628251	-2.9588	0.00308842	0.0211407	Bacteria	Firmicutes	Clostridia	Clostridiales	Ruminococcaceae	Unassigned	Unassigned
denovo29791	2.90411	1.1515	0.389165	2.95889	0.00308744	0.0211407	Bacteria	Firmicutes	Bacilli	Turicibacterales	Turicibacteraceae	Turicibacter	Unassigned
denovo30504	0.668979	-1.38661	0.468813	-2.95771	0.00309937	0.021185	Bacteria	Bacteroidetes	Bacteroidia	Bacteroidales	Paraprevotellaceae	YRC22	Unassigned
denovo9169	1.21952	1.15817	0.391636	2.95726	0.0031039	0.0211853	Bacteria	Firmicutes	Clostridia	Clostridiales	Peptostreptococcaceae	Unassigned	Unassigned
denovo152	2.44816	-1.97625	0.668603	-2.95578	0.00311875	0.0212456	Bacteria	Firmicutes	Clostridia	Clostridiales	Clostridiaceae	Unassigned	Unassigned
denovo19221	1.2683	1.07414	0.363439	2.95549	0.00312171	0.0212456	Bacteria	Firmicutes	Clostridia	Clostridiales	Lachnospiraceae	Unassigned	Unassigned
denovo652	0.686309	1.97933	0.670007	2.95419	0.00313493	0.0213049	Bacteria	Tenericutes	RF3	ML615J-28	Unassigned	Unassigned	Unassigned
denovo21491	0.882017	-1.66785	0.564791	-2.95303	0.0031467	0.0213542	Bacteria	Firmicutes	Clostridia	Clostridiales	Unassigned	Unassigned	Unassigned
denovo47325	0.934689	-1.38865	0.470764	-2.94978	0.00318001	0.0215493	Bacteria	Bacteroidetes	Bacteroidia	Bacteroidales	Unassigned	Unassigned	Unassigned
denovo7758	1.13063	-1.4983	0.508249	-2.94796	0.00319877	0.0216455	Bacteria	Firmicutes	Clostridia	Clostridiales	Lachnospiraceae	Unassigned	Unassigned
denovo3471	1.27418	-2.1108	0.716182	-2.94729	0.0032057	0.0216614	Bacteria	Firmicutes	Clostridia	Clostridiales	Unassigned	Unassigned	Unassigned
denovo6258	0.773283	-1.78662	0.606618	-2.94522	0.00322726	0.0217138	Bacteria	Firmicutes	Clostridia	Clostridiales	Lachnospiraceae	Butyrivibrio	Unassigned
denovo7557	0.503997	2.34817	0.797283	2.94522	0.00322728	0.0217138	Bacteria	Firmicutes	Clostridia	Clostridiales	Ruminococcaceae	Unassigned	Unassigned
denovo4699	0.771458	-1.5433	0.524081	-2.94478	0.00323182	0.0217138	Bacteria	Firmicutes	Clostridia	Clostridiales	Ruminococcaceae	Unassigned	Unassigned
denovo57139	1.70138	-1.92018	0.652053	-2.94482	0.00323146	0.0217138	Bacteria	Firmicutes	Bacilli	Turicibacterales	Turicibacteraceae	Turicibacter	Unassigned
denovo18142	2.62728	-0.950705	0.323485	-2.93895	0.00329331	0.0220955	Bacteria	Bacteroidetes	Bacteroidia	Bacteroidales	Unassigned	Unassigned	Unassigned
denovo321	1.08778	1.65424	0.563021	2.93815	0.00330175	0.0221208	Bacteria	Firmicutes	Clostridia	Clostridiales	Lachnospiraceae	Unassigned	Unassigned
denovo36333	0.533965	1.74462	0.593999	2.93707	0.00331326	0.0221665	Bacteria	Firmicutes	Clostridia	Clostridiales	Ruminococcaceae	Unassigned	Unassigned
denovo745	1.72146	1.47037	0.500812	2.93597	0.0033251	0.0221829	Bacteria	Firmicutes	Clostridia	Clostridiales	Ruminococcaceae	Unassigned	Unassigned
denovo54731	1.22302	-1.93047	0.657442	-2.93633	0.00332121	0.0221829	Bacteria	Firmicutes	Clostridia	Clostridiales	Clostridiaceae	SMB53	Unassigned
denovo18	203.144	0.783925	0.267273	2.93304	0.00335656	0.0223299	Bacteria	Firmicutes	Clostridia	Clostridiales	Peptostreptococcaceae	Unassigned	Unassigned
denovo42654	0.684053	-1.59246	0.542894	-2.93327	0.00335408	0.0223299	Bacteria	Firmicutes	Clostridia	Clostridiales	Lachnospiraceae	Dorea	Unassigned
denovo41864	1.09007	-1.35696	0.462847	-2.93178	0.00337026	0.0223895	Bacteria	Firmicutes	Clostridia	Clostridiales	Clostridiaceae	Clostridium	Unassigned
denovo3976	2.41105	-0.877543	0.299406	-2.93095	0.00337924	0.0224177	Bacteria	Firmicutes	Clostridia	Clostridiales	Unassigned	Unassigned	Unassigned
denovo31098	0.615608	-1.76284	0.60233	-2.9267	0.00342581	0.0226948	Bacteria	Bacteroidetes	Bacteroidia	Bacteroidales	Bacteroidaceae	5-7N15	Unassigned
denovo162	4.69611	1.23761	0.424028	2.9187	0.00351496	0.0232204	Bacteria	Firmicutes	Clostridia	Clostridiales	Ruminococcaceae	Unassigned	Unassigned
denovo118	0.676854	-2.62804	0.900354	-2.9189	0.00351273	0.0232204	Bacteria	Firmicutes	Clostridia	Clostridiales	Veillonellaceae	Selenomonas	ruminantium
denovo2915	0.488776	1.83825	0.630793	2.91419	0.00356618	0.0235259	Bacteria	Firmicutes	Clostridia	Clostridiales	Lachnospiraceae	Dorea	Unassigned
denovo47888	1.13452	1.59092	0.546041	2.91355	0.00357344	0.0235409	Bacteria	Firmicutes	Bacilli	Turicibacterales	Turicibacteraceae	Turicibacter	Unassigned
denovo1508	0.695881	-1.78511	0.61292	-2.91246	0.00358593	0.0235903	Bacteria	Firmicutes	Clostridia	Clostridiales	Ruminococcaceae	Ruminococcus	Unassigned
denovo3743	0.384845	1.88141	0.646822	2.9087	0.0036293	0.0238238	Bacteria	Firmicutes	Clostridia	Clostridiales	Ruminococcaceae	Unassigned	Unassigned
denovo6790	1.48743	-1.52758	0.525209	-2.90852	0.0036315	0.0238238	Bacteria	Proteobacteria	Gammaproteobacteria	Aeromonadales	Succinivibrionaceae	Unassigned	Unassigned
denovo32358	0.941496	1.19995	0.412686	2.90766	0.00364146	0.0238561	Bacteria	Firmicutes	Clostridia	Clostridiales	Lachnospiraceae	Unassigned	Unassigned
denovo586	1.25397	1.66847	0.574021	2.90663	0.00365348	0.0239017	Bacteria	Firmicutes	Clostridia	Clostridiales	Ruminococcaceae	Unassigned	Unassigned
denovo27645	0.737048	1.42195	0.489536	2.90469	0.0036762	0.0240171	Bacteria	Firmicutes	Clostridia	Clostridiales	Peptostreptococcaceae
denovo3964	6.55705	-0.698214	0.240554	-2.90252	0.0037017	0.0241504	Bacteria	Bacteroidetes	Bacteroidia	Bacteroidales	Unassigned	Unassigned	Unassigned
denovo834	1.02295	1.49173	0.514289	2.90058	0.00372478	0.0242675	Bacteria	Firmicutes	Clostridia	Clostridiales	Ruminococcaceae	Unassigned	Unassigned
denovo16743	1.58984	1.67268	0.577439	2.89672	0.00377081	0.0245336	Bacteria	Firmicutes	Clostridia	Clostridiales	Ruminococcaceae	Ruminococcus	Unassigned
denovo405	1.65423	1.38004	0.476787	2.89445	0.00379819	0.0246778	Bacteria	Firmicutes	Clostridia	Clostridiales	Clostridiaceae	Clostridium	Unassigned
denovo23959	0.620073	-1.70484	0.589649	-2.89128	0.00383672	0.0248426	Bacteria	Firmicutes	Clostridia	Clostridiales	Lachnospiraceae
denovo2571	2.32948	1.89347	0.654855	2.89143	0.00383491	0.0248426	Bacteria	Firmicutes	Clostridia	Clostridiales	Peptostreptococcaceae
denovo45433	2.61765	-1.23146	0.425952	-2.89107	0.0038393	0.0248426	Bacteria	Firmicutes	Clostridia	Clostridiales	Lachnospiraceae	Butyrivibrio	Unassigned
denovo142	1.74142	1.36756	0.47377	2.88655	0.00389489	0.0251678	Bacteria	Bacteroidetes	Bacteroidia	Bacteroidales	Bacteroidaceae	Unassigned	Unassigned
denovo50232	0.667418	1.42387	0.493699	2.88408	0.00392564	0.0253319	Bacteria	Firmicutes	Clostridia	Clostridiales	Unassigned	Unassigned	Unassigned
denovo19215	2.64569	-1.49395	0.518103	-2.8835	0.00393287	0.025344	Bacteria	Firmicutes	Clostridia	Clostridiales	Lachnospiraceae	Epulopiscium	Unassigned
denovo34271	0.874076	-2.14143	0.742804	-2.8829	0.00394037	0.0253578	Bacteria	Firmicutes	Clostridia	Clostridiales	Clostridiaceae	Unassigned	Unassigned
denovo8391	1.28895	-1.40321	0.487013	-2.88126	0.00396086	0.025455	Bacteria	Firmicutes	Bacilli	Lactobacillales	Lactobacillaceae	Lactobacillus	mucosae
denovo7246	1.10106	1.13479	0.394153	2.87907	0.00398847	0.0255976	Bacteria	Bacteroidetes	Bacteroidia	Bacteroidales	Bacteroidaceae	Unassigned	Unassigned
denovo20204	0.412114	1.59661	0.554684	2.87841	0.00399688	0.0256144	Bacteria	Firmicutes	Clostridia	Clostridiales	Unassigned	Unassigned	Unassigned
denovo1218	1.34973	3.66623	1.27388	2.87801	0.00400192	0.0256144	Bacteria	Bacteroidetes	Bacteroidia	Bacteroidales	Paraprevotellaceae	CF231	Unassigned
denovo30067	1.05095	-1.08722	0.377987	-2.87634	0.00402314	0.0256808	Bacteria	Firmicutes	Clostridia	Clostridiales	Clostridiaceae	Unassigned	Unassigned
denovo34633	0.655652	-1.61799	0.562505	-2.87641	0.0040223	0.0256808	Bacteria	Firmicutes	Clostridia	Clostridiales	Lachnospiraceae	Butyrivibrio	Unassigned
denovo7345	1.62747	-1.0403	0.361863	-2.87485	0.00404217	0.0257675	Bacteria	Firmicutes	Clostridia	Clostridiales	Unassigned	Unassigned	Unassigned
denovo26186	0.54775	-1.86511	0.649093	-2.87341	0.00406064	0.0258504	Bacteria	Firmicutes	Clostridia	Clostridiales	Unassigned	Unassigned	Unassigned
denovo48602	1.31639	-1.20971	0.421126	-2.87255	0.0040717	0.0258859	Bacteria	Bacteroidetes	Bacteroidia	Bacteroidales	Rikenellaceae	Unassigned	Unassigned
denovo4045	0.41535	-1.76141	0.613344	-2.87181	0.00408132	0.0259123	Bacteria	Firmicutes	Clostridia	Clostridiales	Lachnospiraceae	Unassigned	Unassigned
denovo947	5.375	-0.958575	0.333959	-2.87033	0.00410041	0.0259799	Bacteria	Bacteroidetes	Bacteroidia	Bacteroidales	Unassigned	Unassigned	Unassigned
denovo803	0.704398	-1.76667	0.615537	-2.87014	0.00410296	0.0259799	Bacteria	Firmicutes	Clostridia	Clostridiales	Mogibacteriaceae	Unassigned	Unassigned
denovo39564	0.411068	1.75525	0.61177	2.86914	0.00411587	0.0260268	Bacteria	Firmicutes	Clostridia	Clostridiales	Ruminococcaceae	Unassigned	Unassigned
denovo18129	0.615936	1.37228	0.478434	2.86828	0.0041271	0.026063	Bacteria	Firmicutes	Clostridia	Clostridiales	Peptostreptococcaceae	Unassigned	Unassigned
denovo16220	0.582191	1.6884	0.589115	2.866	0.0041569	0.0262162	Bacteria	Firmicutes	Clostridia	Clostridiales	Ruminococcaceae	Unassigned	Unassigned
denovo11885	2.06723	-0.862197	0.301051	-2.86396	0.00418384	0.0263159	Bacteria	Bacteroidetes	Bacteroidia	Bacteroidales	Bacteroidaceae	5-7N15	Unassigned
denovo481	0.542239	-2.00193	0.698913	-2.86435	0.00417869	0.0263159	Bacteria	Firmicutes	Clostridia	Clostridiales	Lachnospiraceae	Unassigned	Unassigned
denovo55222	0.486592	-1.90343	0.664947	-2.86253	0.00420269	0.0263993	Bacteria	Firmicutes	Clostridia	Clostridiales	Ruminococcaceae	Ruminococcus	Unassigned
denovo9568	0.542806	-1.45196	0.507353	-2.86183	0.00421201	0.0264228	Bacteria	Bacteroidetes	Bacteroidia	Bacteroidales	Bacteroidaceae	5-7N15	Unassigned
denovo1210	5.13605	-0.92991	0.32505	-2.86082	0.00422548	0.0264722	Bacteria	Firmicutes	Clostridia	Clostridiales	Lachnospiraceae	Butyrivibrio	Unassigned
denovo44356	1.48773	-1.9447	0.680347	-2.85839	0.00425798	0.0266405	Bacteria	Firmicutes	Clostridia	Clostridiales	Clostridiaceae
denovo1439	0.850019	-1.61507	0.56518	-2.85763	0.00426822	0.0266693	Bacteria	Firmicutes	Clostridia	Clostridiales	Unassigned	Unassigned	Unassigned
denovo711	0.988368	1.55691	0.54525	2.8554	0.00429831	0.0267185	Bacteria	Firmicutes	Clostridia	Clostridiales	Ruminococcaceae	Unassigned	Unassigned
denovo1627	0.560743	1.63853	0.573611	2.85652	0.00428316	0.0267185	Bacteria	Firmicutes	Clostridia	Clostridiales	Ruminococcaceae	Unassigned	Unassigned
denovo283	2.25224	-1.57412	0.551225	-2.85567	0.00429456	0.0267185	Bacteria	Bacteroidetes	Bacteroidia	Bacteroidales	Prevotellaceae	Prevotella	Unassigned
denovo3930	0.846832	-1.86361	0.65267	-2.85537	0.00429868	0.0267185	Bacteria	Firmicutes	Clostridia	Clostridiales	Lachnospiraceae	Dorea	Unassigned
denovo20797	0.404086	2.16655	0.758966	2.85461	0.00430899	0.0267474	Bacteria	Tenericutes	RF3	ML615J-28	Unassigned	Unassigned	Unassigned
denovo3126	2.27149	1.08042	0.378797	2.85225	0.00434112	0.0269115	Bacteria	Tenericutes	RF3	ML615J-28	Unassigned	Unassigned	Unassigned
denovo2075	0.443852	2.34217	0.821513	2.85104	0.00435764	0.0269433	Bacteria	Firmicutes	Clostridia	Clostridiales	Ruminococcaceae	Oscillospira	Unassigned
denovo3603	0.64444	1.5117	0.530162	2.8514	0.00435275	0.0269433	Bacteria	Firmicutes	Clostridia	Clostridiales	Lachnospiraceae	Unassigned	Unassigned
denovo525	1.27684	-1.82388	0.64027	-2.84861	0.00439102	0.0270437	Bacteria	Firmicutes	Clostridia	Clostridiales	Clostridiaceae	Clostridium	Unassigned
denovo53659	0.912695	1.19802	0.420553	2.84869	0.00438999	0.0270437	Bacteria	Firmicutes	Clostridia	Clostridiales	Clostridiaceae	Clostridium
denovo5325	2.692	1.31692	0.462202	2.84924	0.00438237	0.0270437	Bacteria	Bacteroidetes	Bacteroidia	Bacteroidales	Rikenellaceae	Unassigned	Unassigned
denovo46276	0.582736	-1.80614	0.634647	-2.8459	0.00442855	0.0272393	Bacteria	Bacteroidetes	Bacteroidia	Bacteroidales	Paraprevotellaceae	CF231	Unassigned
denovo3678	0.964893	-1.50644	0.52946	-2.84524	0.00443779	0.0272607	Bacteria	Spirochaetes	Spirochaetes	Spirochaetales	Spirochaetaceae	Treponema	Unassigned
denovo23126	0.559595	1.65759	0.582726	2.84455	0.00444748	0.0272848	Bacteria	Firmicutes	Clostridia	Clostridiales	Ruminococcaceae	Unassigned	Unassigned
denovo14977	0.991149	1.12612	0.395982	2.84387	0.00445687	0.027307	Bacteria	Firmicutes	Clostridia	Clostridiales	Ruminococcaceae	Unassigned	Unassigned
denovo19006	0.992089	-1.95543	0.687945	-2.84242	0.00447721	0.0273961	Bacteria	Firmicutes	Clostridia	Clostridiales	Clostridiaceae	Unassigned	Unassigned
denovo51713	0.545191	-1.68674	0.59356	-2.84174	0.00448683	0.0274195	Bacteria	Firmicutes	Clostridia	Clostridiales	Lachnospiraceae	Dorea	Unassigned
denovo1841	1.24065	-2.84823	1.0029	-2.83999	0.00451153	0.0274931	Bacteria	Firmicutes	Clostridia	Clostridiales	Ruminococcaceae	Unassigned	Unassigned
denovo522	0.566029	1.85485	0.653198	2.83965	0.00451631	0.0274931	Bacteria	Firmicutes	Clostridia	Clostridiales	Ruminococcaceae	Unassigned	Unassigned
denovo2786	2.35705	1.15765	0.407666	2.83971	0.00451542	0.0274931	Bacteria	Bacteroidetes	Bacteroidia	Bacteroidales	Bacteroidaceae	5-7N15	Unassigned
denovo736	0.741552	2.07135	0.73001	2.83743	0.00454784	0.027614	Bacteria	Firmicutes	Clostridia	Clostridiales	Ruminococcaceae	Unassigned	Unassigned
denovo45941	0.783237	1.01757	0.358602	2.83761	0.00454531	0.027614	Bacteria	Firmicutes	Clostridia	Clostridiales	Clostridiaceae	Clostridium	Unassigned
denovo868	0.93124	1.90519	0.671879	2.83561	0.00457383	0.0277231	Bacteria	Firmicutes	Clostridia	Clostridiales	Ruminococcaceae	Unassigned	Unassigned
denovo20622	1.57941	-1.36179	0.480289	-2.83535	0.00457753	0.0277231	Bacteria	Bacteroidetes	Bacteroidia	Bacteroidales	Paraprevotellaceae	CF231	Unassigned
denovo934	0.756158	-1.55167	0.547436	-2.83443	0.0045907	0.0277673	Bacteria	Firmicutes	Clostridia	Clostridiales	Ruminococcaceae	Unassigned	Unassigned
denovo22211	0.645958	-1.99028	0.702312	-2.8339	0.00459833	0.0277779	Bacteria	Bacteroidetes	Bacteroidia	Bacteroidales	Bacteroidaceae	5-7N15	Unassigned
denovo965	0.447054	1.4753	0.520672	2.83345	0.00460485	0.0277818	Bacteria	Firmicutes	Clostridia	Clostridiales	Lachnospiraceae	Unassigned	Unassigned
denovo43	23.5287	-1.89162	0.667895	-2.83222	0.00462267	0.0278538	Bacteria	Bacteroidetes	Bacteroidia	Bacteroidales	Bacteroidaceae	5-7N15	Unassigned
denovo2945	0.446415	1.9347	0.683764	2.82948	0.00466237	0.0279506	Bacteria	Firmicutes	Clostridia	Clostridiales	Ruminococcaceae	Unassigned	Unassigned
denovo503	1.09778	-1.70293	0.601788	-2.82979	0.00465788	0.0279506	Bacteria	Firmicutes	Clostridia	Clostridiales	Unassigned	Unassigned	Unassigned
denovo44882	1.04758	-1.96868	0.695752	-2.82958	0.00466094	0.0279506	Bacteria	Spirochaetes	Spirochaetes	Spirochaetales	Spirochaetaceae	Treponema	Unassigned
denovo3553	0.570523	-1.37861	0.487187	-2.82972	0.00465881	0.0279506	Bacteria	Firmicutes	Erysipelotrichi	Erysipelotrichales	Erysipelotrichaceae	Bulleidia	Unassigned
denovo39653	1.1023	-1.23322	0.436121	-2.8277	0.00468844	0.0280713	Bacteria	Bacteroidetes	Bacteroidia	Bacteroidales	Unassigned	Unassigned	Unassigned
denovo846	0.431582	2.1592	0.764094	2.82583	0.00471586	0.0281732	Bacteria	Firmicutes	Clostridia	Clostridiales	Ruminococcaceae	Unassigned	Unassigned
denovo814	0.589586	1.69477	0.599764	2.82573	0.00471737	0.0281732	Bacteria	Tenericutes	Mollicutes	RF39	Unassigned	Unassigned	Unassigned
denovo966	0.481213	2.32915	0.824421	2.82519	0.00472522	0.0281845	Bacteria	Firmicutes	Bacilli	Bacillales	Bacillaceae	Unassigned	Unassigned
denovo43652	1.21715	-1.43993	0.509984	-2.82348	0.00475057	0.0283	Bacteria	Bacteroidetes	Bacteroidia	Bacteroidales	Porphyromonadaceae	Paludibacter	Unassigned
denovo13467	0.881418	2.76351	0.978953	2.82292	0.0047588	0.0283134	Bacteria	Bacteroidetes	Bacteroidia	Bacteroidales	Unassigned	Unassigned	Unassigned
denovo4366	1.14724	-1.23996	0.43958	-2.82078	0.00479063	0.0284669	Bacteria	Firmicutes	Clostridia	Clostridiales	Unassigned	Unassigned	Unassigned
denovo12678	1.02546	-1.45177	0.515623	-2.81556	0.00486925	0.0288643	Bacteria	Bacteroidetes	Bacteroidia	Bacteroidales	Rikenellaceae	Unassigned	Unassigned
denovo9099	1.24509	-1.99901	0.709993	-2.81553	0.0048697	0.0288643	Bacteria	Firmicutes	Clostridia	Clostridiales	Veillonellaceae	Anaerovibrio	Unassigned
denovo38808	1.0308	-1.59467	0.567013	-2.8124	0.0049173	0.0291099	Bacteria	Bacteroidetes	Bacteroidia	Bacteroidales	Unassigned	Unassigned	Unassigned
denovo39819	0.825438	-1.4868	0.529651	-2.80713	0.00499858	0.0295172	Bacteria	Firmicutes	Clostridia	Clostridiales	Lachnospiraceae	Unassigned	Unassigned
denovo25897	1.15792	-1.33669	0.476152	-2.80727	0.00499639	0.0295172	Bacteria	Bacteroidetes	Bacteroidia	Bacteroidales	Bacteroidaceae	5-7N15	Unassigned
denovo22773	0.376536	2.59506	0.927165	2.79892	0.00512737	0.0301505	Bacteria	Firmicutes	Clostridia	Clostridiales	Ruminococcaceae	Unassigned	Unassigned
denovo76	2.45038	-2.14453	0.766378	-2.79827	0.0051377	0.0301505	Bacteria	Firmicutes	Clostridia	Clostridiales	Lachnospiraceae
denovo4747	1.08061	1.06165	0.379332	2.79874	0.00513022	0.0301505	Bacteria	Firmicutes	Clostridia	Clostridiales	Ruminococcaceae	Unassigned	Unassigned
denovo1245	0.505669	-1.53011	0.546768	-2.79846	0.00513469	0.0301505	Bacteria	Firmicutes	Clostridia	Clostridiales	Ruminococcaceae	Unassigned	Unassigned
denovo2994	3.76843	1.10573	0.395127	2.79842	0.00513527	0.0301505	Bacteria	Bacteroidetes	Bacteroidia	Bacteroidales	Porphyromonadaceae	Paludibacter	Unassigned
denovo53409	0.68197	2.24116	0.801124	2.79752	0.00514962	0.030183	Bacteria	Firmicutes	Clostridia	Clostridiales	Peptostreptococcaceae	Unassigned	Unassigned
denovo30278	0.648916	-2.78685	0.997091	-2.79498	0.00519028	0.0303597	Bacteria	Firmicutes	Clostridia	Clostridiales	Lachnospiraceae
denovo964	0.376855	1.80728	0.64667	2.79474	0.00519413	0.0303597	Bacteria	Firmicutes	Clostridia	Clostridiales	Ruminococcaceae	Oscillospira	Unassigned
denovo1678	2.83697	1.05999	0.379323	2.79444	0.00519902	0.0303597	Bacteria	Bacteroidetes	Bacteroidia	Bacteroidales	Rikenellaceae	Unassigned	Unassigned
denovo15008	1.68389	-1.2617	0.451666	-2.79342	0.00521534	0.0304175	Bacteria	Firmicutes	Clostridia	Clostridiales	Unassigned	Unassigned	Unassigned
denovo17405	1.5682	1.31461	0.470887	2.79177	0.0052421	0.0305359	Bacteria	Bacteroidetes	Bacteroidia	Bacteroidales	Rikenellaceae	Unassigned	Unassigned
denovo2671	2.80929	0.984921	0.352946	2.79057	0.00526145	0.0306109	Bacteria	Bacteroidetes	Bacteroidia	Bacteroidales	Bacteroidaceae	5-7N15	Unassigned
denovo41077	1.38894	-1.35012	0.484343	-2.78753	0.00531108	0.0308617	Bacteria	Bacteroidetes	Bacteroidia	Bacteroidales	Rikenellaceae	Unassigned	Unassigned
denovo958	0.473753	-1.73331	0.621926	-2.787	0.00531992	0.0308751	Bacteria	Firmicutes	Clostridia	Clostridiales	Mogibacteriaceae	Unassigned	Unassigned
denovo23069	5.21425	0.76447	0.274352	2.78646	0.00532875	0.0308885	Bacteria	Firmicutes	Clostridia	Clostridiales	Peptostreptococcaceae
denovo20083	1.03231	-1.35557	0.486709	-2.78518	0.00534972	0.0309721	Bacteria	Bacteroidetes	Bacteroidia	Bacteroidales	Paraprevotellaceae	YRC22	Unassigned
denovo42316	1.93324	-1.5516	0.557278	-2.78424	0.00536534	0.0310245	Bacteria	Firmicutes	Clostridia	Clostridiales	Lachnospiraceae	Epulopiscium	Unassigned
denovo2305	4.39428	-0.832352	0.299145	-2.78244	0.00539524	0.0311213	Bacteria	Bacteroidetes	Bacteroidia	Bacteroidales	Prevotellaceae	Prevotella	Unassigned
denovo102	5.25815	-2.02825	0.728882	-2.78268	0.00539116	0.0311213	Bacteria	Bacteroidetes	Bacteroidia	Bacteroidales	Unassigned	Unassigned	Unassigned
denovo2963	0.611939	-1.4287	0.514171	-2.77865	0.00545861	0.0314485	Bacteria	Firmicutes	Clostridia	Clostridiales	Mogibacteriaceae	Unassigned	Unassigned
denovo34	4.60839	1.73504	0.625355	2.77448	0.00552899	0.0318152	Bacteria	Firmicutes	Erysipelotrichi	Erysipelotrichales	Erysipelotrichaceae	Eubacterium	dolichum
denovo86	3.67911	-1.39431	0.502857	-2.77278	0.00555803	0.0319435	Bacteria	Bacteroidetes	Bacteroidia	Bacteroidales	Paraprevotellaceae	Paraprevotella	Unassigned
denovo5	42.7001	3.28409	1.1851	2.77115	0.00558583	0.0320643	Bacteria	Spirochaetes	Spirochaetes	Spirochaetales	Spirochaetaceae	Treponema	Unassigned
denovo21255	0.486414	-1.58581	0.572503	-2.76995	0.00560648	0.032128	Bacteria	Firmicutes	Clostridia	Clostridiales	Lachnospiraceae	Roseburia	Unassigned
denovo2653	2.45362	1.27948	0.461952	2.76972	0.00561051	0.032128	Bacteria	Bacteroidetes	Bacteroidia	Bacteroidales	Rikenellaceae	Unassigned	Unassigned
denovo15153	0.506052	-2.48597	0.897734	-2.76916	0.00562007	0.0321438	Bacteria	Firmicutes	Clostridia	Clostridiales
denovo35036	5.88118	-1.70084	0.615022	-2.7655	0.00568359	0.0324678	Bacteria	Actinobacteria	Actinobacteria	Bifidobacteriales	Bifidobacteriaceae	Bifidobacterium
denovo43730	0.515336	1.24751	0.451294	2.76429	0.00570466	0.0325097	Bacteria	Firmicutes	Clostridia	Clostridiales	Ruminococcaceae	Unassigned	Unassigned
denovo18132	0.606268	-2.3318	0.843446	-2.76461	0.00569917	0.0325097	Bacteria	Bacteroidetes	Bacteroidia	Bacteroidales	Bacteroidaceae	5-7N15	Unassigned
denovo17454	1.24704	-1.38864	0.502637	-2.7627	0.00573246	0.0326288	Bacteria	Bacteroidetes	Bacteroidia	Bacteroidales	Bacteroidaceae	5-7N15	Unassigned
denovo6939	1.39302	-1.14427	0.414482	-2.76072	0.0057675	0.0327888	Bacteria	Firmicutes	Clostridia	Clostridiales	Unassigned	Unassigned	Unassigned
denovo517	0.63556	-1.94841	0.70588	-2.76025	0.00577564	0.0327956	Bacteria	Firmicutes	Clostridia	Clostridiales	Ruminococcaceae	Unassigned	Unassigned
denovo250	3.20222	0.947352	0.343491	2.75801	0.00581544	0.0329821	Bacteria	Firmicutes	Clostridia	Clostridiales	Ruminococcaceae	Unassigned	Unassigned
denovo34952	0.916148	-1.47415	0.534593	-2.75753	0.00582406	0.0329914	Bacteria	Firmicutes	Clostridia	Clostridiales	Lachnospiraceae	Epulopiscium	Unassigned
denovo1110	1.82878	-1.03567	0.376033	-2.7542	0.00588354	0.0332884	Bacteria	Firmicutes	Clostridia	Clostridiales	Lachnospiraceae	Unassigned	Unassigned
denovo778	0.693286	2.99064	1.08618	2.75335	0.00589881	0.033335	Unassigned
denovo37	38.6298	-1.23829	0.450025	-2.75161	0.00593038	0.0334335	Bacteria	Firmicutes	Clostridia	Clostridiales	Ruminococcaceae	Unassigned	Unassigned
denovo41992	0.613827	2.44677	0.889137	2.75185	0.00592591	0.0334335	Bacteria	Bacteroidetes	Bacteroidia	Bacteroidales	Porphyromonadaceae	Paludibacter	Unassigned
denovo2165	0.419119	2.76156	1.00404	2.75044	0.00595161	0.0335132	Bacteria	Firmicutes	Clostridia	Clostridiales	Ruminococcaceae	Unassigned	Unassigned
denovo30795	2.01394	-1.23091	0.447823	-2.74865	0.00598419	0.0336566	Bacteria	Firmicutes	Clostridia	Clostridiales	Lachnospiraceae	Butyrivibrio	Unassigned
denovo3999	4.50317	-0.960785	0.350143	-2.74398	0.00606988	0.0340576	Bacteria	Firmicutes	Clostridia	Clostridiales	Ruminococcaceae	Unassigned	Unassigned
denovo1059	0.602057	2.80778	1.02321	2.74409	0.00606789	0.0340576	Bacteria	Bacteroidetes	Bacteroidia	Bacteroidales	Bacteroidaceae	5-7N15	Unassigned
denovo148	3.47096	-1.90456	0.694366	-2.74288	0.00609024	0.0341313	Bacteria	Firmicutes	Clostridia	Clostridiales	Lachnospiraceae	Unassigned	Unassigned
denovo27638	0.487546	-1.69533	0.618354	-2.74168	0.00611266	0.0342164	Bacteria	Firmicutes	Clostridia	Clostridiales	Ruminococcaceae	Unassigned	Unassigned
denovo48464	0.902708	1.50019	0.547576	2.7397	0.00614959	0.0343825	Bacteria	Bacteroidetes	Bacteroidia	Bacteroidales	Rikenellaceae	Unassigned	Unassigned
denovo13937	0.523709	1.81636	0.663507	2.73751	0.00619056	0.0345707	Bacteria	Firmicutes	Clostridia	Clostridiales	Ruminococcaceae	Unassigned	Unassigned
denovo245	9.32978	1.32532	0.484345	2.7363	0.00621338	0.0346572	Bacteria	Bacteroidetes	Bacteroidia	Bacteroidales	RF16	Unassigned	Unassigned
denovo10194	0.546424	-1.53977	0.56294	-2.73523	0.00623362	0.0347291	Bacteria	Firmicutes	Clostridia	Clostridiales	Clostridiaceae	Clostridium	Unassigned
denovo28007	1.08663	1.08142	0.395924	2.73139	0.00630681	0.0350774	Bacteria	Firmicutes	Clostridia	Clostridiales	Ruminococcaceae	Unassigned	Unassigned
denovo23039	0.59536	2.24501	0.821993	2.73117	0.00631096	0.0350774	Bacteria	Bacteroidetes	Bacteroidia	Bacteroidales	Bacteroidaceae	5-7N15	Unassigned
denovo48442	1.04622	1.19118	0.436307	2.73013	0.00633092	0.0350912	Bacteria	Bacteroidetes	Bacteroidia	Bacteroidales	Rikenellaceae	Unassigned	Unassigned
denovo368	2.29905	-1.15882	0.424495	-2.72988	0.0063357	0.0350912	Bacteria	Firmicutes	Erysipelotrichi	Erysipelotrichales	Erysipelotrichaceae	Unassigned	Unassigned
denovo14089	0.724468	-1.4761	0.540679	-2.73009	0.00633179	0.0350912	Bacteria	Firmicutes	Clostridia	Clostridiales	Lachnospiraceae
denovo2686	0.898028	-2.43833	0.893437	-2.72915	0.00634972	0.0351161	Bacteria	Firmicutes	Clostridia	Clostridiales	Ruminococcaceae	Ruminococcus	Unassigned
denovo307	1.89992	1.32167	0.484326	2.72888	0.00635504	0.0351161	Bacteria	Firmicutes	Clostridia	Clostridiales	Ruminococcaceae	Unassigned	Unassigned
denovo34491	0.700642	-1.75769	0.644213	-2.72843	0.0063637	0.0351229	Bacteria	Firmicutes	Clostridia	Clostridiales
denovo41455	0.745863	1.41607	0.519185	2.72749	0.00638181	0.0351818	Bacteria	Firmicutes	Clostridia	Clostridiales	Ruminococcaceae	Unassigned	Unassigned
denovo609	9.87421	0.5807	0.212981	2.72653	0.00640035	0.0352019	Bacteria	Bacteroidetes	Bacteroidia	Bacteroidales	Rikenellaceae	Unassigned	Unassigned
denovo299	2.98279	1.18326	0.433954	2.72669	0.00639733	0.0352019	Bacteria	Bacteroidetes	Bacteroidia	Bacteroidales	Rikenellaceae	Unassigned	Unassigned
denovo366	1.09134	-1.6655	0.611406	-2.72404	0.00644882	0.0354273	Bacteria	Firmicutes	Clostridia	Clostridiales	Mogibacteriaceae	Mogibacterium	Unassigned
denovo762	1.34538	1.01334	0.372074	2.72349	0.00645964	0.0354456	Unassigned
denovo42996	0.574239	-1.83327	0.673376	-2.72251	0.00647888	0.03551	Bacteria	Bacteroidetes	Bacteroidia	Bacteroidales	Bacteroidaceae	5-7N15	Unassigned
denovo853	2.94058	-1.45917	0.536272	-2.72095	0.00650949	0.0356364	Bacteria	Firmicutes	Clostridia	Clostridiales	Unassigned	Unassigned	Unassigned
denovo909	0.557061	2.14544	0.788775	2.71996	0.00652896	0.0357017	Bacteria	Firmicutes	Clostridia	Clostridiales	Unassigned	Unassigned	Unassigned
denovo27108	0.744262	1.4239	0.524122	2.71673	0.00659295	0.0358524	Bacteria	Firmicutes	Clostridia	Clostridiales	Ruminococcaceae	Unassigned	Unassigned
denovo18501	0.714602	-1.5185	0.558959	-2.71666	0.00659441	0.0358524	Bacteria	Bacteroidetes	Bacteroidia	Bacteroidales	Unassigned	Unassigned	Unassigned
denovo18106	0.58729	-2.35253	0.865822	-2.71711	0.00658551	0.0358524	Bacteria	Firmicutes	Clostridia	Clostridiales	Veillonellaceae	Anaerovibrio	Unassigned
denovo7	67.6341	-1.90334	0.700283	-2.71796	0.00656855	0.0358524	Bacteria	Firmicutes	Bacilli	Turicibacterales	Turicibacteraceae	Turicibacter	Unassigned
denovo50877	0.55932	-1.55853	0.573487	-2.71763	0.00657512	0.0358524	Bacteria	Firmicutes	Clostridia	Clostridiales	Lachnospiraceae
denovo913	3.7493	-1.13813	0.419212	-2.71493	0.00662891	0.0359161	Bacteria	Firmicutes	Clostridia	Clostridiales	Ruminococcaceae	Unassigned	Unassigned
denovo30768	0.600777	1.4207	0.523249	2.71515	0.00662458	0.0359161	Bacteria	Firmicutes	Clostridia	Clostridiales	Ruminococcaceae	Unassigned	Unassigned
denovo3301	3.57582	0.722125	0.265956	2.7152	0.00662353	0.0359161	Bacteria	Firmicutes	Clostridia	Clostridiales	Ruminococcaceae	Unassigned	Unassigned
denovo4427	0.740783	1.13603	0.418655	2.71352	0.00665719	0.0360281	Bacteria	Firmicutes	Clostridia	Clostridiales	Ruminococcaceae	Unassigned	Unassigned
denovo580	2.28737	1.01881	0.375578	2.71264	0.00667496	0.0360579	Bacteria	Firmicutes	Clostridia	Clostridiales	Ruminococcaceae	Unassigned	Unassigned
denovo16396	0.786069	1.19908	0.442059	2.71249	0.00667796	0.0360579	Bacteria	Firmicutes	Clostridia	Clostridiales	Ruminococcaceae	Unassigned	Unassigned
denovo2697	0.928454	-1.65936	0.612739	-2.70809	0.0067671	0.0364976	Bacteria	Firmicutes	Clostridia	Clostridiales	Mogibacteriaceae	Unassigned	Unassigned
denovo642	0.941463	-1.25042	0.461834	-2.70751	0.00677898	0.03652	Bacteria	Bacteroidetes	Bacteroidia	Bacteroidales	Rikenellaceae	Unassigned	Unassigned
denovo22923	0.898556	-1.60873	0.594812	-2.70461	0.00683856	0.0367991	Bacteria	Firmicutes	Clostridia	Clostridiales	Lachnospiraceae	Unassigned	Unassigned
denovo3809	0.759272	-2.0313	0.751773	-2.70201	0.00689212	0.0370451	Bacteria	Bacteroidetes	Bacteroidia	Bacteroidales	Unassigned	Unassigned	Unassigned
denovo17953	0.686025	1.51889	0.562739	2.6991	0.00695276	0.0373287	Bacteria	Firmicutes	Clostridia	Clostridiales	Ruminococcaceae	Unassigned	Unassigned
denovo2833	0.602058	2.98578	1.10702	2.69714	0.00699384	0.0375066	Bacteria	Bacteroidetes	Bacteroidia	Bacteroidales	BS11	Unassigned	Unassigned
denovo892	0.842709	1.4026	0.520974	2.69227	0.00709675	0.0379725	Bacteria	Firmicutes	Clostridia	Clostridiales	Ruminococcaceae	Unassigned	Unassigned
denovo2418	0.691196	1.33884	0.497262	2.69243	0.00709339	0.0379725	Bacteria	Firmicutes	Clostridia	Clostridiales	Ruminococcaceae	Oscillospira	Unassigned
denovo36137	0.614325	1.76681	0.656516	2.69119	0.00711984	0.0380529	Bacteria	Bacteroidetes	Bacteroidia	Bacteroidales	Porphyromonadaceae	Paludibacter	Unassigned
denovo39871	1.40854	-1.6516	0.614011	-2.68985	0.00714842	0.0381625	Bacteria	Bacteroidetes	Bacteroidia	Bacteroidales	Paraprevotellaceae	CF231	Unassigned
denovo19649	2.03365	-1.65156	0.614181	-2.68904	0.0071658	0.0382122	Bacteria	Spirochaetes	Spirochaetes	Spirochaetales	Spirochaetaceae	Treponema	Unassigned
denovo466	2.28129	1.22634	0.456254	2.68786	0.00719125	0.0382617	Bacteria	Firmicutes	Clostridia	Clostridiales	Unassigned	Unassigned	Unassigned
denovo45625	0.813634	-1.68046	0.625148	-2.68809	0.00718612	0.0382617	Bacteria	Actinobacteria	Actinobacteria	Bifidobacteriales	Bifidobacteriaceae	Bifidobacterium	pseudolongum
denovo10485	1.53084	-2.1579	0.803046	-2.68714	0.00720663	0.0383004	Bacteria	Bacteroidetes	Bacteroidia	Bacteroidales	Porphyromonadaceae	Paludibacter	Unassigned
denovo232	10.0574	-1.0206	0.379979	-2.68592	0.00723296	0.0383972	Bacteria	Bacteroidetes	Bacteroidia	Bacteroidales	Bacteroidaceae	5-7N15	Unassigned
denovo480	1.57452	-1.78396	0.664356	-2.68525	0.00724752	0.0384313	Bacteria	Firmicutes	Clostridia	Clostridiales	Lachnospiraceae	Coprococcus	Unassigned
denovo873	0.495767	-1.92803	0.718346	-2.68398	0.00727517	0.0384917	Bacteria	Firmicutes	Clostridia	Clostridiales	Ruminococcaceae	Unassigned	Unassigned
denovo5658	0.509224	1.87006	0.696723	2.68408	0.00727294	0.0384917	Bacteria	Tenericutes	Mollicutes	RF39	Unassigned	Unassigned	Unassigned
denovo2284	0.593273	-2.21923	0.827298	-2.68251	0.00730719	0.0385318	Bacteria	Firmicutes	Clostridia	Clostridiales	Ruminococcaceae	Unassigned	Unassigned
denovo12778	1.04844	-1.59476	0.59446	-2.68271	0.0073029	0.0385318	Bacteria	Firmicutes	Clostridia	Clostridiales	Veillonellaceae	Anaerovibrio	Unassigned
denovo7188	2.81998	-1.25632	0.468224	-2.68315	0.00729316	0.0385318	Bacteria	Proteobacteria	Gammaproteobacteria	Aeromonadales	Succinivibrionaceae	Unassigned	Unassigned
denovo311	1.07266	-1.73027	0.64539	-2.68097	0.00734102	0.0386671	Bacteria	Bacteroidetes	Bacteroidia	Bacteroidales	Rikenellaceae	Unassigned	Unassigned
denovo13139	0.578089	2.31198	0.862895	2.67933	0.00737694	0.0388131	Bacteria	Firmicutes	Clostridia	Clostridiales	Ruminococcaceae	Oscillospira	Unassigned
denovo260	0.675002	-2.21779	0.828757	-2.67604	0.00744978	0.0391527	Bacteria	Firmicutes	Clostridia	Clostridiales	Ruminococcaceae	Ruminococcus	Unassigned
denovo1047	1.19082	-1.37745	0.515819	-2.67041	0.00757588	0.0397602	Bacteria	Firmicutes	Clostridia	Clostridiales	Ruminococcaceae	Unassigned	Unassigned
denovo936	0.418058	2.34238	0.877254	2.67013	0.00758218	0.0397602	Bacteria	Firmicutes	Clostridia	Clostridiales	Ruminococcaceae	Unassigned	Unassigned
denovo38	6.29098	1.95361	0.731812	2.66955	0.00759527	0.0397797	Bacteria	Bacteroidetes	Bacteroidia	Bacteroidales	Paraprevotellaceae	CF231	Unassigned
denovo1735	2.01064	-1.28988	0.483242	-2.66922	0.00760272	0.0397797	Bacteria	Proteobacteria	Gammaproteobacteria	Aeromonadales	Succinivibrionaceae	Succinivibrio	Unassigned
denovo1190	0.612478	1.51091	0.566526	2.66698	0.00765367	0.039826	Bacteria	Firmicutes	Clostridia	Clostridiales	Ruminococcaceae	Oscillospira	Unassigned
denovo38675	0.512837	2.02094	0.757667	2.66732	0.0076458	0.039826	Bacteria	Bacteroidetes	Bacteroidia	Bacteroidales	Unassigned	Unassigned	Unassigned
denovo2858	0.626308	-1.84112	0.69017	-2.66764	0.00763864	0.039826	Bacteria	Actinobacteria	Coriobacteriia	Coriobacteriales	Coriobacteriaceae	Unassigned	Unassigned
denovo27609	0.809057	-2.48772	0.932367	-2.66817	0.00762649	0.039826	Bacteria	Actinobacteria	Actinobacteria	Bifidobacteriales	Bifidobacteriaceae	Bifidobacterium
denovo1060	0.900694	-1.41369	0.529949	-2.6676	0.00763955	0.039826	Bacteria	Firmicutes	Erysipelotrichi	Erysipelotrichales	Erysipelotrichaceae	Unassigned	Unassigned
denovo18700	0.945076	1.22883	0.461058	2.66525	0.00769318	0.0399876	Bacteria	Firmicutes	Clostridia	Clostridiales	Ruminococcaceae	Unassigned	Unassigned
denovo154	38.0595	0.595039	0.223498	2.66239	0.00775871	0.040284	Bacteria	Bacteroidetes	Bacteroidia	Bacteroidales	Rikenellaceae	Unassigned	Unassigned
denovo32543	0.476778	1.67393	0.629666	2.65845	0.0078502	0.0404882	Bacteria	Firmicutes	Clostridia	Clostridiales	Ruminococcaceae	Unassigned	Unassigned
denovo2478	1.93291	0.759775	0.285825	2.65818	0.00785644	0.0404882	Bacteria	Firmicutes	Clostridia	Clostridiales	Lachnospiraceae	Unassigned	Unassigned
denovo14834	0.474653	1.96045	0.737504	2.65822	0.00785553	0.0404882	Bacteria	Firmicutes	Clostridia	Clostridiales	Ruminococcaceae	Unassigned	Unassigned
denovo248	2.52199	-1.94599	0.732095	-2.65811	0.00785796	0.0404882	Bacteria	Firmicutes	Clostridia	Clostridiales	Clostridiaceae	Clostridium	Unassigned
denovo48245	1.14742	-1.07	0.40235	-2.65937	0.00782874	0.0404882	Bacteria	Bacteroidetes	Bacteroidia	Bacteroidales	Unassigned	Unassigned	Unassigned
denovo2993	2.31404	-0.756546	0.284564	-2.65862	0.00784615	0.0404882	Bacteria	Firmicutes	Clostridia	Clostridiales	Lachnospiraceae	Dorea	Unassigned
denovo21570	0.898989	-1.65448	0.622392	-2.65826	0.00785443	0.0404882	Bacteria	Firmicutes	Clostridia	Clostridiales	Lachnospiraceae	Unassigned	Unassigned
denovo4325	1.95874	-1.29425	0.487644	-2.6541	0.0079521	0.0409287	Bacteria	Firmicutes	Clostridia	Clostridiales	Ruminococcaceae	Unassigned	Unassigned
denovo20452	1.22218	-1.19957	0.452054	-2.65361	0.00796369	0.0409437	Bacteria	Bacteroidetes	Bacteroidia	Bacteroidales	Rikenellaceae	Unassigned	Unassigned
denovo2956	1.62652	-1.51468	0.571001	-2.65268	0.00798564	0.0409676	Bacteria	Firmicutes	Clostridia	Clostridiales	Lachnospiraceae	Butyrivibrio	Unassigned
denovo17076	0.586618	2.11679	0.797928	2.65285	0.00798147	0.0409676	Bacteria	Bacteroidetes	Bacteroidia	Bacteroidales	Rikenellaceae	Unassigned	Unassigned
denovo684	1.70367	3.0805	1.16244	2.65003	0.00804848	0.0412452	Bacteria	Firmicutes	Clostridia	Clostridiales	Lachnospiraceae	Coprococcus	Unassigned
denovo27510	1.28031	1.39669	0.527808	2.64621	0.00814003	0.0416692	Bacteria	Bacteroidetes	Bacteroidia	Bacteroidales	Porphyromonadaceae	Paludibacter	Unassigned
denovo10901	0.551965	-1.71112	0.647989	-2.64066	0.00827457	0.0423121	Bacteria	Firmicutes	Clostridia	Clostridiales	Ruminococcaceae	Unassigned	Unassigned
denovo1106	5.56487	0.665343	0.252034	2.6399	0.00829316	0.0423614	Bacteria	Bacteroidetes	Bacteroidia	Bacteroidales	Rikenellaceae	Unassigned	Unassigned
denovo8114	0.728977	1.12525	0.426387	2.63903	0.00831426	0.0424234	Bacteria	Firmicutes	Clostridia	Clostridiales	Ruminococcaceae	Unassigned	Unassigned
denovo34692	1.50075	-1.13776	0.431224	-2.63845	0.0083287	0.0424512	Bacteria	Firmicutes	Clostridia	Clostridiales	Lachnospiraceae	Blautia	Unassigned
denovo25464	0.85308	1.05204	0.398884	2.63746	0.00835292	0.0425289	Bacteria	Firmicutes	Clostridia	Clostridiales	Ruminococcaceae	Unassigned	Unassigned
denovo2890	0.663183	1.33201	0.505646	2.63427	0.00843191	0.0428849	Bacteria	Bacteroidetes	Bacteroidia	Bacteroidales	Rikenellaceae	Unassigned	Unassigned
denovo6390	1.12215	-1.39806	0.531039	-2.63268	0.00847142	0.0430396	Bacteria	Bacteroidetes	Bacteroidia	Bacteroidales	S24-7	Unassigned	Unassigned
denovo26722	0.617423	1.26618	0.481547	2.6294	0.00855366	0.0434107	Bacteria	Firmicutes	Clostridia	Clostridiales	Ruminococcaceae	Unassigned	Unassigned
denovo6364	0.695146	1.26156	0.480265	2.62679	0.00861937	0.0435843	Bacteria	Firmicutes	Clostridia	Clostridiales	Ruminococcaceae	Unassigned	Unassigned
denovo327	0.57608	3.06779	1.16789	2.62677	0.00861991	0.0435843	Bacteria	Firmicutes	Clostridia	Clostridiales	Ruminococcaceae	Unassigned	Unassigned
denovo4165	0.59449	1.50578	0.573363	2.62622	0.00863393	0.0435843	Bacteria	Firmicutes	Clostridia	Clostridiales	Ruminococcaceae	Unassigned	Unassigned
denovo10710	0.552226	-1.65165	0.628809	-2.62664	0.00862336	0.0435843	Bacteria	Bacteroidetes	Bacteroidia	Bacteroidales	Prevotellaceae	Prevotella	Unassigned
denovo170	2.13394	-1.4512	0.552574	-2.62626	0.00863298	0.0435843	Bacteria	Firmicutes	Clostridia	Clostridiales	Lachnospiraceae	Dorea	Unassigned
denovo37959	0.963992	-1.32348	0.504233	-2.62474	0.00867142	0.0437269	Bacteria	Bacteroidetes	Bacteroidia	Bacteroidales	Bacteroidaceae	5-7N15	Unassigned
denovo22316	1.55478	0.963156	0.367509	2.62077	0.00877316	0.0441928	Bacteria	Firmicutes	Clostridia	Clostridiales	Ruminococcaceae	Unassigned	Unassigned
denovo41263	0.875252	-1.41035	0.538277	-2.62012	0.00878984	0.0442205	Bacteria	Firmicutes	Clostridia	Clostridiales	Lachnospiraceae	Butyrivibrio	Unassigned
denovo53165	0.69154	-1.67893	0.640853	-2.61983	0.00879736	0.0442205	Bacteria	Spirochaetes	Spirochaetes	Spirochaetales	Spirochaetaceae	Treponema	Unassigned
denovo15425	0.437862	1.78746	0.682382	2.61944	0.0088074	0.044224	Bacteria	Firmicutes	Clostridia	Clostridiales	Ruminococcaceae	Unassigned	Unassigned
denovo4543	1.09467	-1.54584	0.590227	-2.61906	0.00881728	0.0442267	Bacteria	Firmicutes	Clostridia	Clostridiales	Ruminococcaceae	Unassigned	Unassigned
denovo27767	0.925392	-1.34617	0.51442	-2.61688	0.00887386	0.0444633	Bacteria	Firmicutes	Clostridia	Clostridiales	Ruminococcaceae	Unassigned	Unassigned
denovo183	20.41	-0.649745	0.248363	-2.61611	0.00889379	0.044516	Bacteria	Bacteroidetes	Bacteroidia	Bacteroidales	Unassigned	Unassigned	Unassigned
denovo50588	1.06111	-1.28099	0.489736	-2.61568	0.00890506	0.0445253	Bacteria	Bacteroidetes	Bacteroidia	Bacteroidales	Paraprevotellaceae	CF231	Unassigned
denovo4250	0.763754	-1.5137	0.579098	-2.61389	0.00895186	0.0447121	Bacteria	Bacteroidetes	Bacteroidia	Bacteroidales	S24-7	Unassigned	Unassigned
denovo305	1.31698	-1.95408	0.74791	-2.61273	0.00898234	0.0447697	Bacteria	Firmicutes	Clostridia	Clostridiales	Ruminococcaceae	Oscillospira	Unassigned
denovo24983	1.73813	1.05487	0.403737	2.61277	0.00898123	0.0447697	Bacteria	Firmicutes	Clostridia	Clostridiales	Unassigned	Unassigned	Unassigned
denovo2545	0.639217	-1.40312	0.537415	-2.61087	0.00903111	0.0448445	Bacteria	Firmicutes	Clostridia	Clostridiales	Ruminococcaceae	Unassigned	Unassigned
denovo605	0.647508	1.59623	0.611415	2.61072	0.00903526	0.0448445	Bacteria	Firmicutes	Clostridia	Clostridiales	Ruminococcaceae	Unassigned	Unassigned
denovo244	4.72175	-1.26416	0.48411	-2.61131	0.00901968	0.0448445	Bacteria	Firmicutes	Clostridia	Clostridiales	Lachnospiraceae	Unassigned	Unassigned
denovo12097	0.706415	-1.61231	0.617574	-2.61072	0.00903517	0.0448445	Bacteria	Firmicutes	Clostridia	Clostridiales	Lachnospiraceae	Unassigned	Unassigned
denovo9924	0.741903	-1.43919	0.551649	-2.60888	0.0090838	0.044897	Bacteria	Firmicutes	Clostridia	Clostridiales	Ruminococcaceae	Unassigned	Unassigned
denovo3333	0.578661	1.36501	0.523192	2.60901	0.00908047	0.044897	Bacteria	Firmicutes	Clostridia	Clostridiales	Ruminococcaceae	Unassigned	Unassigned
denovo12059	0.434987	1.55689	0.596625	2.60949	0.00906778	0.044897	Bacteria	Actinobacteria	Coriobacteriia	Coriobacteriales	Coriobacteriaceae	Unassigned	Unassigned
denovo44019	1.15441	1.48525	0.569213	2.6093	0.00907266	0.044897	Bacteria	Firmicutes	Clostridia	Clostridiales	Peptostreptococcaceae
denovo46148	0.741348	1.34062	0.514293	2.60672	0.00914147	0.0451053	Bacteria	Bacteroidetes	Bacteroidia	Bacteroidales	Unassigned	Unassigned	Unassigned
denovo43762	1.72832	-1.15707	0.443905	-2.60658	0.00914503	0.0451053	Bacteria	Proteobacteria	Gammaproteobacteria	Aeromonadales	Succinivibrionaceae	Succinivibrio	Unassigned
denovo56794	1.00568	-2.04835	0.785967	-2.60616	0.00915644	0.0451145	Bacteria	Firmicutes	Clostridia	Clostridiales	Clostridiaceae	SMB53	Unassigned
denovo1662	1.19923	1.22458	0.470683	2.6017	0.00927634	0.0456103	Bacteria	Firmicutes	Clostridia	Clostridiales	Ruminococcaceae	Unassigned	Unassigned
denovo28551	0.86089	1.33979	0.51492	2.60194	0.00926978	0.0456103	Bacteria	Spirochaetes	Spirochaetes	Spirochaetales	Spirochaetaceae	Treponema	Unassigned
denovo14389	0.594558	1.35679	0.521704	2.60069	0.00930362	0.0456495	Unassigned
denovo4978	0.942653	-1.53263	0.589273	-2.60088	0.00929861	0.0456495	Bacteria	Firmicutes	Clostridia	Clostridiales	Mogibacteriaceae	Unassigned	Unassigned
denovo21559	0.372184	1.79577	0.691045	2.59863	0.00935955	0.0458763	Bacteria	Bacteroidetes	Bacteroidia	Bacteroidales	RF16	Unassigned	Unassigned
denovo18624	0.542924	1.46604	0.5645	2.59706	0.00940262	0.0460397	Bacteria	Bacteroidetes	Bacteroidia	Bacteroidales	Porphyromonadaceae	Paludibacter	Unassigned
denovo8530	0.495874	3.04189	1.17147	2.59664	0.00941417	0.0460486	Bacteria	Bacteroidetes	Bacteroidia	Bacteroidales	Unassigned	Unassigned	Unassigned
denovo3361	0.441884	2.26119	0.871339	2.59507	0.00945716	0.0462111	Bacteria	Actinobacteria	Coriobacteriia	Coriobacteriales	Coriobacteriaceae	Unassigned	Unassigned
denovo37687	0.809505	-1.75015	0.675506	-2.59087	0.00957334	0.0467305	Bacteria	Actinobacteria	Actinobacteria	Bifidobacteriales	Bifidobacteriaceae	Bifidobacterium	pseudolongum
denovo18492	0.472816	1.9155	0.739763	2.58934	0.00961597	0.0468903	Bacteria	Firmicutes	Clostridia	Clostridiales	Ruminococcaceae	Oscillospira	Unassigned
denovo28190	1.22439	1.03312	0.39911	2.58857	0.00963758	0.0469089	Bacteria	Firmicutes	Clostridia	Clostridiales	Ruminococcaceae	Unassigned	Unassigned
denovo17007	0.507922	-2.21542	0.85587	-2.5885	0.00963963	0.0469089	Bacteria	Actinobacteria	Coriobacteriia	Coriobacteriales	Coriobacteriaceae	Unassigned	Unassigned
denovo2731	1.39834	1.08733	0.420503	2.58578	0.00971576	0.0472308	Bacteria	Firmicutes	Clostridia	Clostridiales	Ruminococcaceae	Unassigned	Unassigned
denovo1089	0.572447	1.36819	0.529274	2.58504	0.00973673	0.0472841	Bacteria	Firmicutes	Clostridia	Clostridiales	Ruminococcaceae	Ruminococcus	Unassigned
denovo436	1.98558	-0.926335	0.358443	-2.58433	0.00975693	0.0473336	Bacteria	Firmicutes	Clostridia	Clostridiales	Ruminococcaceae	Ruminococcus	Unassigned
denovo15929	1.2833	-2.72906	1.05643	-2.58329	0.00978629	0.0473788	Bacteria	Actinobacteria	Actinobacteria	Bifidobacteriales	Bifidobacteriaceae	Bifidobacterium
denovo811	0.369286	2.411	0.933229	2.58351	0.00978014	0.0473788	Bacteria	Firmicutes	Clostridia	Clostridiales	Lachnospiraceae	Dorea	Unassigned
denovo79	4.25583	1.70943	0.662185	2.58149	0.00983737	0.0475775	Bacteria	Bacteroidetes	Bacteroidia	Bacteroidales	Paraprevotellaceae	CF231	Unassigned
denovo88	3.74157	1.57653	0.611068	2.57996	0.00988123	0.0477408	Bacteria	Bacteroidetes	Bacteroidia	Bacteroidales	Rikenellaceae	Unassigned	Unassigned
denovo461	1.81652	-1.39822	0.54235	-2.57808	0.00993503	0.0479176	Bacteria	Firmicutes	Clostridia	Clostridiales	Ruminococcaceae	Ruminococcus	Unassigned
denovo31630	0.901657	-1.86008	0.721527	-2.57798	0.00993808	0.0479176	Bacteria	Firmicutes	Clostridia	Clostridiales	Unassigned	Unassigned	Unassigned
denovo2578	0.597374	3.05782	1.18723	2.57558	0.0100071	0.0481505	Bacteria	Firmicutes	Clostridia	Clostridiales	Ruminococcaceae	Unassigned	Unassigned
denovo32383	1.08877	1.01323	0.39345	2.57524	0.0100169	0.0481505	Bacteria	Firmicutes	Clostridia	Clostridiales	Ruminococcaceae	Unassigned	Unassigned
denovo16839	0.56172	-1.37874	0.535262	-2.57582	0.0100002	0.0481505	Bacteria	Bacteroidetes	Bacteroidia	Bacteroidales	Bacteroidaceae	5-7N15	Unassigned
denovo5777	0.834819	1.79288	0.696936	2.57252	0.0100961	0.0484819	Bacteria	Bacteroidetes	Bacteroidia	Bacteroidales	Unassigned	Unassigned	Unassigned
denovo42968	0.497621	-1.5656	0.608787	-2.57167	0.0101211	0.0485523	Bacteria	Bacteroidetes	Bacteroidia	Bacteroidales	Bacteroidaceae	5-7N15	Unassigned
denovo4071	0.772947	-1.58747	0.617602	-2.57038	0.0101588	0.0486842	Bacteria	Firmicutes	Clostridia	Clostridiales	Unassigned	Unassigned	Unassigned
denovo10313	1.64917	-0.92704	0.360862	-2.56896	0.0102005	0.0488343	Bacteria	Firmicutes	Clostridia	Clostridiales	Lachnospiraceae	Butyrivibrio	Unassigned
denovo1906	0.589275	-2.66759	1.03867	-2.56827	0.0102206	0.0488812	Bacteria	Firmicutes	Clostridia	Clostridiales	Ruminococcaceae	Ruminococcus	Unassigned
denovo21636	0.487414	1.17636	0.458422	2.56611	0.0102847	0.0491382	Bacteria	Firmicutes	Clostridia	Clostridiales	Ruminococcaceae	Oscillospira	Unassigned
denovo1086	0.856763	-1.43666	0.560382	-2.56372	0.0103556	0.0494202	Bacteria	Firmicutes	Clostridia	Clostridiales	Unassigned	Unassigned	Unassigned
denovo440	1.63915	-0.935905	0.3651	-2.56342	0.0103647	0.0494202	Bacteria	Firmicutes	Clostridia	Clostridiales	Lachnospiraceae	Unassigned	Unassigned
denovo15298	0.710621	1.5252	0.595067	2.56307	0.0103752	0.0494204	Bacteria	Bacteroidetes	Bacteroidia	Bacteroidales	Rikenellaceae	Unassigned	Unassigned
denovo881	0.460231	1.97765	0.771887	2.5621	0.0104042	0.049509	Bacteria	Firmicutes	Clostridia	Clostridiales	Ruminococcaceae	Unassigned	Unassigned
denovo39747	0.591898	-1.6071	0.627363	-2.56168	0.0104168	0.049519	Bacteria	Firmicutes	Clostridia	Clostridiales	Veillonellaceae	Anaerovibrio	Unassigned
denovo23055	0.593287	1.78536	0.697144	2.56097	0.0104382	0.0495707	Bacteria	Bacteroidetes	Bacteroidia	Bacteroidales	Unassigned	Unassigned	Unassigned
denovo31928	1.3743	-0.99997	0.390706	-2.55939	0.0104855	0.0497458	Bacteria	Firmicutes	Clostridia	Clostridiales	Unassigned	Unassigned	Unassigned
denovo476	1.60905	1.36342	0.532829	2.55883	0.0105025	0.0497766	Bacteria	Tenericutes	Mollicutes	Anaeroplasmatales	Anaeroplasmataceae	Unassigned	Unassigned
denovo31524	0.594472	1.17456	0.4593	2.55729	0.0105491	0.0498975	Bacteria	Firmicutes	Clostridia	Clostridiales	Unassigned	Unassigned	Unassigned
denovo682	12.7223	-0.603239	0.235874	-2.55746	0.0105438	0.0498975	Bacteria	Bacteroidetes	Bacteroidia	Bacteroidales	Unassigned	Unassigned	Unassigned
denovo1170	0.51995	2.08552	0.815709	2.55669	0.0105672	0.0499331	Bacteria	Firmicutes	Clostridia	Clostridiales	Ruminococcaceae	Unassigned	Unassigned
denovo6226	0.4857	1.64282	0.643081	2.5546	0.010631	0.0501843	Bacteria	Tenericutes	Mollicutes	RF39	Unassigned	Unassigned	Unassigned
denovo27	17.0467	1.19285	0.467399	2.5521	0.0107077	0.0504958	Bacteria	Bacteroidetes	Bacteroidia	Bacteroidales	Bacteroidaceae	Unassigned	Unassigned
denovo18561	0.999565	-1.32299	0.51914	-2.54843	0.0108208	0.0509786	Bacteria	Firmicutes	Clostridia	Clostridiales	Ruminococcaceae	Ruminococcus	Unassigned
denovo3932	0.70211	2.17401	0.853535	2.54706	0.0108633	0.0510772	Bacteria	Firmicutes	Clostridia	Clostridiales	Ruminococcaceae	Unassigned	Unassigned
denovo3881	1.57908	-1.02135	0.400978	-2.54716	0.0108605	0.0510772	Bacteria	Firmicutes	Clostridia	Clostridiales	Ruminococcaceae	Ruminococcus	Unassigned
denovo23356	1.57616	1.10892	0.435597	2.54575	0.0109044	0.0511686	Bacteria	Bacteroidetes	Bacteroidia	Bacteroidales	RF16	Unassigned	Unassigned
denovo27995	2.06677	0.784721	0.30821	2.54606	0.0108945	0.0511686	Bacteria	Bacteroidetes	Bacteroidia	Bacteroidales	RF16	Unassigned	Unassigned
denovo52335	1.0599	-1.1533	0.453192	-2.54483	0.010933	0.0512518	Bacteria	Firmicutes	Clostridia	Clostridiales	Unassigned	Unassigned	Unassigned
denovo779	2.86827	-0.992507	0.390123	-2.54409	0.0109563	0.0513104	Bacteria	Firmicutes	Clostridia	Clostridiales	Ruminococcaceae	Unassigned	Unassigned
denovo130	54.7473	-0.433078	0.170299	-2.54304	0.0109892	0.0514135	Bacteria	Bacteroidetes	Bacteroidia	Bacteroidales	Bacteroidaceae	5-7N15	Unassigned
denovo13805	0.851837	1.29278	0.508616	2.54175	0.0110299	0.0515526	Bacteria	Firmicutes	Erysipelotrichi	Erysipelotrichales	Erysipelotrichaceae	Unassigned	Unassigned
denovo5666	0.771972	1.2515	0.492463	2.5413	0.0110442	0.0515685	Bacteria	Firmicutes	Clostridia	Clostridiales	Ruminococcaceae	Unassigned	Unassigned
denovo43934	2.6761	0.679254	0.267827	2.53617	0.0112072	0.0522781	Bacteria	Bacteroidetes	Bacteroidia	Bacteroidales	RF16	Unassigned	Unassigned
denovo621	0.422833	-2.08215	0.821458	-2.5347	0.0112545	0.0524469	Bacteria	Firmicutes	Clostridia	Clostridiales	Unassigned	Unassigned	Unassigned
denovo20339	1.5761	1.23152	0.485973	2.53413	0.0112728	0.0524808	Bacteria	Bacteroidetes	Bacteroidia	Bacteroidales	Paraprevotellaceae	CF231	Unassigned
denovo35526	0.839723	-1.43316	0.565759	-2.53316	0.0113038	0.0525701	Bacteria	Firmicutes	Clostridia	Clostridiales	Mogibacteriaceae	Unassigned	Unassigned
denovo44361	0.834837	-1.54839	0.611327	-2.53284	0.0113142	0.0525701	Bacteria	Firmicutes	Clostridia	Clostridiales	Lachnospiraceae	Unassigned	Unassigned
denovo37968	0.371832	-1.7872	0.706437	-2.52988	0.0114102	0.0529638	Bacteria	Bacteroidetes	Bacteroidia	Bacteroidales	Bacteroidaceae	5-7N15	Unassigned
denovo24067	0.49665	2.08826	0.826089	2.52789	0.0114751	0.0530166	Bacteria	Firmicutes	Clostridia	Clostridiales	Ruminococcaceae	Unassigned	Unassigned
denovo38375	1.15421	-1.06601	0.421642	-2.52824	0.0114636	0.0530166	Bacteria	Bacteroidetes	Bacteroidia	Bacteroidales	Paraprevotellaceae	CF231	Unassigned
denovo10157	2.54877	-1.06677	0.422004	-2.52787	0.0114758	0.0530166	Bacteria	Bacteroidetes	Bacteroidia	Bacteroidales	Porphyromonadaceae	Paludibacter	Unassigned
denovo18833	0.759364	-1.46739	0.58045	-2.52802	0.0114706	0.0530166	Bacteria	Firmicutes	Clostridia	Clostridiales	Veillonellaceae	Selenomonas	ruminantium
denovo50326	0.719806	-2.5767	1.01934	-2.52781	0.0114776	0.0530166	Bacteria	Firmicutes	Bacilli	Turicibacterales	Turicibacteraceae	Turicibacter	Unassigned
denovo1064	1.94688	-1.48807	0.588851	-2.52708	0.0115014	0.0530749	Bacteria	Firmicutes	Clostridia	Clostridiales	Lachnospiraceae	Unassigned	Unassigned
denovo14253	1.01635	-1.73835	0.688256	-2.52574	0.0115456	0.0532268	Bacteria	Firmicutes	Clostridia	Clostridiales	Clostridiaceae	Clostridium	Unassigned
denovo901	1.54445	1.80544	0.715064	2.52487	0.0115742	0.0533069	Bacteria	Proteobacteria	Gammaproteobacteria	Aeromonadales	Succinivibrionaceae	Ruminobacter	Unassigned
denovo28454	2.95561	-0.658262	0.260885	-2.52319	0.0116297	0.05351	Bacteria	Firmicutes	Clostridia	Clostridiales	Ruminococcaceae	Oscillospira	Unassigned
denovo540	1.08096	-1.32003	0.523369	-2.52217	0.0116632	0.0536122	Bacteria	Firmicutes	Clostridia	Clostridiales	Mogibacteriaceae	Unassigned	Unassigned
denovo1304	1.00969	1.38395	0.54879	2.52183	0.0116748	0.0536132	Bacteria	Firmicutes	Clostridia	Clostridiales	Lachnospiraceae	Dorea	Unassigned
denovo31295	0.440128	-1.72017	0.68228	-2.52122	0.011695	0.0536542	Bacteria	Firmicutes	Clostridia	Clostridiales	Unassigned	Unassigned	Unassigned
denovo3638	1.01323	-1.63492	0.649728	-2.51631	0.0118592	0.0543544	Bacteria	Firmicutes	Clostridia	Clostridiales	Ruminococcaceae	Unassigned	Unassigned
denovo8576	0.519494	-1.63304	0.649191	-2.5155	0.0118864	0.0544268	Bacteria	Bacteroidetes	Bacteroidia	Bacteroidales	Bacteroidaceae	5-7N15	Unassigned
denovo30530	2.19057	0.76384	0.30373	2.51486	0.0119079	0.0544722	Bacteria	Firmicutes	Clostridia	Clostridiales	Ruminococcaceae	Unassigned	Unassigned
denovo18607	0.851676	-1.82423	0.725885	-2.51311	0.0119672	0.0546905	Bacteria	Bacteroidetes	Bacteroidia	Bacteroidales	Bacteroidaceae	5-7N15	Unassigned
denovo2829	0.764343	1.92393	0.765803	2.5123	0.0119947	0.0547633	Bacteria	Actinobacteria	Coriobacteriia	Coriobacteriales	Coriobacteriaceae	Unassigned	Unassigned
denovo2401	1.5991	-1.16613	0.465242	-2.5065	0.0121934	0.0556171	Bacteria	Firmicutes	Clostridia	Clostridiales	Ruminococcaceae	Unassigned	Unassigned
denovo30073	1.02367	-1.11197	0.443725	-2.50599	0.0122108	0.0556429	Bacteria	Firmicutes	Clostridia	Clostridiales	Clostridiaceae	Clostridium	Unassigned
denovo583	0.943031	-1.6246	0.6485	-2.50517	0.0122393	0.0557189	Bacteria	Firmicutes	Clostridia	Clostridiales	Lachnospiraceae	Unassigned	Unassigned
denovo16720	0.754785	1.16545	0.465357	2.50443	0.0122649	0.0557816	Bacteria	Firmicutes	Clostridia	Clostridiales	Ruminococcaceae	Unassigned	Unassigned
denovo43260	0.998724	-1.13738	0.454604	-2.50191	0.0123525	0.0559239	Bacteria	Firmicutes	Clostridia	Clostridiales	Lachnospiraceae	Unassigned	Unassigned
denovo1198	2.1655	-0.798062	0.319113	-2.50088	0.0123886	0.0559239	Bacteria	Firmicutes	Clostridia	Clostridiales	Ruminococcaceae	Oscillospira	Unassigned
denovo27785	0.664877	-1.64126	0.65629	-2.50082	0.0123907	0.0559239	Bacteria	Bacteroidetes	Bacteroidia	Bacteroidales	Unassigned	Unassigned	Unassigned
denovo94	5.38815	-1.2587	0.503003	-2.50236	0.0123367	0.0559239	Bacteria	Bacteroidetes	Bacteroidia	Bacteroidales	Unassigned	Unassigned	Unassigned
denovo38679	0.400971	1.7072	0.682442	2.5016	0.0123633	0.0559239	Bacteria	Actinobacteria	Coriobacteriia	Coriobacteriales	Coriobacteriaceae	Unassigned	Unassigned
denovo19082	0.401498	1.72284	0.688375	2.50277	0.0123226	0.0559239	Bacteria	Firmicutes	Clostridia	Clostridiales	Clostridiaceae	Unassigned	Unassigned
denovo27043	0.721423	1.20815	0.483059	2.50105	0.0123826	0.0559239	Bacteria	Firmicutes	Clostridia	Clostridiales	Lachnospiraceae	Butyrivibrio	Unassigned
denovo36	2.94302	-1.54451	0.617115	-2.50279	0.0123217	0.0559239	Bacteria	Firmicutes	Clostridia	Clostridiales	Lachnospiraceae	Unassigned	Unassigned
denovo36804	0.786254	-1.13757	0.455192	-2.49911	0.0124507	0.0560875	Bacteria	Firmicutes	Clostridia	Clostridiales	Ruminococcaceae	Unassigned	Unassigned
denovo40080	0.666317	1.24911	0.499774	2.49935	0.0124422	0.0560875	Bacteria	Firmicutes	Clostridia	Clostridiales	Ruminococcaceae	Oscillospira	Unassigned
denovo11399	0.788782	0.995908	0.399196	2.49478	0.0126034	0.0567215	Bacteria	Firmicutes	Clostridia	Clostridiales	Mogibacteriaceae	Unassigned	Unassigned
denovo10571	0.872389	-1.10652	0.444025	-2.49203	0.0127016	0.0570546	Bacteria	Firmicutes	Clostridia	Clostridiales	Ruminococcaceae	Unassigned	Unassigned
denovo27539	1.24072	-1.4099	0.565713	-2.49226	0.0126934	0.0570546	Bacteria	Bacteroidetes	Bacteroidia	Bacteroidales	Bacteroidaceae	Unassigned	Unassigned
denovo18914	0.708823	-1.40775	0.565028	-2.49147	0.0127215	0.0570896	Bacteria	Bacteroidetes	Bacteroidia	Bacteroidales	Unassigned	Unassigned	Unassigned
denovo1031	0.482184	2.2396	0.900095	2.48818	0.0128398	0.0574587	Bacteria	Firmicutes	Clostridia	Clostridiales	Ruminococcaceae	Unassigned	Unassigned
denovo33637	0.658503	-1.54351	0.620401	-2.48793	0.0128491	0.0574587	Bacteria	Firmicutes	Clostridia	Clostridiales	Ruminococcaceae	Ruminococcus	Unassigned
denovo49226	0.727374	1.31314	0.527738	2.48824	0.0128378	0.0574587	Bacteria	Bacteroidetes	Bacteroidia	Bacteroidales	Unassigned	Unassigned	Unassigned
denovo639	19.5459	0.637988	0.256443	2.48784	0.0128523	0.0574587	Bacteria	Firmicutes	Clostridia	Clostridiales	Peptostreptococcaceae
denovo15710	0.705235	1.74867	0.70446	2.48228	0.0130543	0.0583067	Bacteria	Firmicutes	Clostridia	Clostridiales	Ruminococcaceae	Unassigned	Unassigned
denovo172	3.38461	1.1162	0.450028	2.48028	0.0131279	0.05858	Bacteria	Firmicutes	Clostridia	Clostridiales	Ruminococcaceae	Unassigned	Unassigned
denovo11818	1.39771	1.7954	0.724126	2.4794	0.0131603	0.0586693	Bacteria	Firmicutes	Clostridia	Clostridiales	Clostridiaceae	Clostridium	perfringens
denovo25808	0.538241	1.75859	0.709862	2.47737	0.0132356	0.0589496	Bacteria	Bacteroidetes	Bacteroidia	Bacteroidales	RF16	Unassigned	Unassigned
denovo2683	0.548545	-1.7155	0.692838	-2.47605	0.0132846	0.0589735	Bacteria	Firmicutes	Clostridia	Clostridiales	Unassigned	Unassigned	Unassigned
denovo19863	0.457294	1.6888	0.682176	2.4756	0.0133012	0.0589735	Bacteria	Firmicutes	Clostridia	Clostridiales	Peptostreptococcaceae	Unassigned	Unassigned
denovo330	2.46758	-0.955271	0.385709	-2.47666	0.0132618	0.0589735	Bacteria	Firmicutes	Clostridia	Clostridiales	Ruminococcaceae	Unassigned	Unassigned
denovo344	1.39205	1.59615	0.644768	2.47554	0.0133033	0.0589735	Bacteria	Firmicutes	Clostridia	Clostridiales	Mogibacteriaceae	Unassigned	Unassigned
denovo3149	0.382405	1.74513	0.704847	2.4759	0.0132899	0.0589735	Bacteria	Firmicutes	Erysipelotrichi	Erysipelotrichales	Erysipelotrichaceae	Eubacterium
denovo4305	4.86042	-0.956182	0.386495	-2.47398	0.0133616	0.0591052	Bacteria	Firmicutes	Clostridia	Clostridiales	Ruminococcaceae	Unassigned	Unassigned
denovo9065	0.559968	-1.29326	0.522794	-2.47374	0.0133705	0.0591052	Bacteria	Bacteroidetes	Bacteroidia	Bacteroidales	Unassigned	Unassigned	Unassigned
denovo24542	1.39114	0.884344	0.3574	2.47438	0.0133468	0.0591052	Bacteria	Firmicutes	Clostridia	Clostridiales	Lachnospiraceae	Unassigned	Unassigned
denovo666	0.787264	-1.4824	0.599568	-2.47245	0.0134192	0.059265	Bacteria	Firmicutes	Clostridia	Clostridiales	Ruminococcaceae	Unassigned	Unassigned
denovo40821	0.51841	1.50633	0.609472	2.47153	0.0134536	0.0593615	Bacteria	Bacteroidetes	Bacteroidia	Bacteroidales	Bacteroidaceae	Unassigned	Unassigned
denovo17678	1.22313	-1.30035	0.526221	-2.47112	0.0134691	0.0593744	Bacteria	Bacteroidetes	Bacteroidia	Bacteroidales	Bacteroidaceae	5-7N15	Unassigned
denovo18273	0.473872	1.31623	0.532968	2.46962	0.0135256	0.0595679	Bacteria	Bacteroidetes	Bacteroidia	Bacteroidales	Unassigned	Unassigned	Unassigned
denovo35342	0.406285	1.76978	0.71687	2.46875	0.0135584	0.059657	Bacteria	Firmicutes	Clostridia	Clostridiales	Peptostreptococcaceae	Unassigned	Unassigned
denovo44016	0.631095	2.23912	0.908169	2.46554	0.0136808	0.0601395	Bacteria	Bacteroidetes	Bacteroidia	Bacteroidales	RF16	Unassigned	Unassigned
denovo51410	0.974831	-1.28246	0.520747	-2.46273	0.0137882	0.0605556	Bacteria	Bacteroidetes	Bacteroidia	Bacteroidales	Bacteroidaceae	Unassigned	Unassigned
denovo3507	1.63336	-1.52275	0.618968	-2.46014	0.0138883	0.0607971	Bacteria	Firmicutes	Clostridia	Clostridiales	Unassigned	Unassigned	Unassigned
denovo3801	6.35169	-0.970143	0.394371	-2.45998	0.0138947	0.0607971	Bacteria	Firmicutes	Clostridia	Clostridiales	Ruminococcaceae	Unassigned	Unassigned
denovo24197	0.693704	2.38656	0.970055	2.46023	0.0138846	0.0607971	Bacteria	Bacteroidetes	Bacteroidia	Bacteroidales	Unassigned	Unassigned	Unassigned
denovo17388	0.615508	-1.39194	0.565745	-2.46037	0.0138796	0.0607971	Bacteria	Firmicutes	Clostridia	Clostridiales	Lachnospiraceae	Unassigned	Unassigned
denovo3226	0.557689	-1.84065	0.7486	-2.45879	0.0139408	0.0609426	Bacteria	Firmicutes	Clostridia	Clostridiales
denovo1723	0.540904	1.6255	0.661186	2.45845	0.0139537	0.0609429	Bacteria	Bacteroidetes	Bacteroidia	Bacteroidales	Porphyromonadaceae	Paludibacter	Unassigned
denovo1158	0.591078	-1.95931	0.797082	-2.4581	0.0139673	0.0609459	Bacteria	Firmicutes	Clostridia	Clostridiales	Lachnospiraceae	Coprococcus	Unassigned
denovo48538	0.778635	-1.39595	0.568076	-2.45732	0.0139977	0.0610221	Bacteria	Firmicutes	Clostridia	Clostridiales	Lachnospiraceae	Butyrivibrio	Unassigned
denovo4134	1.34748	1.75629	0.715462	2.45476	0.0140977	0.0614005	Bacteria	Firmicutes	Clostridia	Clostridiales	Ruminococcaceae	Ruminococcus	Unassigned
denovo47305	0.439329	-1.74988	0.712946	-2.45444	0.0141104	0.0614005	Bacteria	Firmicutes	Clostridia	Clostridiales	Unassigned	Unassigned	Unassigned
denovo28058	0.796365	-1.44342	0.588173	-2.45408	0.0141245	0.0614052	Bacteria	Firmicutes	Clostridia	Clostridiales	Lachnospiraceae	Unassigned	Unassigned
denovo27228	0.534068	-1.47833	0.604105	-2.44715	0.0143992	0.0624275	Bacteria	Firmicutes	Clostridia	Clostridiales	Lachnospiraceae
denovo18923	0.628671	1.09458	0.447252	2.44735	0.0143911	0.0624275	Bacteria	Firmicutes	Clostridia	Clostridiales	Ruminococcaceae	Unassigned	Unassigned
denovo203	5.6865	1.25146	0.51132	2.4475	0.014385	0.0624275	Bacteria	Spirochaetes	Spirochaetes	Spirochaetales	Spirochaetaceae	Treponema	Unassigned
denovo30942	0.916534	-1.24856	0.510701	-2.44481	0.014493	0.0627765	Bacteria	Firmicutes	Clostridia	Clostridiales	Lachnospiraceae	Unassigned	Unassigned
denovo8739	1.41863	4.20465	1.72288	2.44048	0.0146679	0.063476	Bacteria	Spirochaetes	Spirochaetes	Spirochaetales	Spirochaetaceae	Treponema	Unassigned
denovo13762	0.788172	-1.23952	0.508625	-2.43701	0.0148092	0.0640287	Bacteria	Firmicutes	Clostridia	Clostridiales	Lachnospiraceae	Blautia	Unassigned
denovo34641	3.00703	-0.99711	0.409246	-2.43645	0.0148321	0.064069	Bacteria	Spirochaetes	Spirochaetes	Spirochaetales	Spirochaetaceae	Treponema	Unassigned
denovo21016	0.493247	-1.90891	0.783806	-2.43544	0.0148736	0.0641901	Bacteria	Firmicutes	Clostridia	Clostridiales	Ruminococcaceae	Unassigned	Unassigned
denovo22453	0.610438	1.1683	0.480131	2.43329	0.0149622	0.0645134	Bacteria	Tenericutes	RF3	ML615J-28	Unassigned	Unassigned	Unassigned
denovo479	3.35709	-0.974302	0.400651	-2.43179	0.0150242	0.0647218	Bacteria	Bacteroidetes	Bacteroidia	Bacteroidales	Paraprevotellaceae	YRC22	Unassigned
denovo548	1.92469	0.869578	0.357961	2.42925	0.0151299	0.065118	Bacteria	Firmicutes	Clostridia	Clostridiales	Unassigned	Unassigned	Unassigned
denovo25990	0.6931	-1.27911	0.526881	-2.4277	0.0151951	0.0652795	Bacteria	Firmicutes	Clostridia	Clostridiales	Unassigned	Unassigned	Unassigned
denovo52706	0.653927	-1.27554	0.525361	-2.42792	0.0151855	0.0652795	Bacteria	Bacteroidetes	Bacteroidia	Bacteroidales	Bacteroidaceae	5-7N15	Unassigned
denovo4706	0.953135	-1.0463	0.43127	-2.4261	0.0152622	0.065461	Bacteria	Firmicutes	Clostridia	Clostridiales	Unassigned	Unassigned	Unassigned
denovo20741	0.567067	-1.5745	0.649001	-2.42603	0.015265	0.065461	Bacteria	Firmicutes	Clostridia	Clostridiales	Lachnospiraceae	Unassigned	Unassigned
denovo26228	0.621198	-1.21423	0.500712	-2.42501	0.0153079	0.0655853	Bacteria	Bacteroidetes	Bacteroidia	Bacteroidales	Unassigned	Unassigned	Unassigned
denovo1165	1.67106	-1.11187	0.45869	-2.42402	0.0153497	0.0657051	Bacteria	Bacteroidetes	Bacteroidia	Bacteroidales	Unassigned	Unassigned	Unassigned
denovo26685	0.739302	1.18479	0.489227	2.42175	0.0154459	0.0659836	Bacteria	Firmicutes	Clostridia	Clostridiales	Ruminococcaceae	Unassigned	Unassigned
denovo43908	0.478674	1.53386	0.633374	2.42174	0.0154465	0.0659836	Bacteria	Firmicutes	Clostridia	Clostridiales	Ruminococcaceae	Unassigned	Unassigned
denovo49965	0.827878	-1.43929	0.594378	-2.4215	0.0154566	0.0659836	Bacteria	Bacteroidetes	Bacteroidia	Bacteroidales	Bacteroidaceae	5-7N15	Unassigned
denovo42086	0.380195	1.8069	0.746471	2.42059	0.0154953	0.0660295	Bacteria	Firmicutes	Clostridia	Clostridiales	Ruminococcaceae	Unassigned	Unassigned
denovo29916	1.16745	-1.18681	0.490259	-2.42077	0.0154876	0.0660295	Bacteria	Firmicutes	Clostridia	Clostridiales	Lachnospiraceae	Blautia	Unassigned
denovo54831	0.778435	-1.15543	0.477665	-2.41892	0.0155666	0.0662738	Bacteria	Bacteroidetes	Bacteroidia	Bacteroidales	Paraprevotellaceae	Paraprevotella	Unassigned
denovo19789	1.02921	-1.32911	0.549784	-2.41751	0.0156271	0.0664715	Bacteria	Spirochaetes	Spirochaetes	Spirochaetales	Spirochaetaceae	Treponema	Unassigned
denovo34800	1.37285	-1.01504	0.420408	-2.41442	0.0157601	0.0668569	Bacteria	Bacteroidetes	Bacteroidia	Bacteroidales	Unassigned	Unassigned	Unassigned
denovo10396	0.605895	1.39961	0.579642	2.41461	0.0157522	0.0668569	Bacteria	Bacteroidetes	Bacteroidia	Bacteroidales	Unassigned	Unassigned	Unassigned
denovo26205	3.17509	-0.9807	0.406088	-2.41499	0.0157355	0.0668569	Bacteria	Proteobacteria	Gammaproteobacteria	Aeromonadales	Succinivibrionaceae	Succinivibrio	Unassigned
denovo1924	2.21994	0.805116	0.333667	2.41293	0.0158249	0.0670715	Bacteria	Firmicutes	Clostridia	Clostridiales	Mogibacteriaceae	Unassigned	Unassigned
denovo4024	0.424258	1.36966	0.567713	2.41259	0.0158395	0.0670734	Bacteria	Firmicutes	Clostridia	Clostridiales	Peptococcaceae	rc4-4	Unassigned
denovo4085	1.08414	-1.37627	0.570546	-2.41219	0.0158569	0.067087	Bacteria	Firmicutes	Clostridia	Clostridiales	Lachnospiraceae	Unassigned	Unassigned
denovo1465	1.00965	-1.72105	0.713738	-2.41132	0.0158947	0.0671371	Bacteria	Firmicutes	Clostridia	Clostridiales	Peptostreptococcaceae	Unassigned	Unassigned
denovo1353	1.05835	-1.78238	0.739188	-2.41127	0.0158972	0.0671371	Bacteria	Firmicutes	Clostridia	Clostridiales	Lachnospiraceae	Dorea	Unassigned
denovo740	0.730727	1.23238	0.511332	2.41013	0.0159466	0.067286	Bacteria	Firmicutes	Clostridia	Clostridiales	Ruminococcaceae	Unassigned	Unassigned
denovo33923	3.44894	0.693785	0.288235	2.40701	0.0160838	0.0676228	Bacteria	Bacteroidetes	Bacteroidia	Bacteroidales	Rikenellaceae	Unassigned	Unassigned
denovo8068	0.45773	1.61452	0.670563	2.40771	0.0160528	0.0676228	Bacteria	Verrucomicrobia	Verrucomicrobiae	Verrucomicrobiales	Verrucomicrobiaceae	Akkermansia	Unassigned
denovo13469	0.638154	-1.59603	0.663185	-2.40662	0.0161009	0.0676228	Bacteria	Firmicutes	Clostridia	Clostridiales	Lachnospiraceae
denovo2124	0.600636	1.22122	0.507411	2.40677	0.0160941	0.0676228	Bacteria	Firmicutes	Clostridia	Clostridiales	Lachnospiraceae	Coprococcus	Unassigned
denovo2746	0.505943	-1.7352	0.720738	-2.40754	0.0160605	0.0676228	Bacteria	Firmicutes	Clostridia	Clostridiales	Lachnospiraceae
denovo20427	0.824581	-1.34183	0.557616	-2.40636	0.0161122	0.0676228	Bacteria	Firmicutes	Clostridia	Clostridiales	Lachnospiraceae
denovo5335	0.733274	1.04871	0.436039	2.40509	0.0161686	0.0677994	Bacteria	Bacteroidetes	Bacteroidia	Bacteroidales	Rikenellaceae	Unassigned	Unassigned
denovo11445	0.814078	1.0027	0.417063	2.4042	0.0162081	0.067861	Bacteria	Firmicutes	Clostridia	Clostridiales	Unassigned	Unassigned	Unassigned
denovo8317	0.464296	1.20085	0.499501	2.40411	0.016212	0.067861	Bacteria	Bacteroidetes	Bacteroidia	Bacteroidales	Odoribacteraceae	Odoribacter	Unassigned
denovo1460	0.434162	-1.72616	0.718186	-2.4035	0.0162388	0.06787	Bacteria	Firmicutes	Clostridia	Clostridiales	Ruminococcaceae	Unassigned	Unassigned
denovo18343	0.55423	-1.42379	0.592405	-2.40341	0.0162429	0.06787	Bacteria	Firmicutes	Clostridia	Clostridiales	Lachnospiraceae
denovo2612	2.83098	1.14361	0.476153	2.40177	0.0163162	0.068116	Bacteria	Bacteroidetes	Bacteroidia	Bacteroidales	Paraprevotellaceae	Prevotella	Unassigned
denovo223	0.574867	-2.21918	0.924213	-2.40116	0.0163431	0.0681683	Bacteria	Firmicutes	Clostridia	Clostridiales	Lachnospiraceae	Unassigned	Unassigned
denovo1929	6.02761	-1.28946	0.537457	-2.39919	0.0164315	0.0684768	Bacteria	Spirochaetes	Spirochaetes	Spirochaetales	Spirochaetaceae	Treponema	Unassigned
denovo29999	0.511257	1.46	0.609466	2.39553	0.0165962	0.0690412	Bacteria	Firmicutes	Clostridia	Clostridiales	Ruminococcaceae	Unassigned	Unassigned
denovo29752	1.67323	1.1197	0.467392	2.39564	0.0165912	0.0690412	Bacteria	Bacteroidetes	Bacteroidia	Bacteroidales	Rikenellaceae	Unassigned	Unassigned
denovo27912	0.569423	-1.46712	0.612568	-2.39503	0.0166191	0.0690616	Bacteria	Firmicutes	Clostridia	Clostridiales	Ruminococcaceae	Unassigned	Unassigned
denovo1804	0.445497	2.71438	1.13345	2.39478	0.0166303	0.0690616	Bacteria	Firmicutes	Clostridia	Clostridiales	Lachnospiraceae	Dorea	Unassigned
denovo32499	0.41949	1.3763	0.575488	2.39154	0.0167777	0.0692484	Bacteria	Firmicutes	Clostridia	Clostridiales	Ruminococcaceae	Unassigned	Unassigned
denovo999	0.488963	2.09788	0.877152	2.3917	0.0167707	0.0692484	Bacteria	Firmicutes	Clostridia	Clostridiales	Ruminococcaceae	Unassigned	Unassigned
denovo12123	0.720325	-1.45535	0.608269	-2.3926	0.0167294	0.0692484	Bacteria	Firmicutes	Clostridia	Clostridiales	Clostridiaceae	Unassigned	Unassigned
denovo42305	0.979967	0.94842	0.396562	2.3916	0.0167749	0.0692484	Bacteria	Tenericutes	Mollicutes	RF39	Unassigned	Unassigned	Unassigned
denovo6260	1.19621	-0.918502	0.383778	-2.39332	0.0166969	0.0692484	Bacteria	Firmicutes	Clostridia	Clostridiales	Mogibacteriaceae	Unassigned	Unassigned
denovo22075	0.966662	-1.21674	0.508662	-2.39203	0.0167554	0.0692484	Bacteria	Firmicutes	Clostridia	Clostridiales	Lachnospiraceae	Unassigned	Unassigned
denovo1225	0.879166	1.5687	0.655602	2.39277	0.0167219	0.0692484	Bacteria	Firmicutes	Clostridia	Clostridiales	Lachnospiraceae	Unassigned	Unassigned
denovo2907	1.5595	1.05311	0.441494	2.38534	0.0170635	0.0703664	Bacteria	Bacteroidetes	Bacteroidia	Bacteroidales	Bacteroidaceae	Unassigned	Unassigned
denovo859	0.467659	1.94081	0.814146	2.38386	0.0171323	0.0705887	Bacteria	Firmicutes	Clostridia	Clostridiales	Ruminococcaceae	Unassigned	Unassigned
denovo13061	1.16974	-1.33589	0.560842	-2.38193	0.017222	0.0708964	Bacteria	Firmicutes	Clostridia	Clostridiales	Lachnospiraceae	Unassigned	Unassigned
denovo317	1.15223	-1.77553	0.745918	-2.38033	0.0172972	0.0711442	Bacteria	Firmicutes	Clostridia	Clostridiales	Unassigned	Unassigned	Unassigned
denovo15779	0.816698	1.11846	0.47038	2.37777	0.0174175	0.0715382	Bacteria	Firmicutes	Clostridia	Clostridiales	Peptostreptococcaceae	Unassigned	Unassigned
denovo4772	0.736181	1.45332	0.611295	2.37745	0.0174328	0.0715382	Bacteria	Firmicutes	Clostridia	Clostridiales	Ruminococcaceae	Unassigned	Unassigned
denovo1318	0.773593	1.42465	0.599262	2.37733	0.0174384	0.0715382	Bacteria	Bacteroidetes	Bacteroidia	Bacteroidales	Rikenellaceae	Unassigned	Unassigned
denovo28248	0.551927	-1.43954	0.605667	-2.37679	0.0174642	0.0715822	Bacteria	Firmicutes	Clostridia	Clostridiales	Peptostreptococcaceae	Unassigned	Unassigned
denovo24033	0.522961	-1.53792	0.647269	-2.37602	0.0175006	0.0716693	Bacteria	Bacteroidetes	Bacteroidia	Bacteroidales	Unassigned	Unassigned	Unassigned
denovo95	6.0707	1.53274	0.646162	2.37207	0.0176888	0.0723144	Bacteria	Firmicutes	Clostridia	Clostridiales	Lachnospiraceae	Unassigned	Unassigned
denovo2690	1.65537	1.20425	0.50765	2.37221	0.017682	0.0723144	Bacteria	Firmicutes	Erysipelotrichi	Erysipelotrichales	Erysipelotrichaceae	Eubacterium	dolichum
denovo279	2.67043	-1.12202	0.473555	-2.36935	0.0178191	0.0727503	Bacteria	Firmicutes	Clostridia	Clostridiales	Unassigned	Unassigned	Unassigned
denovo19393	0.439927	2.31451	0.977022	2.36894	0.017839	0.0727503	Bacteria	Bacteroidetes	Bacteroidia	Bacteroidales	Unassigned	Unassigned	Unassigned
denovo2148	4.03974	-0.792969	0.334742	-2.36889	0.0178415	0.0727503	Bacteria	Firmicutes	Clostridia	Clostridiales	Lachnospiraceae	Butyrivibrio	Unassigned
denovo6286	0.650054	-1.50309	0.634655	-2.36835	0.0178677	0.0727943	Bacteria	Bacteroidetes	Bacteroidia	Bacteroidales	Paraprevotellaceae	Prevotella	Unassigned
denovo335	0.741777	-2.29385	0.969041	-2.36713	0.0179265	0.0729712	Bacteria	Firmicutes	Clostridia	Clostridiales	Lachnospiraceae	Unassigned	Unassigned
denovo2198	0.504202	1.77173	0.749069	2.36524	0.0180182	0.0732813	Bacteria	Firmicutes	Clostridia	Clostridiales	Ruminococcaceae	Unassigned	Unassigned
denovo50632	0.507401	-1.74356	0.737724	-2.36343	0.0181068	0.0735783	Bacteria	Bacteroidetes	Bacteroidia	Bacteroidales	Bacteroidaceae	5-7N15	Unassigned
denovo15165	0.454764	-1.64526	0.696379	-2.36259	0.0181478	0.0736818	Bacteria	Firmicutes	Clostridia	Clostridiales	Unassigned	Unassigned	Unassigned
denovo20322	0.457841	-1.54611	0.654953	-2.36064	0.0182435	0.0740068	Bacteria	Firmicutes	Clostridia	Clostridiales	Ruminococcaceae	Ruminococcus	Unassigned
denovo44374	0.462987	1.61635	0.685057	2.35944	0.0183026	0.0741828	Bacteria	Bacteroidetes	Bacteroidia	Bacteroidales	Unassigned	Unassigned	Unassigned
denovo275	1.17219	-1.5113	0.641614	-2.35547	0.0184993	0.0748519	Bacteria	Tenericutes	Mollicutes	RF39	Unassigned	Unassigned	Unassigned
denovo3834	0.454782	-1.52281	0.646431	-2.35572	0.0184867	0.0748519	Bacteria	Bacteroidetes	Bacteroidia	Bacteroidales	Bacteroidaceae	Bacteroides	Unassigned
denovo455	0.996032	1.44175	0.612212	2.35498	0.0185236	0.0748862	Bacteria	Firmicutes	Clostridia	Clostridiales	Ruminococcaceae	Unassigned	Unassigned
denovo21881	0.409045	1.54006	0.654657	2.35247	0.0186491	0.0752648	Bacteria	Firmicutes	Clostridia	Clostridiales	Ruminococcaceae	Unassigned	Unassigned
denovo14311	0.446166	1.21264	0.515436	2.35266	0.0186398	0.0752648	Bacteria	Actinobacteria	Coriobacteriia	Coriobacteriales	Coriobacteriaceae	Unassigned	Unassigned
denovo10118	2.16982	0.952041	0.404907	2.35126	0.01871	0.0754462	Bacteria	Bacteroidetes	Bacteroidia	Bacteroidales	Porphyromonadaceae	Paludibacter	Unassigned
denovo41229	1.34197	-1.35006	0.574288	-2.35084	0.0187311	0.075467	Bacteria	Bacteroidetes	Bacteroidia	Bacteroidales	Bacteroidaceae	5-7N15	Unassigned
denovo19434	0.788629	-1.76935	0.754004	-2.34661	0.0189453	0.076265	Bacteria	Proteobacteria	Gammaproteobacteria	Aeromonadales	Succinivibrionaceae	Succinivibrio	Unassigned
denovo284	0.92974	1.27309	0.542773	2.34552	0.0190004	0.0762966	Bacteria	Firmicutes	Clostridia	Clostridiales	Ruminococcaceae	Unassigned	Unassigned
denovo8501	0.720072	-1.55728	0.663804	-2.346	0.0189761	0.0762966	Bacteria	Proteobacteria	Gammaproteobacteria	Aeromonadales	Succinivibrionaceae	Succinivibrio	Unassigned
denovo14117	0.923126	1.35207	0.576453	2.3455	0.0190016	0.0762966	Bacteria	Firmicutes	Clostridia	Clostridiales	Lachnospiraceae	Coprococcus	Unassigned
denovo7161	0.508154	1.1156	0.475835	2.34451	0.019052	0.0763694	Bacteria	Firmicutes	Clostridia	Clostridiales	Ruminococcaceae	Unassigned	Unassigned
denovo15125	0.737884	-1.72953	0.737677	-2.34456	0.0190494	0.0763694	Bacteria	Firmicutes	Clostridia	Clostridiales	Clostridiaceae
denovo359	0.646363	-1.62841	0.694979	-2.34311	0.019124	0.0765931	Bacteria	Firmicutes	Clostridia	Clostridiales	Ruminococcaceae	Unassigned	Unassigned
denovo15843	1.13388	-1.06436	0.454875	-2.33989	0.0192892	0.0771894	Bacteria	Bacteroidetes	Bacteroidia	Bacteroidales	Prevotellaceae	Prevotella	Unassigned
denovo950	0.467373	-1.92173	0.821504	-2.33928	0.019321	0.0772513	Bacteria	Bacteroidetes	Bacteroidia	Bacteroidales	Bacteroidaceae	Bacteroides	Unassigned
denovo7153	1.28195	-1.28994	0.551722	-2.33802	0.0193864	0.0774393	Bacteria	Bacteroidetes	Bacteroidia	Bacteroidales	Prevotellaceae	Prevotella	Unassigned
denovo30297	0.394171	-1.58216	0.676792	-2.33774	0.0194007	0.0774393	Bacteria	Firmicutes	Clostridia	Clostridiales	Lachnospiraceae	Unassigned	Unassigned
denovo22731	0.476241	1.12357	0.480882	2.33648	0.0194661	0.0775694	Bacteria	Firmicutes	Clostridia	Clostridiales	Ruminococcaceae	Unassigned	Unassigned
denovo346	0.747845	-1.90865	0.816857	-2.33658	0.019461	0.0775694	Bacteria	Firmicutes	Clostridia	Clostridiales	Unassigned	Unassigned	Unassigned
denovo37480	0.700371	1.1167	0.478471	2.3339	0.019601	0.0779755	Bacteria	Firmicutes	Clostridia	Clostridiales	Ruminococcaceae	Unassigned	Unassigned
denovo17469	0.660222	-2.60418	1.11572	-2.33408	0.0195917	0.0779755	Bacteria	Bacteroidetes	Bacteroidia	Bacteroidales	Unassigned	Unassigned	Unassigned
denovo1274	0.627888	1.19388	0.511943	2.33206	0.0196974	0.0782931	Bacteria	Firmicutes	Clostridia	Clostridiales	Ruminococcaceae	Unassigned	Unassigned
denovo38537	1.2396	-1.1367	0.487829	-2.33012	0.0197999	0.0786345	Bacteria	Firmicutes	Clostridia	Clostridiales	Lachnospiraceae	Unassigned	Unassigned
denovo2324	2.01911	1.4566	0.62534	2.32929	0.0198438	0.0787425	Bacteria	Bacteroidetes	Bacteroidia	Bacteroidales	Paraprevotellaceae	CF231	Unassigned
denovo60	2.42523	1.71801	0.738264	2.32709	0.0199603	0.0791385	Bacteria	Firmicutes	Clostridia	Clostridiales	Ruminococcaceae	Ruminococcus	Unassigned
denovo991	0.558354	-1.69377	0.728558	-2.32482	0.0200815	0.0794406	Bacteria	Tenericutes	Mollicutes	RF39	Unassigned	Unassigned	Unassigned
denovo40395	5.48735	0.567275	0.243958	2.32529	0.0200563	0.0794406	Bacteria	Bacteroidetes	Bacteroidia	Bacteroidales	Rikenellaceae	Unassigned	Unassigned
denovo23401	0.805575	-1.48288	0.637873	-2.32472	0.0200869	0.0794406	Bacteria	Firmicutes	Bacilli	Turicibacterales	Turicibacteraceae	Turicibacter	Unassigned
denovo5611	1.01758	-1.48537	0.639376	-2.32316	0.0201707	0.0796389	Bacteria	Bacteroidetes	Bacteroidia	Bacteroidales	Rikenellaceae	Unassigned	Unassigned
denovo1154	0.835094	-2.54754	1.09658	-2.32318	0.0201695	0.0796389	Bacteria	Firmicutes	Clostridia	Clostridiales	Lachnospiraceae	Unassigned	Unassigned
denovo40702	0.787359	1.66804	0.718521	2.32149	0.0202606	0.0799235	Bacteria	Firmicutes	Clostridia	Clostridiales	Ruminococcaceae	Unassigned	Unassigned
denovo6716	1.60239	0.945392	0.407288	2.32119	0.0202766	0.0799235	Bacteria	Bacteroidetes	Bacteroidia	Bacteroidales	Rikenellaceae	Unassigned	Unassigned
denovo439	1.00765	-1.23179	0.530834	-2.32047	0.0203153	0.0800095	Bacteria	Firmicutes	Clostridia	Clostridiales	Ruminococcaceae	Unassigned	Unassigned
denovo3120	4.83856	0.699227	0.301632	2.31815	0.0204413	0.0804388	Bacteria	Bacteroidetes	Bacteroidia	Bacteroidales	Rikenellaceae	Unassigned	Unassigned
denovo220	1.64559	1.25769	0.542797	2.31705	0.0205008	0.0805389	Bacteria	Firmicutes	Clostridia	Clostridiales	Ruminococcaceae	Unassigned	Unassigned
denovo282	2.57317	-1.52712	0.659059	-2.31712	0.0204973	0.0805389	Bacteria	Bacteroidetes	Bacteroidia	Bacteroidales	Unassigned	Unassigned	Unassigned
denovo1049	6.0402	1.03704	0.447698	2.31637	0.0205379	0.080615	Bacteria	Bacteroidetes	Bacteroidia	Bacteroidales	Bacteroidaceae	5-7N15	Unassigned
denovo46249	0.754476	1.03486	0.446862	2.31583	0.0205673	0.080615	Bacteria	Spirochaetes	Spirochaetes	Spirochaetales	Spirochaetaceae	Treponema	Unassigned
denovo37180	1.07753	-0.808257	0.349025	-2.31576	0.0205713	0.080615	Bacteria	Firmicutes	Clostridia	Clostridiales	Lachnospiraceae	Unassigned	Unassigned
denovo31971	1.08336	-1.08221	0.467516	-2.31481	0.0206231	0.0807511	Bacteria	Bacteroidetes	Bacteroidia	Bacteroidales	Unassigned	Unassigned	Unassigned
denovo7601	0.473891	1.37094	0.592465	2.31396	0.0206702	0.0808015	Bacteria	Firmicutes	Clostridia	Clostridiales	Ruminococcaceae	Ruminococcus	Unassigned
denovo2152	0.782924	-1.24484	0.537909	-2.31423	0.0206554	0.0808015	Bacteria	Tenericutes	Mollicutes	RF39	Unassigned	Unassigned	Unassigned
denovo1254	0.61208	-1.5756	0.681767	-2.31105	0.0208299	0.0813588	Bacteria	Firmicutes	Clostridia	Clostridiales	Ruminococcaceae	Unassigned	Unassigned
denovo48157	0.669789	-1.46517	0.634262	-2.31003	0.0208863	0.0815116	Bacteria	Firmicutes	Clostridia	Clostridiales	Lachnospiraceae	Coprococcus	Unassigned
denovo32848	0.624126	1.28874	0.558264	2.30847	0.0209729	0.0817823	Bacteria	Firmicutes	Clostridia	Clostridiales	Lachnospiraceae	Unassigned	Unassigned
denovo55381	0.709432	1.65578	0.719019	2.30284	0.021288	0.0829426	Bacteria	Firmicutes	Clostridia	Clostridiales	Clostridiaceae
denovo2105	1.56704	-1.292	0.56167	-2.30029	0.0214317	0.0834338	Bacteria	Bacteroidetes	Bacteroidia	Bacteroidales	Bacteroidaceae	5-7N15	Unassigned
denovo259	1.43674	4.69761	2.04313	2.29922	0.0214925	0.0836014	Bacteria	Bacteroidetes	Bacteroidia	Bacteroidales	p-2534-18B5	Unassigned	Unassigned
denovo44914	1.19924	-1.0039	0.436798	-2.29832	0.0215438	0.0837324	Bacteria	Bacteroidetes	Bacteroidia	Bacteroidales	Unassigned	Unassigned	Unassigned
denovo19875	0.719512	1.20508	0.524698	2.29671	0.0216356	0.0840199	Bacteria	Firmicutes	Clostridia	Clostridiales	Ruminococcaceae	Unassigned	Unassigned
denovo16942	0.711724	-1.37732	0.599807	-2.29626	0.0216608	0.0840487	Bacteria	Spirochaetes	Spirochaetes	Spirochaetales	Spirochaetaceae	Treponema	Unassigned
denovo44088	0.800106	-1.33404	0.581421	-2.29444	0.021765	0.0843842	Bacteria	Bacteroidetes	Bacteroidia	Bacteroidales	Bacteroidaceae	5-7N15	Unassigned
denovo574	2.42608	0.780107	0.340063	2.294	0.0217903	0.0844127	Bacteria	Firmicutes	Clostridia	Clostridiales	Ruminococcaceae	Unassigned	Unassigned
denovo925	0.632918	-1.25913	0.549067	-2.29322	0.0218352	0.0845175	Bacteria	Firmicutes	Clostridia	Clostridiales	Lachnospiraceae	Coprococcus	Unassigned
denovo18771	2.55208	-0.821726	0.35839	-2.29282	0.0218582	0.0845375	Bacteria	Bacteroidetes	Bacteroidia	Bacteroidales	RF16	Unassigned	Unassigned
denovo31945	2.69436	-1.13732	0.49611	-2.29248	0.0218778	0.0845441	Bacteria	Firmicutes	Bacilli	Turicibacterales	Turicibacteraceae	Turicibacter	Unassigned
denovo54166	1.50719	-1.01341	0.442748	-2.2889	0.0220851	0.0852757	Bacteria	Bacteroidetes	Bacteroidia	Bacteroidales	Paraprevotellaceae	CF231	Unassigned
denovo1205	0.705849	1.6665	0.729202	2.28538	0.0222907	0.0859992	Bacteria	Firmicutes	Clostridia	Clostridiales	Ruminococcaceae	Unassigned	Unassigned
denovo1552	0.995946	-1.15634	0.50619	-2.2844	0.0223483	0.0860193	Bacteria	Firmicutes	Clostridia	Clostridiales	Ruminococcaceae	Unassigned	Unassigned
denovo23034	1.14749	-1.02899	0.450374	-2.28474	0.0223279	0.0860193	Bacteria	Bacteroidetes	Bacteroidia	Bacteroidales	Bacteroidaceae	5-7N15	Unassigned
denovo613	0.725093	1.47678	0.646475	2.28436	0.0223505	0.0860193	Bacteria	Firmicutes	Clostridia	Clostridiales	Unassigned	Unassigned	Unassigned
denovo57124	1.04889	-1.18177	0.517412	-2.28399	0.0223719	0.0860317	Bacteria	Firmicutes	Clostridia	Clostridiales	Clostridiaceae	Unassigned	Unassigned
denovo46937	1.39798	1.41597	0.62041	2.28231	0.022471	0.0863428	Bacteria	Firmicutes	Bacilli	Turicibacterales	Turicibacteraceae	Turicibacter	Unassigned
denovo30043	3.79212	-0.629698	0.276012	-2.28141	0.0225239	0.0864757	Bacteria	Bacteroidetes	Bacteroidia	Bacteroidales	Bacteroidaceae	5-7N15	Unassigned
denovo43938	1.81327	-0.723916	0.317488	-2.28013	0.0225997	0.0866964	Bacteria	Bacteroidetes	Bacteroidia	Bacteroidales	Unassigned	Unassigned	Unassigned
denovo3190	0.600997	1.43376	0.629464	2.27774	0.0227421	0.0871224	Bacteria	Firmicutes	Clostridia	Clostridiales	Lachnospiraceae	Butyrivibrio	Unassigned
denovo4023	2.09587	1.53999	0.676295	2.27709	0.0227809	0.0871224	Bacteria	Firmicutes	Clostridia	Clostridiales	Peptostreptococcaceae	Unassigned	Unassigned
denovo17166	0.413038	1.93907	0.851577	2.27703	0.0227844	0.0871224	Bacteria	Firmicutes	Clostridia	Clostridiales	Ruminococcaceae	Oscillospira	Unassigned
denovo34147	0.911091	-1.21215	0.532283	-2.27726	0.0227708	0.0871224	Bacteria	Bacteroidetes	Bacteroidia	Bacteroidales	Paraprevotellaceae	YRC22	Unassigned
denovo5367	0.536036	-1.3341	0.586222	-2.27576	0.0228603	0.0872941	Bacteria	Firmicutes	Clostridia	Clostridiales	Ruminococcaceae	Ruminococcus	Unassigned
denovo37557	1.54857	-0.920486	0.404546	-2.27535	0.0228847	0.0872941	Bacteria	Firmicutes	Clostridia	Clostridiales	Ruminococcaceae	Unassigned	Unassigned
denovo37099	4.3072	0.501339	0.22033	2.2754	0.0228819	0.0872941	Bacteria	Bacteroidetes	Bacteroidia	Bacteroidales	Rikenellaceae	Unassigned	Unassigned
denovo3701	0.66779	1.06334	0.467467	2.27469	0.0229247	0.0873763	Bacteria	Firmicutes	Clostridia	Clostridiales	Ruminococcaceae	Unassigned	Unassigned
denovo30788	0.522995	1.29829	0.570934	2.27397	0.0229678	0.0874701	Bacteria	Bacteroidetes	Bacteroidia	Bacteroidales	Unassigned	Unassigned	Unassigned
denovo49136	0.621825	1.10261	0.485094	2.27298	0.0230273	0.0875206	Bacteria	Firmicutes	Clostridia	Clostridiales	Ruminococcaceae	Unassigned	Unassigned
denovo665	1.33622	-1.08035	0.475333	-2.27284	0.0230361	0.0875206	Bacteria	Firmicutes	Clostridia	Clostridiales	Unassigned	Unassigned	Unassigned
denovo24188	1.17971	-2.16929	0.954446	-2.27283	0.0230366	0.0875206	Bacteria	Actinobacteria	Actinobacteria	Bifidobacteriales	Bifidobacteriaceae	Bifidobacterium	pseudolongum
denovo14590	0.794248	1.19958	0.528048	2.27172	0.0231034	0.087671	Bacteria	Firmicutes	Clostridia	Clostridiales	Ruminococcaceae	Unassigned	Unassigned
denovo34312	1.90133	0.921813	0.405807	2.27156	0.0231133	0.087671	Bacteria	Bacteroidetes	Bacteroidia	Bacteroidales	Unassigned	Unassigned	Unassigned
denovo1402	0.562891	1.29174	0.568953	2.27038	0.0231848	0.0877276	Bacteria	Firmicutes	Clostridia	Clostridiales	Ruminococcaceae	Unassigned	Unassigned
denovo2074	0.548788	1.4346	0.63196	2.27009	0.0232024	0.0877276	Bacteria	Tenericutes	Mollicutes	RF39	Unassigned	Unassigned	Unassigned
denovo26733	0.542127	1.4034	0.618093	2.27054	0.023175	0.0877276	Bacteria	Bacteroidetes	Bacteroidia	Bacteroidales	Bacteroidaceae	Unassigned	Unassigned
denovo45229	1.25615	-0.967333	0.426111	-2.27014	0.0231989	0.0877276	Bacteria	Bacteroidetes	Bacteroidia	Bacteroidales	Bacteroidaceae	5-7N15	Unassigned
denovo17906	0.446076	-1.47488	0.650064	-2.26882	0.0232793	0.0879481	Bacteria	Firmicutes	Clostridia	Clostridiales	Ruminococcaceae	Unassigned	Unassigned
denovo23557	0.907121	-1.09689	0.483685	-2.26778	0.0233426	0.0881169	Bacteria	Bacteroidetes	Bacteroidia	Bacteroidales	Unassigned	Unassigned	Unassigned
denovo19708	0.857297	-1.00511	0.443609	-2.26576	0.0234659	0.088191	Bacteria	Firmicutes	Clostridia	Clostridiales	Lachnospiraceae	Unassigned	Unassigned
denovo890	0.652347	-2.28161	1.0073	-2.26508	0.023508	0.088191	Bacteria	Firmicutes	Clostridia	Clostridiales	Ruminococcaceae	Unassigned	Unassigned
denovo4373	0.852743	1.20202	0.530345	2.2665	0.023421	0.088191	Bacteria	Bacteroidetes	Bacteroidia	Bacteroidales	Bacteroidaceae	Unassigned	Unassigned
denovo5426	0.378928	2.55059	1.12524	2.26671	0.0234082	0.088191	Bacteria	Bacteroidetes	Bacteroidia	Bacteroidales	Unassigned	Unassigned	Unassigned
denovo24534	0.563045	1.59065	0.702266	2.26502	0.0235114	0.088191	Bacteria	Bacteroidetes	Bacteroidia	Bacteroidales	Unassigned	Unassigned	Unassigned
denovo46072	1.26949	-1.43367	0.632865	-2.26537	0.0234902	0.088191	Bacteria	Bacteroidetes	Bacteroidia	Bacteroidales	Bacteroidaceae	5-7N15	Unassigned
denovo133	11.3266	-1.10514	0.487832	-2.2654	0.023488	0.088191	Bacteria	Bacteroidetes	Bacteroidia	Bacteroidales	Bacteroidaceae	5-7N15	Unassigned
denovo31026	0.478756	2.40535	1.06178	2.26539	0.0234889	0.088191	Bacteria	Firmicutes	Clostridia	Clostridiales	Lachnospiraceae	Unassigned	Unassigned
denovo40763	1.00202	0.866012	0.3825	2.26408	0.023569	0.0883372	Bacteria	Bacteroidetes	Bacteroidia	Bacteroidales	Rikenellaceae	Unassigned	Unassigned
denovo768	0.468613	2.49627	1.10297	2.26323	0.0236216	0.0883943	Bacteria	Bacteroidetes	Bacteroidia	Bacteroidales	RF16	Unassigned	Unassigned
denovo340	1.12136	-1.66936	0.737517	-2.26348	0.023606	0.0883943	Bacteria	Bacteroidetes	Bacteroidia	Bacteroidales	Bacteroidaceae	Unassigned	Unassigned
denovo289	1.04473	-2.68204	1.18702	-2.25946	0.0238545	0.089195	Bacteria	Firmicutes	Clostridia	Clostridiales	Lachnospiraceae	Unassigned	Unassigned
denovo4309	0.506611	-1.93605	0.857065	-2.25893	0.023888	0.0892499	Bacteria	Firmicutes	Clostridia	Clostridiales	Lachnospiraceae	Blautia	Unassigned
denovo820	13.8514	-0.757793	0.335539	-2.25844	0.0239185	0.0892931	Bacteria	Firmicutes	Clostridia	Clostridiales	Lachnospiraceae	Unassigned	Unassigned
denovo2687	0.788854	1.17451	0.52049	2.25655	0.0240363	0.0896624	Bacteria	Firmicutes	Clostridia	Clostridiales	Ruminococcaceae	Ruminococcus	Unassigned
denovo715	0.529556	1.52944	0.677887	2.25618	0.0240591	0.0896764	Bacteria	Firmicutes	Erysipelotrichi	Erysipelotrichales	Erysipelotrichaceae	Unassigned	Unassigned
denovo31377	0.79118	-1.25204	0.555218	-2.25504	0.0241311	0.0898741	Bacteria	Firmicutes	Clostridia	Clostridiales	Unassigned	Unassigned	Unassigned
denovo16493	0.546794	1.13447	0.50373	2.25214	0.0243131	0.0904807	Bacteria	Firmicutes	Clostridia	Clostridiales	Ruminococcaceae	Unassigned	Unassigned
denovo2779	0.550622	-1.56873	0.69682	-2.25127	0.0243686	0.0904977	Bacteria	Firmicutes	Clostridia	Clostridiales	Lachnospiraceae	Butyrivibrio	Unassigned
denovo361	4.55133	-1.06157	0.471439	-2.25176	0.0243373	0.0904977	Bacteria	Firmicutes	Clostridia	Clostridiales	Lachnospiraceae	Dorea	Unassigned
denovo25477	0.422208	1.49913	0.665934	2.25117	0.0243751	0.0904977	Bacteria	Firmicutes	Clostridia	Clostridiales	Mogibacteriaceae	Unassigned	Unassigned
denovo249	3.27513	1.0206	0.453584	2.25007	0.0244443	0.0906837	Bacteria	Bacteroidetes	Bacteroidia	Bacteroidales	Unassigned	Unassigned	Unassigned
denovo196	6.07712	0.698775	0.31112	2.246	0.0247041	0.0915757	Bacteria	Bacteroidetes	Bacteroidia	Bacteroidales	Porphyromonadaceae	Parabacteroides	Unassigned
denovo16528	0.713315	1.34064	0.597178	2.24495	0.024771	0.0916418	Bacteria	Firmicutes	Clostridia	Clostridiales	Ruminococcaceae	Unassigned	Unassigned
denovo30666	0.517227	1.39553	0.621612	2.24502	0.0247669	0.0916418	Bacteria	Bacteroidetes	Bacteroidia	Bacteroidales	Unassigned	Unassigned	Unassigned
denovo32802	1.1051	-0.957738	0.426645	-2.24481	0.0247801	0.0916418	Bacteria	Firmicutes	Clostridia	Clostridiales	Unassigned	Unassigned	Unassigned
denovo9259	0.634983	-2.3247	1.03617	-2.24355	0.0248611	0.0918695	Unassigned
denovo17746	1.10721	-1.25646	0.560471	-2.24179	0.0249753	0.0922193	Bacteria	Firmicutes	Erysipelotrichi	Erysipelotrichales	Erysipelotrichaceae	Unassigned	Unassigned
denovo1396	0.675714	1.06089	0.473392	2.24105	0.0250231	0.0923239	Bacteria	Firmicutes	Clostridia	Clostridiales	Lachnospiraceae	Unassigned	Unassigned
denovo51877	0.85151	-1.15725	0.516645	-2.23993	0.0250955	0.0925189	Bacteria	Firmicutes	Clostridia	Clostridiales	Clostridiaceae
denovo27851	1.10292	-1.25243	0.559439	-2.23872	0.0251739	0.0927358	Bacteria	Firmicutes	Clostridia	Clostridiales	Clostridiaceae	Clostridium
denovo2816	1.04468	-0.985994	0.440576	-2.23796	0.0252234	0.0928458	Bacteria	Firmicutes	Clostridia	Clostridiales	Clostridiaceae	Clostridium	Unassigned
denovo531	0.406687	1.73112	0.773921	2.23681	0.0252987	0.0930503	Bacteria	Bacteroidetes	Bacteroidia	Bacteroidales	Unassigned	Unassigned	Unassigned
denovo2852	1.18606	-2.60204	1.16414	-2.23517	0.0254065	0.0933722	Bacteria	Firmicutes	Clostridia	Clostridiales	Ruminococcaceae	Unassigned	Unassigned
denovo9579	0.566061	-1.57488	0.704691	-2.23485	0.0254274	0.0933722	Bacteria	Firmicutes	Clostridia	Clostridiales	Ruminococcaceae	Ruminococcus	Unassigned
denovo12852	2.97306	-1.14628	0.51311	-2.23399	0.0254839	0.0933722	Bacteria	Firmicutes	Clostridia	Clostridiales	Clostridiaceae	Unassigned	Unassigned
denovo2113	0.566374	1.30641	0.584793	2.23397	0.0254849	0.0933722	Bacteria	Verrucomicrobia	Verrucomicrobiae	Verrucomicrobiales	Verrucomicrobiaceae	Akkermansia	Unassigned
denovo58	185.823	0.452504	0.202512	2.23445	0.0254534	0.0933722	Bacteria	Firmicutes	Clostridia	Clostridiales	Clostridiaceae	Unassigned	Unassigned
denovo38752	0.500883	1.35169	0.605774	2.23135	0.025658	0.0939336	Bacteria	Firmicutes	Clostridia	Clostridiales	Lachnospiraceae	Butyrivibrio	Unassigned
denovo41113	0.497104	1.32091	0.592164	2.23064	0.0257049	0.0939749	Bacteria	Bacteroidetes	Bacteroidia	Bacteroidales	Bacteroidaceae	5-7N15	Unassigned
denovo42033	1.40187	0.903373	0.405049	2.23028	0.0257289	0.0939749	Bacteria	Bacteroidetes	Bacteroidia	Bacteroidales	RF16	Unassigned	Unassigned
denovo2603	0.60961	-1.50243	0.673606	-2.23042	0.0257195	0.0939749	Bacteria	Firmicutes	Clostridia	Clostridiales	Lachnospiraceae	Dorea	Unassigned
denovo6893	0.978021	1.20462	0.540197	2.22997	0.0257496	0.093978	Bacteria	Firmicutes	Clostridia	Clostridiales	Clostridiaceae	Unassigned	Unassigned
denovo15924	0.415731	2.10922	0.946001	2.22961	0.0257731	0.0939913	Bacteria	Bacteroidetes	Bacteroidia	Bacteroidales	S24-7	Unassigned	Unassigned
denovo24136	0.606648	-1.88354	0.845248	-2.22839	0.0258548	0.0941844	Bacteria	Firmicutes	Clostridia	Clostridiales	Peptococcaceae	rc4-4	Unassigned
denovo398	0.961366	1.57997	0.709074	2.22822	0.0258659	0.0941844	Bacteria	Firmicutes	Clostridia	Clostridiales	Lachnospiraceae	Unassigned	Unassigned
denovo29157	2.08182	-0.746543	0.335141	-2.22755	0.0259107	0.0942752	Bacteria	Firmicutes	Clostridia	Clostridiales	Ruminococcaceae	Unassigned	Unassigned
denovo515	0.8041	1.37525	0.618337	2.22412	0.0261406	0.0950378	Bacteria	Firmicutes	Clostridia	Clostridiales	Ruminococcaceae	Unassigned	Unassigned
denovo66	1.19784	-3.36509	1.5132	-2.22382	0.0261605	0.0950378	Bacteria	Spirochaetes	Spirochaetes	Spirochaetales	Spirochaetaceae	Treponema	Unassigned
denovo12171	0.475374	1.54201	0.693527	2.22343	0.0261871	0.0950615	Bacteria	Bacteroidetes	Bacteroidia	Bacteroidales	Barnesiellaceae	Unassigned	Unassigned
denovo4020	1.09903	0.872439	0.392668	2.22182	0.0262952	0.0953806	Bacteria	Bacteroidetes	Bacteroidia	Bacteroidales	S24-7	Unassigned	Unassigned
denovo8930	1.42882	-1.12631	0.507532	-2.21918	0.0264745	0.0959573	Bacteria	Bacteroidetes	Bacteroidia	Bacteroidales	Rikenellaceae	Unassigned	Unassigned
denovo1857	0.518112	1.8338	0.82682	2.21789	0.0265622	0.0959694	Bacteria	Firmicutes	Clostridia	Clostridiales	Ruminococcaceae	Unassigned	Unassigned
denovo45045	0.585145	-1.52799	0.689016	-2.21764	0.0265793	0.0959694	Bacteria	Bacteroidetes	Bacteroidia	Bacteroidales	Unassigned	Unassigned	Unassigned
denovo17504	0.585447	1.45991	0.658245	2.21789	0.0265625	0.0959694	Bacteria	Bacteroidetes	Bacteroidia	Bacteroidales	Porphyromonadaceae	Parabacteroides	Unassigned
denovo792	0.576947	2.505	1.1291	2.21858	0.0265156	0.0959694	Bacteria	Firmicutes	Clostridia	Clostridiales	Lachnospiraceae	Unassigned	Unassigned
denovo563	0.780365	-2.03463	0.917123	-2.21849	0.0265213	0.0959694	Bacteria	Firmicutes	Clostridia	Clostridiales	Lachnospiraceae	Unassigned	Unassigned
denovo24125	0.670199	-2.1449	0.968072	-2.21564	0.0267158	0.0963676	Bacteria	Bacteroidetes	Bacteroidia	Bacteroidales	Unassigned	Unassigned	Unassigned
denovo27171	0.779912	1.085	0.489747	2.21543	0.0267303	0.0963676	Bacteria	Firmicutes	Clostridia	Clostridiales	Lachnospiraceae	Unassigned	Unassigned
denovo2918	0.449557	-1.45781	0.659097	-2.21183	0.0269782	0.0971873	Bacteria	Firmicutes	Clostridia	Clostridiales	Ruminococcaceae	Unassigned	Unassigned
denovo18857	0.591696	1.01765	0.460329	2.21069	0.0270571	0.0973975	Bacteria	Firmicutes	Clostridia	Clostridiales	Clostridiaceae
denovo18554	0.405934	-1.63481	0.739636	-2.2103	0.0270847	0.0974224	Bacteria	Firmicutes	Clostridia	Clostridiales	Lachnospiraceae	Coprococcus	Unassigned
denovo13017	0.897738	-1.17913	0.534185	-2.20734	0.0272903	0.0979387	Bacteria	Firmicutes	Clostridia	Clostridiales	Lachnospiraceae	Unassigned	Unassigned
denovo15194	0.741867	1.14813	0.520032	2.20781	0.0272574	0.0979387	Bacteria	Firmicutes	Clostridia	Clostridiales	Ruminococcaceae	Unassigned	Unassigned
denovo12395	0.963522	0.974461	0.441405	2.20764	0.0272697	0.0979387	Bacteria	Bacteroidetes	Bacteroidia	Bacteroidales	S24-7	Unassigned	Unassigned
denovo51470	0.832714	-0.85786	0.388962	-2.20551	0.0274182	0.0983231	Bacteria	Firmicutes	Clostridia	Clostridiales	Ruminococcaceae	Oscillospira	Unassigned
denovo430	1.01873	-2.65349	1.20423	-2.20349	0.0275605	0.0987585	Bacteria	Bacteroidetes	Bacteroidia	Bacteroidales	Unassigned	Unassigned	Unassigned
denovo3081	0.543256	-2.23412	1.01512	-2.20085	0.0277465	0.0991271	Bacteria	Firmicutes	Clostridia	Clostridiales	Lachnospiraceae	Unassigned	Unassigned
denovo404	28.2808	0.619021	0.281341	2.20025	0.0277891	0.0991271	Bacteria	Firmicutes	Clostridia	Clostridiales	Ruminococcaceae	Unassigned	Unassigned
denovo3671	2.72064	-1.04597	0.47527	-2.20079	0.0277506	0.0991271	Bacteria	Firmicutes	Clostridia	Clostridiales	Ruminococcaceae	Unassigned	Unassigned
denovo81	3.76854	-1.56818	0.712441	-2.20114	0.0277265	0.0991271	Bacteria	Firmicutes	Clostridia	Clostridiales	Clostridiaceae	Clostridium	Unassigned
denovo121	0.65353	-1.61171	0.732472	-2.20037	0.0277807	0.0991271	Bacteria	Firmicutes	Clostridia	Clostridiales	Lachnospiraceae	Unassigned	Unassigned
denovo3141	3.31239	-0.52056	0.236549	-2.20065	0.0277611	0.0991271	Bacteria	Firmicutes	Erysipelotrichi	Erysipelotrichales	Erysipelotrichaceae	Unassigned	Unassigned
denovo24116	0.912746	-1.19329	0.54344	-2.19581	0.0281056	0.10018	Bacteria	Firmicutes	Clostridia	Clostridiales	Lachnospiraceae	Unassigned	Unassigned
denovo54369	0.896717	-1.11889	0.510779	-2.19056	0.0284838	0.101147	Bacteria	Firmicutes	Clostridia	Clostridiales	Lachnospiraceae	Unassigned	Unassigned
denovo30270	0.425098	-2.29759	1.04868	-2.19093	0.0284571	0.101147	Bacteria	Firmicutes	Clostridia	Clostridiales	Lachnospiraceae	Coprococcus	Unassigned
denovo848	1.26344	0.799109	0.364778	2.19067	0.0284757	0.101147	Unassigned
denovo381	3.55706	-0.890977	0.406537	-2.19163	0.0284065	0.101147	Bacteria	Firmicutes	Clostridia	Clostridiales	Mogibacteriaceae	Mogibacterium	Unassigned
denovo1738	1.75513	-1.17669	0.537134	-2.19069	0.0284746	0.101147	Bacteria	Firmicutes	Clostridia	Clostridiales	Unassigned	Unassigned	Unassigned
denovo1620	0.96147	3.59434	1.64116	2.19013	0.0285149	0.101182	Bacteria	Bacteroidetes	Bacteroidia	Bacteroidales	Unassigned	Unassigned	Unassigned
denovo25863	0.762837	1.17345	0.536148	2.18866	0.0286217	0.101409	Bacteria	Bacteroidetes	Bacteroidia	Bacteroidales	Unassigned	Unassigned	Unassigned
denovo20631	1.57548	-1.55748	0.711595	-2.18872	0.0286175	0.101409	Bacteria	Actinobacteria	Actinobacteria	Bifidobacteriales	Bifidobacteriaceae	Bifidobacterium	Unassigned
denovo9536	1.29713	-1.09662	0.501155	-2.18819	0.0286559	0.101454	Bacteria	Proteobacteria	Gammaproteobacteria	Aeromonadales	Succinivibrionaceae	Succinivibrio	Unassigned
denovo42065	0.909424	-1.29209	0.590584	-2.18782	0.0286825	0.101472	Bacteria	Bacteroidetes	Bacteroidia	Bacteroidales	Bacteroidaceae	5-7N15	Unassigned
denovo52701	0.484923	-1.68289	0.769327	-2.18748	0.0287075	0.101485	Bacteria	Bacteroidetes	Bacteroidia	Bacteroidales	Bacteroidaceae	5-7N15	Unassigned
denovo3215	0.673204	1.24418	0.568933	2.18687	0.0287523	0.101567	Bacteria	Firmicutes	Clostridia	Clostridiales	Ruminococcaceae	Unassigned	Unassigned
denovo20584	0.525277	-1.88686	0.863161	-2.18599	0.0288166	0.101718	Bacteria	Bacteroidetes	Bacteroidia	Bacteroidales	Paraprevotellaceae	CF231	Unassigned
denovo190	2.20613	-1.66568	0.762307	-2.18505	0.0288853	0.101885	Bacteria	Bacteroidetes	Bacteroidia	Bacteroidales	Paraprevotellaceae	YRC22	Unassigned
denovo8935	0.986775	-1.19149	0.546089	-2.18186	0.02912	0.102636	Archaea	Euryarchaeota	Methanobacteria	Methanobacteriales	Methanobacteriaceae	Methanobrevibacter	Unassigned
denovo13123	1.02095	0.811731	0.372111	2.18142	0.0291522	0.102673	Bacteria	Firmicutes	Clostridia	Clostridiales	Ruminococcaceae	Unassigned	Unassigned
denovo25020	1.38734	-1.27237	0.583562	-2.18035	0.0292317	0.1028	Bacteria	Firmicutes	Clostridia	Clostridiales	Unassigned	Unassigned	Unassigned
denovo45234	1.9017	1.79922	0.825116	2.18057	0.0292155	0.1028	Bacteria	Spirochaetes	Spirochaetes	Spirochaetales	Spirochaetaceae	Treponema	Unassigned
denovo4148	0.415075	1.70117	0.781075	2.17798	0.0294076	0.103342	Bacteria	Tenericutes	Mollicutes	RF39	Unassigned	Unassigned	Unassigned
denovo683	0.678108	1.32861	0.610957	2.17463	0.0296578	0.103912	Bacteria	Firmicutes	Clostridia	Clostridiales	Ruminococcaceae	Unassigned	Unassigned
denovo29933	1.41965	-1.22794	0.564576	-2.17497	0.0296323	0.103912	Bacteria	Firmicutes	Clostridia	Clostridiales	Clostridiaceae	Unassigned	Unassigned
denovo2316	3.49467	1.08278	0.497778	2.17522	0.0296136	0.103912	Bacteria	Bacteroidetes	Bacteroidia	Bacteroidales	Bacteroidaceae	5-7N15	Unassigned
denovo5423	0.555448	2.65783	1.22219	2.17465	0.0296565	0.103912	Bacteria	Firmicutes	Clostridia	Clostridiales	Lachnospiraceae	Coprococcus	Unassigned
denovo23556	0.546804	1.15596	0.532132	2.17232	0.0298315	0.104443	Bacteria	Bacteroidetes	Bacteroidia	Bacteroidales	Paraprevotellaceae	CF231	Unassigned
denovo2314	0.655111	-1.12739	0.519312	-2.17093	0.0299361	0.104732	Bacteria	Firmicutes	Clostridia	Clostridiales	Unassigned	Unassigned	Unassigned
denovo27094	1.16726	-0.893548	0.411702	-2.17037	0.0299785	0.104803	Bacteria	Firmicutes	Clostridia	Clostridiales	Lachnospiraceae	Blautia	Unassigned
denovo11868	0.407383	-1.51076	0.696242	-2.16988	0.0300159	0.104856	Bacteria	Firmicutes	Clostridia	Clostridiales	Lachnospiraceae	Butyrivibrio	Unassigned
denovo926	0.493793	-1.89697	0.874811	-2.16843	0.0301257	0.105162	Bacteria	Firmicutes	Clostridia	Clostridiales	Lachnospiraceae	Unassigned	Unassigned
denovo1148	0.470879	1.278	0.589913	2.16642	0.0302793	0.10562	Bacteria	Bacteroidetes	Bacteroidia	Bacteroidales	Odoribacteraceae	Odoribacter	Unassigned
denovo70	3.86692	1.64441	0.759206	2.16596	0.0303144	0.105665	Bacteria	Firmicutes	Clostridia	Clostridiales	Ruminococcaceae	Oscillospira	Unassigned
denovo34698	1.65154	0.7484	0.345656	2.16516	0.0303757	0.105801	Bacteria	Bacteroidetes	Bacteroidia	Bacteroidales	Bacteroidaceae	Unassigned	Unassigned
denovo26680	0.773462	1.11225	0.514074	2.1636	0.0304953	0.106139	Bacteria	Firmicutes	Clostridia	Clostridiales	Peptostreptococcaceae	Unassigned	Unassigned
denovo313	1.17327	3.75633	1.7379	2.16141	0.0306636	0.106568	Bacteria	Bacteroidetes	Bacteroidia	Bacteroidales	p-2534-18B5	Unassigned	Unassigned
denovo39776	0.723598	-1.31562	0.608616	-2.16166	0.0306446	0.106568	Bacteria	Firmicutes	Clostridia	Clostridiales	Lachnospiraceae	Unassigned	Unassigned
denovo34949	0.362224	-1.97938	0.91628	-2.16023	0.0307548	0.106806	Bacteria	Firmicutes	Clostridia	Clostridiales	Clostridiaceae	Clostridium	Unassigned
denovo703	0.725561	1.20391	0.558505	2.1556	0.0311146	0.107934	Bacteria	Firmicutes	Clostridia	Clostridiales	Ruminococcaceae	Unassigned	Unassigned
denovo7570	1.45152	-0.824052	0.382307	-2.15547	0.0311251	0.107934	Bacteria	Bacteroidetes	Bacteroidia	Bacteroidales	Bacteroidaceae	5-7N15	Unassigned
denovo20096	0.632688	-1.3663	0.6342	-2.15436	0.0312116	0.108155	Bacteria	Firmicutes	Clostridia	Clostridiales	Lachnospiraceae	Coprococcus	Unassigned
denovo10920	0.394094	-1.52996	0.710564	-2.15317	0.0313053	0.108321	Bacteria	Firmicutes	Clostridia	Clostridiales	Unassigned	Unassigned	Unassigned
denovo30	22.6066	-1.07786	0.500565	-2.15329	0.0312962	0.108321	Bacteria	Spirochaetes	Spirochaetes	Spirochaetales	Spirochaetaceae	Treponema	Unassigned
denovo1043	4.32551	-1.10394	0.512992	-2.15197	0.0313997	0.108568	Bacteria	Firmicutes	Clostridia	Clostridiales	Lachnospiraceae
denovo23435	0.488799	-1.81168	0.842204	-2.15111	0.0314674	0.108722	Bacteria	Bacteroidetes	Bacteroidia	Bacteroidales	Unassigned	Unassigned	Unassigned
denovo670	1.92274	0.896219	0.416782	2.15033	0.0315292	0.108777	Bacteria	Bacteroidetes	Bacteroidia	Bacteroidales	Bacteroidaceae	Unassigned	Unassigned
denovo57843	0.61749	-1.40616	0.653882	-2.15047	0.0315177	0.108777	Bacteria	Spirochaetes	Spirochaetes	Spirochaetales	Spirochaetaceae	Treponema	Unassigned
denovo17449	0.669875	1.02042	0.474626	2.14995	0.0315592	0.108801	Bacteria	Bacteroidetes	Bacteroidia	Bacteroidales	Bacteroidaceae	5-7N15	Unassigned
denovo28568	1.97798	0.896289	0.417002	2.14936	0.0316055	0.108881	Bacteria	Firmicutes	Clostridia	Clostridiales
denovo1095	0.576637	-2.31689	1.07835	-2.14855	0.0316705	0.108972	Bacteria	Firmicutes	Clostridia	Clostridiales	Ruminococcaceae	Unassigned	Unassigned
denovo36597	0.401836	2.56549	1.19443	2.14787	0.0317238	0.108972	Bacteria	Bacteroidetes	Bacteroidia	Bacteroidales	Rikenellaceae	Unassigned	Unassigned
denovo252	2.46494	-1.35224	0.629476	-2.14819	0.0316983	0.108972	Bacteria	Bacteroidetes	Bacteroidia	Bacteroidales	S24-7	Unassigned	Unassigned
denovo215	0.967166	-1.60326	0.746386	-2.14803	0.0317114	0.108972	Bacteria	Firmicutes	Erysipelotrichi	Erysipelotrichales	Erysipelotrichaceae	Catenibacterium	Unassigned
denovo4213	0.362176	1.46729	0.683444	2.14691	0.0318008	0.109106	Bacteria	Firmicutes	Clostridia	Clostridiales	Ruminococcaceae	Unassigned	Unassigned
denovo54508	0.390715	1.25544	0.584876	2.14651	0.0318321	0.109106	Bacteria	Bacteroidetes	Bacteroidia	Bacteroidales	RF16	Unassigned	Unassigned
denovo16278	0.673689	-1.25317	0.583737	-2.1468	0.0318092	0.109106	Bacteria	Bacteroidetes	Bacteroidia	Bacteroidales	Bacteroidaceae	5-7N15	Unassigned
denovo120	10.9543	1.25137	0.583872	2.14322	0.0320954	0.109928	Bacteria	Bacteroidetes	Bacteroidia	Bacteroidales	Bacteroidaceae	5-7N15	Unassigned
denovo16852	0.52275	-1.19291	0.556692	-2.14286	0.0321246	0.109949	Bacteria	Firmicutes	Clostridia	Clostridiales	Lachnospiraceae	Unassigned	Unassigned
denovo830	0.39745	-2.1986	1.02616	-2.14255	0.0321495	0.109955	Bacteria	Firmicutes	Clostridia	Clostridiales	Lachnospiraceae	Unassigned	Unassigned
denovo22364	0.542754	1.3249	0.619073	2.14014	0.0323436	0.110379	Bacteria	Firmicutes	Clostridia	Clostridiales	Ruminococcaceae	Unassigned	Unassigned
denovo40534	0.525815	1.10611	0.516836	2.14017	0.0323414	0.110379	Bacteria	Tenericutes	Mollicutes	RF39	Unassigned	Unassigned	Unassigned
denovo23896	0.930441	-0.931009	0.43502	-2.14015	0.0323426	0.110379	Bacteria	Bacteroidetes	Bacteroidia	Bacteroidales	Bacteroidaceae	5-7N15	Unassigned
denovo16921	0.84434	1.11083	0.519262	2.13925	0.0324152	0.110544	Bacteria	Firmicutes	Clostridia	Clostridiales	Ruminococcaceae	Unassigned	Unassigned
denovo32041	2.22664	-0.72814	0.340555	-2.1381	0.0325086	0.110703	Bacteria	Firmicutes	Clostridia	Clostridiales	Lachnospiraceae	Butyrivibrio	Unassigned
denovo378	1.74488	1.33854	0.626005	2.13823	0.0324979	0.110703	Bacteria	Bacteroidetes	Bacteroidia	Bacteroidales	RF16	Unassigned	Unassigned
denovo1661	1.85329	0.772	0.361298	2.13674	0.032619	0.110919	Bacteria	Firmicutes	Clostridia	Clostridiales	Clostridiaceae	Clostridium	Unassigned
denovo374	1.65046	-1.11102	0.519923	-2.1369	0.0326065	0.110919	Bacteria	Actinobacteria	Coriobacteriia	Coriobacteriales	Coriobacteriaceae	Unassigned	Unassigned
denovo269	0.901399	1.88524	0.882856	2.13539	0.032729	0.111053	Bacteria	Tenericutes	Mollicutes	RF39	Unassigned	Unassigned	Unassigned
denovo17730	0.909316	-1.02123	0.478188	-2.13563	0.0327098	0.111053	Bacteria	Actinobacteria	Coriobacteriia	Coriobacteriales	Coriobacteriaceae	Unassigned	Unassigned
denovo56273	1.69444	-1.569	0.73475	-2.13542	0.0327269	0.111053	Bacteria	Actinobacteria	Actinobacteria	Bifidobacteriales	Bifidobacteriaceae	Bifidobacterium
denovo31478	1.3215	-0.999302	0.468267	-2.13404	0.0328391	0.111137	Bacteria	Bacteroidetes	Bacteroidia	Bacteroidales	Unassigned	Unassigned	Unassigned
denovo21	18.6181	1.01886	0.47734	2.13445	0.0328061	0.111137	Bacteria	Bacteroidetes	Bacteroidia	Bacteroidales	Paraprevotellaceae	CF231	Unassigned
denovo36013	0.752506	-1.86499	0.873967	-2.13394	0.0328478	0.111137	Bacteria	Bacteroidetes	Bacteroidia	Bacteroidales	Unassigned	Unassigned	Unassigned
denovo278	2.24477	-1.49558	0.700642	-2.13459	0.0327945	0.111137	Bacteria	Firmicutes	Clostridia	Clostridiales	Lachnospiraceae
denovo10307	0.5621	-1.53559	0.719877	-2.13314	0.0329135	0.11128	Bacteria	Firmicutes	Clostridia	Clostridiales	Unassigned	Unassigned	Unassigned
denovo12633	0.394339	1.94768	0.913498	2.13211	0.0329976	0.111485	Bacteria	Bacteroidetes	Bacteroidia	Bacteroidales	Porphyromonadaceae	Paludibacter	Unassigned
denovo26024	1.07381	-1.21042	0.567919	-2.13133	0.0330617	0.111621	Bacteria	Firmicutes	Clostridia	Clostridiales	Peptostreptococcaceae	Unassigned	Unassigned
denovo50231	0.79485	0.868591	0.407696	2.13049	0.0331313	0.111742	Bacteria	Firmicutes	Clostridia	Clostridiales	Ruminococcaceae	Unassigned	Unassigned
denovo24112	0.766583	1.12098	0.526273	2.13004	0.0331684	0.111742	Bacteria	Bacteroidetes	Bacteroidia	Bacteroidales	Rikenellaceae	Unassigned	Unassigned
denovo2310	1.70844	1.5715	0.737734	2.13017	0.0331577	0.111742	Bacteria	Firmicutes	Clostridia	Clostridiales
denovo2579	5.63986	0.526159	0.247348	2.1272	0.0334036	0.112455	Bacteria	Bacteroidetes	Bacteroidia	Bacteroidales	Bacteroidaceae	5-7N15	Unassigned
denovo47335	0.43071	-1.57301	0.74001	-2.12565	0.0335321	0.112807	Bacteria	Firmicutes	Clostridia	Clostridiales	Lachnospiraceae	Unassigned	Unassigned
denovo22423	2.87486	-0.853508	0.401705	-2.12472	0.0336103	0.11299	Bacteria	Bacteroidetes	Bacteroidia	Bacteroidales	Paraprevotellaceae	CF231	Unassigned
denovo1103	0.385856	2.41764	1.13834	2.12382	0.0336852	0.113001	Bacteria	Firmicutes	Clostridia	Clostridiales	Ruminococcaceae	Unassigned	Unassigned
denovo24362	3.79692	0.837341	0.394218	2.12405	0.0336657	0.113001	Bacteria	Bacteroidetes	Bacteroidia	Bacteroidales	Rikenellaceae	Unassigned	Unassigned
denovo24246	0.578186	-1.41166	0.664564	-2.12419	0.0336544	0.113001	Bacteria	Firmicutes	Clostridia	Clostridiales	Lachnospiraceae	Unassigned	Unassigned
denovo31279	0.81559	1.04794	0.493595	2.12307	0.0337477	0.11305	Bacteria	Firmicutes	Clostridia	Clostridiales	Ruminococcaceae	Unassigned	Unassigned
denovo271	1.68047	1.28416	0.604796	2.12329	0.0337296	0.11305	Bacteria	Bacteroidetes	Bacteroidia	Bacteroidales	Paraprevotellaceae	Prevotella	Unassigned
denovo12669	0.50446	1.03251	0.486515	2.12225	0.0338164	0.1132	Bacteria	Firmicutes	Clostridia	Clostridiales	Ruminococcaceae	Unassigned	Unassigned
denovo850	8.35849	-0.851445	0.401498	-2.12067	0.0339496	0.113565	Bacteria	Firmicutes	Clostridia	Clostridiales	Veillonellaceae	Anaerovibrio	Unassigned
denovo16562	0.986342	-1.09195	0.515175	-2.11957	0.0340419	0.113794	Bacteria	Bacteroidetes	Bacteroidia	Bacteroidales	Paraprevotellaceae	CF231	Unassigned
denovo35993	1.43409	0.950247	0.448386	2.11926	0.0340686	0.113803	Bacteria	Firmicutes	Clostridia	Clostridiales	Ruminococcaceae	Unassigned	Unassigned
denovo1192	0.423422	-1.25861	0.595093	-2.11498	0.0344316	0.114868	Bacteria	Firmicutes	Clostridia	Clostridiales	Ruminococcaceae	Unassigned	Unassigned
denovo4470	0.953638	-1.02853	0.486318	-2.11493	0.0344362	0.114868	Bacteria	Firmicutes	Clostridia	Clostridiales	Lachnospiraceae	Unassigned	Unassigned
denovo4	65.3131	1.47042	0.695561	2.11401	0.0345142	0.115038	Bacteria	Firmicutes	Clostridia	Clostridiales	Peptostreptococcaceae	Unassigned	Unassigned
denovo28029	0.929418	-0.893814	0.422855	-2.11376	0.0345357	0.115038	Bacteria	Firmicutes	Clostridia	Clostridiales	Mogibacteriaceae	Mogibacterium	Unassigned
denovo46475	0.562261	1.07541	0.509021	2.1127	0.0346267	0.115225	Bacteria	Firmicutes	Clostridia	Clostridiales	Unassigned	Unassigned	Unassigned
denovo31976	1.27152	-1.03103	0.488055	-2.11253	0.0346407	0.115225	Bacteria	Firmicutes	Clostridia	Clostridiales	Lachnospiraceae	Coprococcus	Unassigned
denovo2931	0.547988	1.21021	0.573139	2.11155	0.0347251	0.115425	Bacteria	Bacteroidetes	Bacteroidia	Bacteroidales	RF16	Unassigned	Unassigned
denovo48519	0.86328	1.02557	0.485838	2.11094	0.0347776	0.115518	Bacteria	Bacteroidetes	Bacteroidia	Bacteroidales	Rikenellaceae	Unassigned	Unassigned
denovo57364	0.38757	1.44091	0.683284	2.10879	0.0349623	0.11605	Bacteria	Bacteroidetes	Bacteroidia	Bacteroidales	Unassigned	Unassigned	Unassigned
denovo7685	0.465216	1.35813	0.644368	2.1077	0.0350573	0.116284	Bacteria	Firmicutes	Clostridia	Clostridiales	Ruminococcaceae	Unassigned	Unassigned
denovo29329	0.892901	1.10435	0.524061	2.10729	0.0350928	0.11632	Bacteria	Firmicutes	Clostridia	Clostridiales	Ruminococcaceae	Ruminococcus	Unassigned
denovo17081	1.77059	0.724539	0.343902	2.10682	0.0351336	0.116374	Bacteria	Firmicutes	Clostridia	Clostridiales	Lachnospiraceae	Unassigned	Unassigned
denovo46130	0.78668	-1.22887	0.583635	-2.10554	0.0352443	0.116659	Bacteria	Bacteroidetes	Bacteroidia	Bacteroidales	Unassigned	Unassigned	Unassigned
denovo43028	0.75771	-1.13102	0.537628	-2.10372	0.0354031	0.117102	Bacteria	Firmicutes	Clostridia	Clostridiales	Lachnospiraceae	Roseburia	Unassigned
denovo1459	0.407833	-2.16367	1.03016	-2.10032	0.0357004	0.118003	Bacteria	Firmicutes	Clostridia	Clostridiales	Ruminococcaceae	Unassigned	Unassigned
denovo10492	0.611591	-1.39106	0.662441	-2.09991	0.035737	0.118005	Bacteria	Firmicutes	Clostridia	Clostridiales	Ruminococcaceae	Unassigned	Unassigned
denovo39550	0.836272	-1.17946	0.561713	-2.09975	0.0357508	0.118005	Bacteria	Spirochaetes	Spirochaetes	Spirochaetales	Spirochaetaceae	Treponema	Unassigned
denovo15521	0.561003	-0.937148	0.446527	-2.09875	0.0358388	0.118213	Bacteria	Bacteroidetes	Bacteroidia	Bacteroidales	Unassigned	Unassigned	Unassigned
denovo46155	0.520369	1.86251	0.887718	2.09809	0.0358976	0.118324	Bacteria	Firmicutes	Bacilli	Turicibacterales	Turicibacteraceae	Turicibacter	Unassigned
denovo17025	0.532834	1.04491	0.498288	2.09699	0.0359945	0.118561	Bacteria	Bacteroidetes	Bacteroidia	Bacteroidales	Bacteroidaceae	5-7N15	Unassigned
denovo4061	1.50638	0.844111	0.402665	2.09631	0.0360547	0.118672	Bacteria	Firmicutes	Clostridia	Clostridiales	Ruminococcaceae	Unassigned	Unassigned
denovo46486	2.97478	0.645189	0.307813	2.09604	0.0360783	0.118672	Bacteria	Firmicutes	Clostridia	Clostridiales	Peptostreptococcaceae
denovo273	0.988339	-1.37621	0.656806	-2.09531	0.0361434	0.118804	Bacteria	Firmicutes	Clostridia	Clostridiales	Lachnospiraceae	Unassigned	Unassigned
denovo51249	0.579172	-1.35379	0.646578	-2.09377	0.0362801	0.11917	Bacteria	Firmicutes	Clostridia	Clostridiales	Clostridiaceae	Clostridium	Unassigned
denovo7779	0.690777	0.897054	0.428562	2.09317	0.0363338	0.119264	Bacteria	Actinobacteria	Coriobacteriia	Coriobacteriales	Coriobacteriaceae	Unassigned	Unassigned
denovo819	0.92762	1.0802	0.516201	2.09259	0.0363855	0.119349	Bacteria	Firmicutes	Clostridia	Clostridiales	Ruminococcaceae	Unassigned	Unassigned
denovo444	19.8569	-0.992855	0.474524	-2.09232	0.0364101	0.119349	Bacteria	Spirochaetes	Spirochaetes	Spirochaetales	Spirochaetaceae	Treponema	Unassigned
denovo354	1.96195	-1.00991	0.482796	-2.09179	0.036457	0.119419	Bacteria	Bacteroidetes	Bacteroidia	Bacteroidales	Prevotellaceae	Prevotella	Unassigned
denovo21774	0.878949	-1.3565	0.649497	-2.08854	0.0367488	0.120292	Bacteria	Firmicutes	Clostridia	Clostridiales	Clostridiaceae	Clostridium	Unassigned
denovo650	0.854353	-1.29073	0.618512	-2.08684	0.0369028	0.120713	Bacteria	Firmicutes	Clostridia	Clostridiales	Unassigned	Unassigned	Unassigned
denovo1426	0.373649	-1.99914	0.958475	-2.08575	0.0370013	0.120868	Bacteria	Firmicutes	Clostridia	Clostridiales	Ruminococcaceae	Unassigned	Unassigned
denovo552	2.07766	-1.43422	0.687619	-2.08578	0.0369988	0.120868	Bacteria	Spirochaetes	Spirochaetes	M2PT2-76	Unassigned	Unassigned	Unassigned
denovo32	41.6305	0.625806	0.300098	2.08534	0.0370387	0.120906	Bacteria	Firmicutes	Clostridia	Clostridiales	Ruminococcaceae	Unassigned	Unassigned
denovo41237	0.399852	-1.25937	0.604065	-2.08482	0.0370856	0.120976	Bacteria	Bacteroidetes	Bacteroidia	Bacteroidales	Bacteroidaceae	5-7N15	Unassigned
denovo13137	1.00676	-0.930585	0.447517	-2.07944	0.0375767	0.121905	Bacteria	Firmicutes	Clostridia	Clostridiales	Ruminococcaceae	Unassigned	Unassigned
denovo18560	0.558479	-1.24611	0.599224	-2.07953	0.0375682	0.121905	Bacteria	Firmicutes	Clostridia	Clostridiales	Ruminococcaceae	Ruminococcus	Unassigned
denovo2998	1.18819	-0.961924	0.462557	-2.07958	0.0375642	0.121905	Bacteria	Bacteroidetes	Bacteroidia	Bacteroidales	S24-7	Unassigned	Unassigned
denovo40117	0.701583	-1.02734	0.494001	-2.07964	0.0375587	0.121905	Unassigned
denovo38783	0.704416	-1.27985	0.615104	-2.0807	0.037461	0.121905	Bacteria	Bacteroidetes	Bacteroidia	Bacteroidales	Unassigned	Unassigned	Unassigned
denovo19020	0.457551	1.65727	0.796687	2.0802	0.0375071	0.121905	Bacteria	Firmicutes	Clostridia	Clostridiales
denovo38902	0.665247	0.877751	0.421891	2.08051	0.0374783	0.121905	Bacteria	Firmicutes	Clostridia	Clostridiales	Lachnospiraceae	Coprococcus	Unassigned
denovo38163	0.91025	-1.3909	0.668732	-2.0799	0.0375344	0.121905	Bacteria	Firmicutes	Clostridia	Clostridiales	Lachnospiraceae	Butyrivibrio	Unassigned
denovo2019	9.03575	-0.639804	0.307944	-2.07766	0.0377408	0.122279	Bacteria	Firmicutes	Clostridia	Clostridiales	Ruminococcaceae	Unassigned	Unassigned
denovo1930	0.505412	-1.88909	0.909252	-2.07763	0.0377437	0.122279	Bacteria	Firmicutes	Clostridia	Clostridiales	Unassigned	Unassigned	Unassigned
denovo21667	0.843095	1.02773	0.495255	2.07516	0.0379722	0.122851	Bacteria	Firmicutes	Clostridia	Clostridiales	Ruminococcaceae	Unassigned	Unassigned
denovo50	12.5914	-0.94144	0.453671	-2.07516	0.0379716	0.122851	Bacteria	Bacteroidetes	Bacteroidia	Bacteroidales	Porphyromonadaceae	Paludibacter	Unassigned
denovo4632	1.64016	-0.886316	0.427354	-2.07396	0.0380826	0.123124	Bacteria	Firmicutes	Clostridia	Clostridiales	Lachnospiraceae	Unassigned	Unassigned
denovo1157	0.739349	-1.24004	0.598259	-2.07275	0.0381958	0.123372	Bacteria	Firmicutes	Clostridia	Clostridiales	Christensenellaceae	Unassigned	Unassigned
denovo51420	0.447482	1.25026	0.603239	2.07258	0.0382114	0.123372	Bacteria	Bacteroidetes	Bacteroidia	Bacteroidales	Rikenellaceae	Unassigned	Unassigned
denovo3039	0.528517	-1.55853	0.752318	-2.07163	0.0382996	0.123572	Bacteria	Firmicutes	Clostridia	Clostridiales	Ruminococcaceae	Ruminococcus	Unassigned
denovo1028	0.463853	2.12111	1.02476	2.06986	0.0384655	0.124004	Bacteria	Firmicutes	Clostridia	Clostridiales	Ruminococcaceae	Unassigned	Unassigned
denovo8849	0.747352	-1.03166	0.498538	-2.06936	0.0385119	0.124004	Bacteria	Firmicutes	Clostridia	Clostridiales	Unassigned	Unassigned	Unassigned
denovo16362	1.01026	-1.42446	0.688299	-2.06954	0.0384953	0.124004	Bacteria	Firmicutes	Clostridia	Clostridiales	Clostridiaceae	Clostridium	perfringens
denovo3633	1.05097	-1.25469	0.606872	-2.06748	0.0386893	0.12449	Bacteria	Spirochaetes	Spirochaetes	Spirochaetales	Spirochaetaceae	Treponema	Unassigned
denovo2200	0.485724	1.24441	0.602084	2.06685	0.0387487	0.124597	Bacteria	Firmicutes	Clostridia	Clostridiales	Ruminococcaceae	Unassigned	Unassigned
denovo34009	0.448558	-1.4612	0.707455	-2.06544	0.0388817	0.124939	Bacteria	Firmicutes	Clostridia	Clostridiales	Lachnospiraceae	Dorea	Unassigned
denovo988	0.411471	2.04255	0.98928	2.06468	0.0389532	0.125084	Bacteria	Firmicutes	Clostridia	Clostridiales	Ruminococcaceae	Unassigned	Unassigned
denovo29069	0.649627	1.01999	0.494405	2.06306	0.0391068	0.125492	Bacteria	Firmicutes	Clostridia	Clostridiales	Clostridiaceae	Clostridium
denovo3458	0.368132	1.85194	0.898027	2.06223	0.039186	0.125661	Bacteria	Firmicutes	Clostridia	Clostridiales	Clostridiaceae	Unassigned	Unassigned
denovo42685	0.608143	1.19502	0.579956	2.06054	0.0393469	0.126091	Bacteria	Firmicutes	Clostridia	Clostridiales	Lachnospiraceae	Dorea	Unassigned
denovo12410	1.85016	-0.800675	0.388631	-2.06024	0.0393754	0.126097	Bacteria	Bacteroidetes	Bacteroidia	Bacteroidales	Paraprevotellaceae	YRC22	Unassigned
denovo6783	0.869827	-0.925904	0.449575	-2.05951	0.0394453	0.126236	Bacteria	Firmicutes	Clostridia	Clostridiales	Ruminococcaceae	Unassigned	Unassigned
denovo9474	0.398008	1.80856	0.87833	2.05909	0.0394853	0.126278	Bacteria	Firmicutes	Clostridia	Clostridiales	Ruminococcaceae	Unassigned	Unassigned
denovo13590	0.542233	-1.323	0.642908	-2.05784	0.0396055	0.126577	Bacteria	Firmicutes	Clostridia	Clostridiales	Lachnospiraceae	Unassigned	Unassigned
denovo20078	1.76378	0.637769	0.310235	2.05576	0.0398056	0.127115	Archaea	Euryarchaeota	Methanobacteria	Methanobacteriales	Methanobacteriaceae	Methanobrevibacter	Unassigned
denovo19112	0.478031	1.50938	0.734302	2.05553	0.0398277	0.127115	Bacteria	Firmicutes	Erysipelotrichi	Erysipelotrichales	Erysipelotrichaceae	Unassigned	Unassigned
denovo36113	0.458788	-1.78162	0.86701	-2.05491	0.0398881	0.127222	Bacteria	Firmicutes	Clostridia	Clostridiales	Unassigned	Unassigned	Unassigned
denovo750	0.834244	-1.27598	0.621506	-2.05304	0.0400687	0.127712	Bacteria	Firmicutes	Clostridia	Clostridiales	Lachnospiraceae	Dorea	Unassigned
denovo856	0.648118	-1.08621	0.529203	-2.05254	0.040117	0.12778	Bacteria	Firmicutes	Clostridia	Clostridiales	Clostridiaceae	Clostridium	Unassigned
denovo10102	0.374673	1.69989	0.828475	2.05183	0.040186	0.127914	Bacteria	Firmicutes	Clostridia	Clostridiales	Ruminococcaceae	Ruminococcus	Unassigned
denovo643	2.17472	0.890678	0.434262	2.05101	0.0402657	0.128081	Bacteria	Firmicutes	Clostridia	Clostridiales	Ruminococcaceae	Unassigned	Unassigned
denovo32485	0.491639	1.10833	0.540503	2.05055	0.0403107	0.128138	Bacteria	Firmicutes	Clostridia	Clostridiales	Ruminococcaceae	Unassigned	Unassigned
denovo202	2.08677	-1.06688	0.520415	-2.05005	0.0403591	0.128206	Bacteria	Bacteroidetes	Bacteroidia	Bacteroidales	Unassigned	Unassigned	Unassigned
denovo1255	0.410164	1.49407	0.728942	2.04964	0.0403999	0.128212	Bacteria	Firmicutes	Clostridia	Clostridiales	Ruminococcaceae	Oscillospira	Unassigned
denovo55604	0.45171	-1.13417	0.553394	-2.04948	0.0404154	0.128212	Bacteria	Firmicutes	Clostridia	Clostridiales	Lachnospiraceae	Butyrivibrio	Unassigned
denovo5826	0.65297	1.04921	0.512312	2.04798	0.0405615	0.12859	Bacteria	Bacteroidetes	Bacteroidia	Bacteroidales	RF16	Unassigned	Unassigned
denovo19493	1.22265	1.15268	0.563011	2.04735	0.0406235	0.1287	Bacteria	Firmicutes	Clostridia	Clostridiales	Peptostreptococcaceae
denovo2357	0.791809	0.902443	0.440875	2.04694	0.0406642	0.128743	Bacteria	Firmicutes	Clostridia	Clostridiales	Unassigned	Unassigned	Unassigned
denovo495	0.415809	2.00954	0.982259	2.04584	0.0407724	0.128885	Bacteria	Firmicutes	Clostridia	Clostridiales	Ruminococcaceae	Unassigned	Unassigned
denovo12495	1.71331	-1.23381	0.603145	-2.04563	0.0407926	0.128885	Bacteria	Bacteroidetes	Bacteroidia	Bacteroidales	Paraprevotellaceae	CF231	Unassigned
denovo1036	0.57348	3.37609	1.6505	2.0455	0.0408058	0.128885	Bacteria	Bacteroidetes	Bacteroidia	Bacteroidales	RF16	Unassigned	Unassigned
denovo658	0.518851	-1.74663	0.853943	-2.04537	0.0408182	0.128885	Bacteria	Bacteroidetes	Bacteroidia	Bacteroidales	S24-7	Unassigned	Unassigned
denovo13945	0.61695	-1.29144	0.631522	-2.04496	0.0408587	0.128927	Bacteria	Firmicutes	Clostridia	Clostridiales	Ruminococcaceae	Unassigned	Unassigned
denovo28457	0.724045	-1.21151	0.592805	-2.04369	0.0409841	0.129237	Bacteria	Firmicutes	Erysipelotrichi	Erysipelotrichales	Erysipelotrichaceae	Catenibacterium	Unassigned
denovo40750	0.38268	1.32848	0.650145	2.04336	0.0410172	0.129255	Bacteria	Firmicutes	Clostridia	Clostridiales	Ruminococcaceae	Unassigned	Unassigned
denovo184	5.06851	0.653985	0.320121	2.04293	0.0410592	0.129301	Bacteria	Firmicutes	Clostridia	Clostridiales	Ruminococcaceae	Unassigned	Unassigned
denovo50381	0.66764	-0.973372	0.47656	-2.0425	0.0411022	0.12935	Bacteria	Firmicutes	Clostridia	Clostridiales	Unassigned	Unassigned	Unassigned
denovo168	2.62422	1.09583	0.536661	2.04193	0.0411583	0.129441	Bacteria	Spirochaetes	Spirochaetes	Spirochaetales	Spirochaetaceae	Treponema	Unassigned
denovo194	0.733198	1.55997	0.764216	2.04127	0.0412245	0.129464	Bacteria	Firmicutes	Clostridia	Clostridiales	Ruminococcaceae	Unassigned	Unassigned
denovo1001	0.669684	-1.35108	0.661871	-2.04131	0.0412204	0.129464	Bacteria	Firmicutes	Clostridia	Clostridiales	Unassigned	Unassigned	Unassigned
denovo34618	0.964512	-1.03853	0.508828	-2.04103	0.0412478	0.129464	Bacteria	Firmicutes	Clostridia	Clostridiales	Mogibacteriaceae	Mogibacterium	Unassigned
denovo1794	2.21298	0.768982	0.37707	2.03936	0.0414139	0.129813	Bacteria	Firmicutes	Clostridia	Clostridiales	Ruminococcaceae	Unassigned	Unassigned
denovo1629	3.43962	0.704331	0.345361	2.0394	0.0414098	0.129813	Bacteria	Bacteroidetes	Bacteroidia	Bacteroidales	Unassigned	Unassigned	Unassigned
denovo32759	0.525078	-1.11011	0.544473	-2.03886	0.0414637	0.129883	Bacteria	Bacteroidetes	Bacteroidia	Bacteroidales	Unassigned	Unassigned	Unassigned
denovo27986	0.889921	-1.02592	0.503579	-2.03726	0.0416244	0.1303	Bacteria	Bacteroidetes	Bacteroidia	Bacteroidales	Paraprevotellaceae	CF231	Unassigned
denovo27270	0.869446	-1.09488	0.537635	-2.03648	0.0417017	0.130456	Bacteria	Firmicutes	Clostridia	Clostridiales	Unassigned	Unassigned	Unassigned
denovo23242	0.500639	-1.35731	0.666893	-2.03528	0.0418228	0.130748	Bacteria	Firmicutes	Clostridia	Clostridiales	Lachnospiraceae	Unassigned	Unassigned
denovo1323	3.45802	0.857519	0.421462	2.03463	0.0418884	0.130867	Bacteria	Firmicutes	Clostridia	Clostridiales	Ruminococcaceae	Unassigned	Unassigned
denovo4831	1.05443	-1.09159	0.536593	-2.03429	0.0419222	0.130886	Bacteria	Firmicutes	Clostridia	Clostridiales	Unassigned	Unassigned	Unassigned
denovo704	0.560262	1.35839	0.667856	2.03396	0.0419553	0.130903	Bacteria	Firmicutes	Clostridia	Clostridiales	Ruminococcaceae	Unassigned	Unassigned
denovo18367	1.97571	1.79211	0.881502	2.03301	0.0420512	0.131116	Bacteria	Bacteroidetes	Bacteroidia	Bacteroidales	p-2534-18B5	Unassigned	Unassigned
denovo34840	0.442028	-1.64471	0.809207	-2.0325	0.0421034	0.131192	Bacteria	Firmicutes	Clostridia	Clostridiales	Clostridiaceae	Clostridium	Unassigned
denovo1952	0.498041	-1.56802	0.772114	-2.03081	0.0422743	0.131637	Bacteria	Firmicutes	Clostridia	Clostridiales	Lachnospiraceae	Unassigned	Unassigned
denovo28570	0.579614	-0.979714	0.482685	-2.02972	0.0423851	0.131896	Bacteria	Firmicutes	Clostridia	Clostridiales	Ruminococcaceae	Unassigned	Unassigned
denovo22436	1.40312	-0.847569	0.417708	-2.02909	0.0424487	0.131961	Bacteria	Firmicutes	Clostridia	Clostridiales	Ruminococcaceae	Unassigned	Unassigned
denovo49541	1.23037	0.973752	0.479925	2.02897	0.0424618	0.131961	Bacteria	Firmicutes	Clostridia	Clostridiales	Clostridiaceae	Unassigned	Unassigned
denovo4502	3.67491	-0.839981	0.414256	-2.02768	0.0425926	0.132107	Bacteria	Firmicutes	Clostridia	Clostridiales	Ruminococcaceae	Unassigned	Unassigned
denovo45988	0.685562	-1.05727	0.521385	-2.02781	0.0425801	0.132107	Bacteria	Firmicutes	Clostridia	Clostridiales	Unassigned	Unassigned	Unassigned
denovo47119	0.503595	1.60452	0.791119	2.02817	0.0425432	0.132107	Bacteria	Actinobacteria	Coriobacteriia	Coriobacteriales	Coriobacteriaceae	Unassigned	Unassigned
denovo51553	1.70072	0.908365	0.448228	2.02657	0.0427067	0.132374	Bacteria	Bacteroidetes	Bacteroidia	Bacteroidales	Rikenellaceae	Unassigned	Unassigned
denovo10592	0.520163	-1.3398	0.661464	-2.02551	0.0428146	0.132554	Bacteria	Firmicutes	Clostridia	Clostridiales	Ruminococcaceae	Oscillospira	Unassigned
denovo39893	1.75322	-0.787572	0.388837	-2.02545	0.0428207	0.132554	Bacteria	Firmicutes	Clostridia	Clostridiales	Ruminococcaceae	Unassigned	Unassigned
denovo50261	0.382827	1.30204	0.643392	2.02371	0.0429999	0.133021	Bacteria	Firmicutes	Clostridia	Clostridiales	Unassigned	Unassigned	Unassigned
denovo528	0.620007	1.21015	0.598178	2.02306	0.0430666	0.133141	Bacteria	Firmicutes	Clostridia	Clostridiales	Ruminococcaceae	Unassigned	Unassigned
denovo55925	0.87042	-1.00808	0.498893	-2.02064	0.0433175	0.133829	Bacteria	Proteobacteria	Gammaproteobacteria	Aeromonadales	Succinivibrionaceae	Succinivibrio	Unassigned
denovo26213	1.25496	0.905211	0.448222	2.01956	0.0434292	0.134086	Bacteria	Firmicutes	Clostridia	Clostridiales	Ruminococcaceae	Oscillospira	Unassigned
denovo7744	0.780849	1.02787	0.509132	2.01887	0.0435011	0.134221	Bacteria	Spirochaetes	Spirochaetes	Spirochaetales	Spirochaetaceae	Treponema	Unassigned
denovo212	0.364038	-1.99486	0.988442	-2.01818	0.0435723	0.134353	Bacteria	Firmicutes	Clostridia	Clostridiales	Clostridiaceae	Clostridium	Unassigned
denovo1313	0.466614	1.23516	0.612146	2.01775	0.0436173	0.134404	Bacteria	Firmicutes	Clostridia	Clostridiales	Ruminococcaceae	Unassigned	Unassigned
denovo28792	1.162	-0.815705	0.404484	-2.01666	0.0437313	0.13451	Bacteria	Firmicutes	Clostridia	Clostridiales	Ruminococcaceae	Unassigned	Unassigned
denovo30052	0.658157	1.10488	0.54784	2.0168	0.0437164	0.13451	Bacteria	Bacteroidetes	Bacteroidia	Bacteroidales	Bacteroidaceae	Unassigned	Unassigned
denovo19342	0.767454	-1.00585	0.498789	-2.01659	0.043738	0.13451	Bacteria	Firmicutes	Clostridia	Clostridiales	Mogibacteriaceae	Unassigned	Unassigned
denovo242	0.676945	-1.44906	0.718663	-2.01633	0.0437656	0.13451	Bacteria	Firmicutes	Bacilli	Lactobacillales	Lactobacillaceae	Lactobacillus	ruminis
denovo1214	0.633678	-1.10804	0.549679	-2.01579	0.0438217	0.134569	Bacteria	Firmicutes	Clostridia	Clostridiales	Unassigned	Unassigned	Unassigned
denovo20888	0.56573	1.37912	0.684221	2.0156	0.0438416	0.134569	Bacteria	Firmicutes	Clostridia	Clostridiales	Ruminococcaceae	Unassigned	Unassigned
denovo31041	0.650438	1.04505	0.518808	2.01434	0.0439743	0.134768	Bacteria	Tenericutes	Mollicutes	RF39	Unassigned	Unassigned	Unassigned
denovo833	4.36569	-0.689943	0.342545	-2.01417	0.0439921	0.134768	Bacteria	Bacteroidetes	Bacteroidia	Bacteroidales	Unassigned	Unassigned	Unassigned
denovo685	13.5309	1.84291	0.91478	2.0146	0.0439467	0.134768	Bacteria	Spirochaetes	Spirochaetes	Spirochaetales	Spirochaetaceae	Treponema	Unassigned
denovo43039	2.61761	0.718423	0.357149	2.01155	0.0442674	0.135524	Bacteria	Bacteroidetes	Bacteroidia	Bacteroidales	Rikenellaceae	Unassigned	Unassigned
denovo5815	2.34218	-0.797528	0.396674	-2.01054	0.0443744	0.135764	Bacteria	Bacteroidetes	Bacteroidia	Bacteroidales	Porphyromonadaceae	Paludibacter	Unassigned
denovo16439	0.360984	1.31951	0.6566	2.00962	0.0444717	0.135798	Bacteria	Firmicutes	Clostridia	Clostridiales	Ruminococcaceae	Unassigned	Unassigned
denovo13867	1.07638	0.822729	0.409293	2.01012	0.0444185	0.135798	Bacteria	Firmicutes	Clostridia	Clostridiales	Ruminococcaceae	Oscillospira	Unassigned
denovo3197	0.810398	-0.988675	0.491935	-2.00977	0.0444559	0.135798	Bacteria	Firmicutes	Clostridia	Clostridiales	Ruminococcaceae	Ruminococcus	Unassigned
denovo27886	1.12051	0.75024	0.37343	2.00905	0.0445314	0.13588	Bacteria	Firmicutes	Clostridia	Clostridiales	Ruminococcaceae	Unassigned	Unassigned
denovo27797	0.889241	-1.0165	0.506016	-2.00882	0.0445561	0.13588	Bacteria	Firmicutes	Clostridia	Clostridiales	Ruminococcaceae	Ruminococcus	Unassigned
denovo7986	0.501367	0.979356	0.48761	2.00848	0.044592	0.135902	Bacteria	Firmicutes	Clostridia	Clostridiales	Christensenellaceae	Unassigned	Unassigned
denovo11292	0.78862	-1.08189	0.53885	-2.00777	0.0446681	0.136046	Bacteria	Bacteroidetes	Bacteroidia	Bacteroidales	Unassigned	Unassigned	Unassigned
denovo35968	0.687725	-1.18454	0.590327	-2.00658	0.044794	0.136342	Bacteria	Bacteroidetes	Bacteroidia	Bacteroidales	Unassigned	Unassigned	Unassigned
denovo9657	1.31653	0.745661	0.371774	2.00568	0.04489	0.136449	Bacteria	Firmicutes	Clostridia	Clostridiales	Unassigned	Unassigned	Unassigned
denovo24987	1.78681	0.918249	0.457878	2.00544	0.0449156	0.136449	Bacteria	Bacteroidetes	Bacteroidia	Bacteroidales	Rikenellaceae	Unassigned	Unassigned
denovo14770	0.756745	-1.14742	0.572002	-2.00598	0.0448589	0.136449	Bacteria	Firmicutes	Erysipelotrichi	Erysipelotrichales	Erysipelotrichaceae	Catenibacterium	Unassigned
denovo44218	0.7731	-1.28135	0.639159	-2.00474	0.0449906	0.136589	Bacteria	Firmicutes	Clostridia	Clostridiales	Ruminococcaceae	Unassigned	Unassigned
denovo35505	0.844002	0.979405	0.488828	2.00358	0.0451154	0.136792	Bacteria	Bacteroidetes	Bacteroidia	Bacteroidales	Paraprevotellaceae	Prevotella	Unassigned
denovo31610	0.617366	-1.18229	0.590038	-2.00374	0.0450974	0.136792	Bacteria	Firmicutes	Clostridia	Clostridiales	Unassigned	Unassigned	Unassigned
denovo753	0.885966	1.42247	0.710837	2.00111	0.0453803	0.137507	Bacteria	Firmicutes	Clostridia	Clostridiales	Unassigned	Unassigned	Unassigned
denovo28809	1.41503	-0.703642	0.351819	-2.00001	0.0454991	0.137691	Bacteria	Firmicutes	Clostridia	Clostridiales	Ruminococcaceae	Unassigned	Unassigned
denovo543	23.0735	-0.511942	0.255966	-2.00004	0.0454963	0.137691	Bacteria	Spirochaetes	Spirochaetes	Spirochaetales	Spirochaetaceae	Treponema	Unassigned
denovo1188	0.716916	1.11525	0.557764	1.99951	0.0455534	0.13775	Bacteria	Bacteroidetes	Bacteroidia	Bacteroidales	S24-7	Unassigned	Unassigned
denovo25365	0.602553	-1.68573	0.843162	-1.99929	0.0455769	0.13775	Bacteria	Proteobacteria	Gammaproteobacteria	Aeromonadales	Succinivibrionaceae	Succinivibrio	Unassigned
denovo1006	0.772736	-1.01068	0.505735	-1.99845	0.0456682	0.137938	Bacteria	Firmicutes	Clostridia	Clostridiales	Ruminococcaceae	Unassigned	Unassigned
denovo11435	1.8432	-0.8101	0.4055	-1.99778	0.0457404	0.138068	Bacteria	Bacteroidetes	Bacteroidia	Bacteroidales	Unassigned	Unassigned	Unassigned
denovo4496	0.640821	1.19852	0.600167	1.99698	0.0458277	0.138243	Bacteria	Bacteroidetes	Bacteroidia	Bacteroidales	Unassigned	Unassigned	Unassigned
denovo23660	0.613764	-1.09695	0.549944	-1.99465	0.0460807	0.138861	Bacteria	Firmicutes	Clostridia	Clostridiales	Peptostreptococcaceae	Unassigned	Unassigned
denovo11625	0.920408	1.01378	0.508272	1.99456	0.0460912	0.138861	Bacteria	Bacteroidetes	Bacteroidia	Bacteroidales	Rikenellaceae	Unassigned	Unassigned
denovo8583	0.392923	1.16015	0.582646	1.99117	0.0464623	0.13989	Bacteria	Firmicutes	Clostridia	Clostridiales	Unassigned	Unassigned	Unassigned
denovo2138	0.398221	1.19104	0.598272	1.9908	0.0465032	0.139924	Bacteria	Firmicutes	Clostridia	Clostridiales	Ruminococcaceae	Unassigned	Unassigned
denovo8183	0.375679	1.55101	0.779444	1.98989	0.0466026	0.140134	Bacteria	Firmicutes	Clostridia	Clostridiales	Ruminococcaceae	Unassigned	Unassigned
denovo36681	0.910062	0.932948	0.46913	1.98868	0.0467368	0.14027	Bacteria	Firmicutes	Clostridia	Clostridiales	Ruminococcaceae	Unassigned	Unassigned
denovo33	4.45831	-5.6771	2.85438	-1.98891	0.0467111	0.14027	Bacteria	Bacteroidetes	Bacteroidia	Bacteroidales	Paraprevotellaceae	CF231	Unassigned
denovo12740	0.572392	2.28626	1.14951	1.9889	0.0467124	0.14027	Bacteria	Bacteroidetes	Bacteroidia	Bacteroidales	p-2534-18B5	Unassigned	Unassigned
denovo3388	1.28225	-1.07733	0.542384	-1.9863	0.0470005	0.140882	Bacteria	Firmicutes	Clostridia	Clostridiales	Ruminococcaceae	Unassigned	Unassigned
denovo1421	0.683568	1.28715	0.64799	1.98637	0.0469925	0.140882	Bacteria	Firmicutes	Clostridia	Clostridiales	Ruminococcaceae	Unassigned	Unassigned
denovo1012	4.05512	0.626046	0.315235	1.98596	0.0470375	0.140904	Bacteria	Firmicutes	Clostridia	Clostridiales	Lachnospiraceae	Unassigned	Unassigned
denovo22045	1.02134	-0.804028	0.405085	-1.98484	0.0471628	0.141178	Bacteria	Firmicutes	Clostridia	Clostridiales	Ruminococcaceae	Ruminococcus	Unassigned
denovo2299	0.434313	-1.49822	0.754923	-1.9846	0.0471888	0.141178	Bacteria	Firmicutes	Clostridia	Clostridiales	Unassigned	Unassigned	Unassigned
denovo51948	0.435783	-1.17496	0.592129	-1.98429	0.0472236	0.141193	Bacteria	Bacteroidetes	Bacteroidia	Bacteroidales	Porphyromonadaceae	Paludibacter	Unassigned
denovo39704	1.24418	-0.715041	0.360695	-1.9824	0.0474344	0.14132	Bacteria	Firmicutes	Clostridia	Clostridiales	Lachnospiraceae	Dorea	Unassigned
denovo46	1.83321	-2.28049	1.14987	-1.98326	0.0473379	0.14132	Bacteria	Firmicutes	Clostridia	Clostridiales	Lachnospiraceae
denovo49222	0.648607	1.31753	0.664823	1.98177	0.0475052	0.14132	Bacteria	Bacteroidetes	Bacteroidia	Bacteroidales	Rikenellaceae	Unassigned	Unassigned
denovo214	3.29274	-0.979888	0.494139	-1.98302	0.047365	0.14132	Bacteria	Bacteroidetes	Bacteroidia	Bacteroidales	Bacteroidaceae	Bacteroides	Unassigned
denovo6474	1.05908	-1.02311	0.515798	-1.98354	0.047307	0.14132	Bacteria	Bacteroidetes	Bacteroidia	Bacteroidales	S24-7	Unassigned	Unassigned
denovo51265	0.678089	0.982238	0.495609	1.98188	0.0474924	0.14132	Bacteria	Bacteroidetes	Bacteroidia	Bacteroidales	Unassigned	Unassigned	Unassigned
denovo23075	1.04046	-1.01294	0.511127	-1.98178	0.0475037	0.14132	Bacteria	Firmicutes	Clostridia	Clostridiales	Clostridiaceae	SMB53	Unassigned
denovo1856	0.58717	-1.615	0.814607	-1.98255	0.0474172	0.14132	Bacteria	Firmicutes	Bacilli	Turicibacterales	Turicibacteraceae	Turicibacter	Unassigned
denovo12107	1.35728	0.627485	0.316683	1.98143	0.0475432	0.141345	Bacteria	Firmicutes	Clostridia	Clostridiales	Ruminococcaceae	Unassigned	Unassigned
denovo483	1.23913	0.929035	0.469074	1.98057	0.0476392	0.141541	Bacteria	Firmicutes	Clostridia	Clostridiales	Ruminococcaceae	Oscillospira	Unassigned
denovo6512	0.848649	-1.10579	0.558402	-1.98027	0.047673	0.141553	Bacteria	Firmicutes	Clostridia	Clostridiales	Lachnospiraceae
denovo7518	1.72238	-0.986918	0.499062	-1.97755	0.04798	0.142336	Bacteria	Firmicutes	Clostridia	Clostridiales	Clostridiaceae	Unassigned	Unassigned
denovo24925	0.857311	0.988678	0.499991	1.97739	0.0479971	0.142336	Bacteria	Bacteroidetes	Bacteroidia	Bacteroidales	Unassigned	Unassigned	Unassigned
denovo13369	0.52772	-1.19082	0.602527	-1.97637	0.0481126	0.1425	Bacteria	Firmicutes	Clostridia	Clostridiales	Lachnospiraceae	Unassigned	Unassigned
denovo27499	2.23829	-1.1609	0.58732	-1.9766	0.0480872	0.1425	Bacteria	Firmicutes	Clostridia	Clostridiales	Clostridiaceae	Unassigned	Unassigned
denovo35533	0.924867	1.1185	0.566078	1.97588	0.0481682	0.142576	Bacteria	Firmicutes	Clostridia	Clostridiales	Lachnospiraceae	Butyrivibrio	Unassigned
denovo12378	0.662208	-0.909819	0.460528	-1.9756	0.0482	0.14258	Bacteria	Firmicutes	Clostridia	Clostridiales	Unassigned	Unassigned	Unassigned
denovo35777	1.23096	0.754042	0.38223	1.97275	0.0485246	0.143361	Bacteria	Bacteroidetes	Bacteroidia	Bacteroidales	Unassigned	Unassigned	Unassigned
denovo3695	1.99972	-0.965362	0.489306	-1.97292	0.0485046	0.143361	Bacteria	Firmicutes	Clostridia	Clostridiales	Lachnospiraceae	Unassigned	Unassigned
denovo2450	0.363187	1.91124	0.969319	1.97174	0.0486394	0.143486	Bacteria	Firmicutes	Clostridia	Clostridiales	Ruminococcaceae	Unassigned	Unassigned
denovo12055	0.484146	1.09106	0.553468	1.97131	0.0486882	0.143486	Bacteria	Firmicutes	Clostridia	Clostridiales	Ruminococcaceae	Oscillospira	Unassigned
denovo3011	0.570132	1.15652	0.586657	1.97137	0.0486818	0.143486	Bacteria	Firmicutes	Clostridia	Clostridiales	Clostridiaceae	Clostridium	Unassigned
denovo49912	0.813865	-1.13582	0.575991	-1.97195	0.0486155	0.143486	Bacteria	Bacteroidetes	Bacteroidia	Bacteroidales	Bacteroidaceae	5-7N15	Unassigned
denovo9181	3.67462	-0.474227	0.240651	-1.9706	0.0487694	0.143546	Bacteria	Bacteroidetes	Bacteroidia	Bacteroidales	Unassigned	Unassigned	Unassigned
denovo4617	1.14781	-1.06341	0.53963	-1.97063	0.0487668	0.143546	Bacteria	Bacteroidetes	Bacteroidia	Bacteroidales	Unassigned	Unassigned	Unassigned
denovo8970	0.447564	-1.64762	0.836268	-1.97021	0.0488147	0.143591	Bacteria	Firmicutes	Clostridia	Clostridiales	Unassigned	Unassigned	Unassigned
denovo6514	0.651036	-0.998884	0.507342	-1.96886	0.0489694	0.143882	Bacteria	Firmicutes	Clostridia	Clostridiales	Unassigned	Unassigned	Unassigned
denovo3495	0.956296	1.1559	0.587104	1.96881	0.0489747	0.143882	Bacteria	Firmicutes	Clostridia	Clostridiales	Ruminococcaceae	Oscillospira	Unassigned
denovo13012	0.512605	-1.40375	0.71314	-1.96841	0.0490207	0.143928	Bacteria	Firmicutes	Clostridia	Clostridiales	Ruminococcaceae	Unassigned	Unassigned
denovo847	3.77442	0.914597	0.465513	1.96471	0.0494481	0.145093	Bacteria	Bacteroidetes	Bacteroidia	Bacteroidales	Unassigned	Unassigned	Unassigned
denovo1220	0.615199	2.31981	1.18112	1.96407	0.0495216	0.145135	Bacteria	Firmicutes	Clostridia	Clostridiales	Ruminococcaceae	Unassigned	Unassigned
denovo44735	0.621877	1.01638	0.517492	1.96406	0.0495237	0.145135	Bacteria	Bacteroidetes	Bacteroidia	Bacteroidales	Unassigned	Unassigned	Unassigned
denovo2110	0.698573	1.03333	0.526337	1.96324	0.0496183	0.145211	Bacteria	Firmicutes	Clostridia	Clostridiales	Ruminococcaceae	Oscillospira	Unassigned
denovo7679	0.851307	0.891389	0.454018	1.96333	0.0496075	0.145211	Bacteria	Firmicutes	Bacilli	Turicibacterales	Turicibacteraceae	Turicibacter	Unassigned
denovo44413	1.31168	-0.969734	0.493996	-1.96304	0.0496417	0.145211	Bacteria	Firmicutes	Clostridia	Clostridiales	Lachnospiraceae	Butyrivibrio	Unassigned
denovo12315	0.542703	-1.09265	0.556705	-1.96271	0.0496796	0.145231	Bacteria	Bacteroidetes	Bacteroidia	Bacteroidales	Unassigned	Unassigned	Unassigned
denovo47350	1.22556	-0.761095	0.387918	-1.962	0.0497628	0.145385	Bacteria	Bacteroidetes	Bacteroidia	Bacteroidales	Paraprevotellaceae	CF231	Unassigned
denovo44286	1.66384	-1.46736	0.748197	-1.9612	0.0498561	0.145567	Bacteria	Actinobacteria	Actinobacteria	Bifidobacteriales	Bifidobacteriaceae	Bifidobacterium
denovo3042	0.817247	0.948562	0.483844	1.96047	0.049941	0.145725	Bacteria	Firmicutes	Clostridia	Clostridiales	Ruminococcaceae	Unassigned	Unassigned
denovo46426	1.21674	1.12125	0.572242	1.9594	0.0500654	0.145998	Bacteria	Firmicutes	Bacilli	Turicibacterales	Turicibacteraceae	Turicibacter	Unassigned
denovo3038	1.85675	-4.4138	2.25315	-1.95894	0.0501193	0.146066	Bacteria	Bacteroidetes	Bacteroidia	Bacteroidales	Paraprevotellaceae	CF231	Unassigned
denovo29787	0.473251	1.14265	0.583429	1.95851	0.0501703	0.146124	Bacteria	Firmicutes	Clostridia	Clostridiales	Ruminococcaceae	Unassigned	Unassigned
denovo644	2.18191	-0.68614	0.350572	-1.9572	0.0503241	0.146482	Bacteria	Firmicutes	Clostridia	Clostridiales	Mogibacteriaceae	Unassigned	Unassigned
denovo272	3.18398	0.956826	0.489184	1.95596	0.0504696	0.146654	Bacteria	Firmicutes	Clostridia	Clostridiales	Ruminococcaceae	Unassigned	Unassigned
denovo18448	0.82353	1.07759	0.550893	1.95607	0.0504569	0.146654	Bacteria	Firmicutes	Clostridia	Clostridiales	Ruminococcaceae	Unassigned	Unassigned
denovo43749	0.919652	-0.748179	0.382523	-1.95591	0.0504761	0.146654	Bacteria	Firmicutes	Clostridia	Clostridiales	Unassigned	Unassigned	Unassigned
denovo48812	0.620938	-1.33486	0.682629	-1.95548	0.0505268	0.146711	Bacteria	Firmicutes	Clostridia	Clostridiales	Ruminococcaceae	Unassigned	Unassigned
denovo5629	0.432326	1.23879	0.633686	1.9549	0.050595	0.146819	Bacteria	Tenericutes	RF3	ML615J-28	Unassigned	Unassigned	Unassigned
denovo36540	2.17559	-0.790836	0.404934	-1.953	0.0508198	0.147381	Bacteria	Bacteroidetes	Bacteroidia	Bacteroidales	Bacteroidaceae	5-7N15	Unassigned
denovo13668	0.614233	0.849581	0.4351	1.95261	0.0508658	0.147424	Bacteria	Bacteroidetes	Bacteroidia	Bacteroidales	Rikenellaceae	Unassigned	Unassigned
denovo20001	0.860114	-0.767839	0.393583	-1.9509	0.0510695	0.147742	Bacteria	Firmicutes	Clostridia	Clostridiales	Unassigned	Unassigned	Unassigned
denovo39323	1.44963	-0.974765	0.49958	-1.95117	0.0510371	0.147742	Bacteria	Bacteroidetes	Bacteroidia	Bacteroidales	Bacteroidaceae	5-7N15	Unassigned
denovo2637	0.508223	1.06579	0.54624	1.95113	0.0510411	0.147742	Bacteria	Firmicutes	Erysipelotrichi	Erysipelotrichales	Erysipelotrichaceae	Eubacterium	cylindroides
denovo28489	0.497074	-1.68027	0.861795	-1.94974	0.0512076	0.148051	Bacteria	Firmicutes	Bacilli	Turicibacterales	Turicibacteraceae	Turicibacter	Unassigned
denovo754	0.584386	-1.52339	0.781877	-1.94838	0.0513701	0.14834	Bacteria	Firmicutes	Clostridia	Clostridiales	Ruminococcaceae	Unassigned	Unassigned
denovo44479	0.743821	0.688537	0.353377	1.94845	0.0513612	0.14834	Bacteria	Firmicutes	Clostridia	Clostridiales	Unassigned	Unassigned	Unassigned
denovo35983	1.00897	0.71479	0.367157	1.94683	0.0515555	0.148726	Bacteria	Bacteroidetes	Bacteroidia	Bacteroidales	Rikenellaceae	Unassigned	Unassigned
denovo8601	0.516515	1.1317	0.581331	1.94673	0.0515668	0.148726	Bacteria	Bacteroidetes	Bacteroidia	Bacteroidales	Bacteroidaceae	5-7N15	Unassigned
denovo286	1.50447	0.93163	0.478828	1.94565	0.051697	0.14892	Bacteria	Tenericutes	Mollicutes	RF39	Unassigned	Unassigned	Unassigned
denovo19571	0.822084	-1.15696	0.594581	-1.94583	0.0516747	0.14892	Bacteria	Firmicutes	Clostridia	Clostridiales	Clostridiaceae
denovo17914	0.725328	0.951342	0.489165	1.94483	0.0517958	0.149023	Bacteria	Firmicutes	Clostridia	Clostridiales	Ruminococcaceae	Unassigned	Unassigned
denovo5211	0.59027	-1.32945	0.683519	-1.94501	0.0517737	0.149023	Bacteria	Firmicutes	Clostridia	Clostridiales	Lachnospiraceae	Roseburia	Unassigned
denovo2023	2.18063	0.606335	0.31213	1.94257	0.0520675	0.149369	Bacteria	Firmicutes	Clostridia	Clostridiales	Ruminococcaceae	Unassigned	Unassigned
denovo38535	0.404049	-1.14616	0.589825	-1.94321	0.0519905	0.149369	Bacteria	Firmicutes	Clostridia	Clostridiales	Ruminococcaceae	Ruminococcus	Unassigned
denovo31956	0.445366	1.17529	0.605001	1.94263	0.0520606	0.149369	Bacteria	Firmicutes	Clostridia	Clostridiales	Ruminococcaceae	Unassigned	Unassigned
denovo309	0.79248	3.83998	1.97631	1.94301	0.0520149	0.149369	Bacteria	Bacteroidetes	Bacteroidia	Bacteroidales	Unassigned	Unassigned	Unassigned
denovo4721	1.23971	-0.729313	0.375447	-1.94252	0.052074	0.149369	Bacteria	Firmicutes	Clostridia	Clostridiales	Lachnospiraceae	Coprococcus	Unassigned
denovo44835	0.501028	-1.56126	0.804011	-1.94184	0.0521569	0.149467	Bacteria	Bacteroidetes	Bacteroidia	Bacteroidales	Bacteroidaceae	5-7N15	Unassigned
denovo13530	0.471624	-1.52217	0.783927	-1.94172	0.0521711	0.149467	Bacteria	Firmicutes	Clostridia	Clostridiales	Clostridiaceae	Unassigned	Unassigned
denovo207	4.35091	0.820425	0.422708	1.94088	0.0522728	0.149667	Bacteria	Bacteroidetes	Bacteroidia	Bacteroidales	Rikenellaceae	Unassigned	Unassigned
denovo3440	1.44461	-1.08429	0.559699	-1.93728	0.052711	0.150829	Bacteria	Bacteroidetes	Bacteroidia	Bacteroidales	Paraprevotellaceae	Prevotella	Unassigned
denovo12660	1.52281	-0.863189	0.445626	-1.93703	0.0527422	0.150829	Bacteria	Firmicutes	Clostridia	Clostridiales	Lachnospiraceae	Unassigned	Unassigned
denovo1010	0.90882	-1.31417	0.67922	-1.93482	0.0530122	0.151509	Bacteria	Firmicutes	Clostridia	Clostridiales	Unassigned	Unassigned	Unassigned
denovo251	21.1958	-0.605005	0.312862	-1.93377	0.0531409	0.151785	Bacteria	Bacteroidetes	Bacteroidia	Bacteroidales	Paraprevotellaceae	CF231	Unassigned
denovo25142	0.429208	-1.23398	0.638313	-1.93318	0.0532134	0.151901	Bacteria	Bacteroidetes	Bacteroidia	Bacteroidales	Paraprevotellaceae	YRC22	Unassigned
denovo13527	0.751834	1.13692	0.588523	1.93182	0.0533822	0.152291	Bacteria	Firmicutes	Bacilli	Turicibacterales	Turicibacteraceae	Turicibacter	Unassigned
denovo9440	0.415157	1.04774	0.542585	1.93101	0.0534817	0.152482	Bacteria	Firmicutes	Clostridia	Clostridiales	Peptostreptococcaceae	Unassigned	Unassigned
denovo6991	0.754645	-1.36962	0.70941	-1.93064	0.0535272	0.15252	Bacteria	Firmicutes	Clostridia	Clostridiales	Clostridiaceae
denovo24552	0.447869	1.09152	0.565486	1.93024	0.0535768	0.15257	Bacteria	Firmicutes	Clostridia	Clostridiales	Ruminococcaceae	Unassigned	Unassigned
denovo24601	0.399221	1.87724	0.974649	1.92606	0.0540965	0.153822	Bacteria	Bacteroidetes	Bacteroidia	Bacteroidales	Rikenellaceae	Unassigned	Unassigned
denovo31032	0.508305	0.978797	0.508116	1.92633	0.0540635	0.153822	Bacteria	Firmicutes	Clostridia	Clostridiales	Peptococcaceae	rc4-4	Unassigned
denovo953	3.6384	0.479452	0.248947	1.92592	0.0541141	0.153822	Bacteria	Firmicutes	Erysipelotrichi	Erysipelotrichales	Erysipelotrichaceae	Unassigned	Unassigned
denovo3618	2.17973	-0.799056	0.415067	-1.92513	0.0542135	0.153862	Bacteria	Bacteroidetes	Bacteroidia	Bacteroidales	Bacteroidaceae	5-7N15	Unassigned
denovo28707	0.532535	1.40682	0.730803	1.92503	0.0542259	0.153862	Bacteria	Bacteroidetes	Bacteroidia	Bacteroidales	Unassigned	Unassigned	Unassigned
denovo8521	1.35631	1.18788	0.617064	1.92505	0.0542234	0.153862	Bacteria	Tenericutes	RF3	ML615J-28	Unassigned	Unassigned	Unassigned
denovo15445	0.376981	1.45333	0.75514	1.92458	0.0542816	0.153928	Bacteria	Bacteroidetes	Bacteroidia	Bacteroidales	Unassigned	Unassigned	Unassigned
denovo14718	1.88264	0.687581	0.357363	1.92404	0.0543496	0.154028	Bacteria	Tenericutes	Mollicutes	Anaeroplasmatales	Anaeroplasmataceae	Unassigned	Unassigned
denovo2421	2.79898	-0.737592	0.383593	-1.92285	0.0544988	0.154359	Bacteria	Firmicutes	Bacilli	Turicibacterales	Turicibacteraceae	Turicibacter	Unassigned
denovo409	1.30134	1.09232	0.568234	1.9223	0.0545674	0.15445	Bacteria	Firmicutes	Clostridia	Clostridiales	Clostridiaceae	Clostridium	Unassigned
denovo191	45.3354	-0.456353	0.237427	-1.92208	0.0545962	0.15445	Bacteria	Bacteroidetes	Bacteroidia	Bacteroidales	Bacteroidaceae	5-7N15	Unassigned
denovo412	0.995435	-1.34073	0.697832	-1.92129	0.0546957	0.154639	Bacteria	Firmicutes	Clostridia	Clostridiales	Ruminococcaceae	Unassigned	Unassigned
denovo46814	0.668695	-0.939033	0.488874	-1.92081	0.0547559	0.154717	Bacteria	Tenericutes	Mollicutes	RF39	Unassigned	Unassigned	Unassigned
denovo40339	0.576268	-1.60378	0.83528	-1.92005	0.0548513	0.154894	Bacteria	Firmicutes	Clostridia	Clostridiales	Lachnospiraceae	Unassigned	Unassigned
denovo14843	0.626657	1.04238	0.54342	1.91818	0.0550881	0.155469	Bacteria	Firmicutes	Clostridia	Clostridiales	Peptostreptococcaceae
denovo26	6.71933	1.04076	0.54326	1.91577	0.0553947	0.156241	Bacteria	Firmicutes	Clostridia	Clostridiales	Lachnospiraceae	Unassigned	Unassigned
denovo11242	0.743192	3.74862	1.95774	1.91477	0.0555223	0.156507	Bacteria	Bacteroidetes	Bacteroidia	Bacteroidales	p-2534-18B5	Unassigned	Unassigned
denovo188	0.778815	2.20287	1.15062	1.91451	0.0555551	0.156507	Bacteria	Firmicutes	Clostridia	Clostridiales	Veillonellaceae	Phascolarctobacterium	Unassigned
denovo13434	1.66106	-0.756934	0.395436	-1.91418	0.0555978	0.156534	Bacteria	Firmicutes	Clostridia	Clostridiales	Ruminococcaceae	Unassigned	Unassigned
denovo46114	0.439077	1.88123	0.983209	1.91335	0.0557029	0.156644	Bacteria	Firmicutes	Clostridia	Clostridiales	Ruminococcaceae
denovo45786	1.30987	-0.914472	0.4779	-1.91352	0.0556816	0.156644	Bacteria	Bacteroidetes	Bacteroidia	Bacteroidales	Bacteroidaceae	5-7N15	Unassigned
denovo3807	9.42095	0.536013	0.280325	1.91211	0.055862	0.156905	Bacteria	Firmicutes	Clostridia	Clostridiales	Ruminococcaceae	Unassigned	Unassigned
denovo608	0.669256	-1.77738	0.929447	-1.9123	0.0558375	0.156905	Bacteria	Firmicutes	Clostridia	Clostridiales	Lachnospiraceae	Shuttleworthia	Unassigned
denovo19664	1.29774	-0.836933	0.437762	-1.91184	0.0558961	0.156907	Bacteria	Firmicutes	Clostridia	Clostridiales	Ruminococcaceae	Ruminococcus	Unassigned
denovo26063	0.590894	1.05252	0.551045	1.91005	0.0561272	0.157369	Bacteria	Firmicutes	Clostridia	Clostridiales	Unassigned	Unassigned	Unassigned
denovo18801	1.01743	0.746123	0.390607	1.91016	0.056112	0.157369	Bacteria	Firmicutes	Clostridia	Clostridiales	Lachnospiraceae	Unassigned	Unassigned
denovo33227	0.689952	-1.29529	0.679045	-1.90751	0.0564544	0.158099	Bacteria	Firmicutes	Clostridia	Clostridiales	Ruminococcaceae	Unassigned	Unassigned
denovo1234	0.49992	-1.10718	0.58043	-1.90751	0.0564541	0.158099	Bacteria	Firmicutes	Clostridia	Clostridiales	Ruminococcaceae	Unassigned	Unassigned
denovo33769	0.985885	-1.17443	0.615775	-1.90724	0.0564901	0.158105	Bacteria	Firmicutes	Clostridia	Clostridiales	Clostridiaceae	SMB53	Unassigned
denovo4581	0.910902	-0.808892	0.424467	-1.90566	0.0566938	0.158582	Bacteria	Bacteroidetes	Bacteroidia	Bacteroidales	S24-7	Unassigned	Unassigned
denovo1037	0.473838	1.53485	0.806139	1.90395	0.0569165	0.159024	Bacteria	Firmicutes	Clostridia	Clostridiales	Ruminococcaceae	Unassigned	Unassigned
denovo356	1.21585	1.28411	0.674452	1.90393	0.056919	0.159024	Bacteria	Firmicutes	Clostridia	Clostridiales	Unassigned	Unassigned	Unassigned
denovo21126	0.733627	-0.807668	0.424415	-1.90302	0.0570385	0.159169	Bacteria	Firmicutes	Clostridia	Clostridiales	Ruminococcaceae	Unassigned	Unassigned
denovo38628	0.662549	-1.03264	0.542626	-1.90305	0.0570342	0.159169	Bacteria	Bacteroidetes	Bacteroidia	Bacteroidales	Bacteroidaceae	5-7N15	Unassigned
denovo4809	1.42151	0.846388	0.444839	1.90269	0.0570816	0.159196	Bacteria	Firmicutes	Clostridia	Clostridiales	Ruminococcaceae	Unassigned	Unassigned
denovo535	5.19093	0.556138	0.292378	1.90212	0.0571556	0.159308	Bacteria	Tenericutes	Mollicutes	RF39	Unassigned	Unassigned	Unassigned
denovo16221	0.500821	-1.23599	0.650165	-1.90104	0.0572974	0.159609	Bacteria	Firmicutes	Clostridia	Clostridiales	Ruminococcaceae	Unassigned	Unassigned
denovo28156	0.482698	-1.18164	0.622188	-1.89917	0.0575418	0.160196	Bacteria	Firmicutes	Clostridia	Clostridiales	Ruminococcaceae	Unassigned	Unassigned
denovo47950	1.56455	-0.610492	0.321743	-1.89745	0.0577682	0.160612	Bacteria	Firmicutes	Clostridia	Clostridiales	Lachnospiraceae	Dorea	Unassigned
denovo435	0.446916	1.91811	1.01094	1.89734	0.0577828	0.160612	Bacteria	Firmicutes	Clostridia	Clostridiales	Ruminococcaceae	Unassigned	Unassigned
denovo37218	0.516788	1.0139	0.5344	1.89726	0.0577931	0.160612	Bacteria	Bacteroidetes	Bacteroidia	Bacteroidales	Paraprevotellaceae	Prevotella	Unassigned
denovo2273	4.8038	-0.545744	0.28777	-1.89646	0.0578991	0.160808	Bacteria	Bacteroidetes	Bacteroidia	Bacteroidales	Rikenellaceae	Unassigned	Unassigned
denovo24770	2.25125	0.698353	0.368363	1.89583	0.057983	0.160808	Bacteria	Proteobacteria	Deltaproteobacteria	Desulfovibrionales	Desulfovibrionaceae	Unassigned	Unassigned
denovo617	1.32353	-0.906485	0.478179	-1.8957	0.0579995	0.160808	Bacteria	Firmicutes	Clostridia	Clostridiales	Lachnospiraceae	Coprococcus	Unassigned
denovo44227	0.714831	-1.03473	0.545726	-1.89607	0.0579513	0.160808	Bacteria	Firmicutes	Clostridia	Clostridiales	Lachnospiraceae	Unassigned	Unassigned
denovo35456	1.65752	0.813489	0.429365	1.89463	0.0581409	0.161105	Bacteria	Bacteroidetes	Bacteroidia	Bacteroidales	Bacteroidaceae	5-7N15	Unassigned
denovo1244	5.22726	-0.577057	0.304745	-1.89357	0.0582816	0.161401	Bacteria	Bacteroidetes	Bacteroidia	Bacteroidales	Bacteroidaceae	Bacteroides	Unassigned
denovo10530	5.28416	0.506008	0.267611	1.89084	0.0586461	0.162315	Bacteria	Bacteroidetes	Bacteroidia	Bacteroidales	Bacteroidaceae	5-7N15	Unassigned
denovo45213	0.753567	-0.859042	0.45442	-1.89041	0.0587026	0.162376	Bacteria	Firmicutes	Clostridia	Clostridiales	Lachnospiraceae	Blautia	Unassigned
denovo20788	0.763682	1.00245	0.530603	1.88926	0.058857	0.162708	Bacteria	Firmicutes	Clostridia	Clostridiales
denovo19047	0.613579	0.988273	0.523234	1.88878	0.0589212	0.16279	Bacteria	Firmicutes	Clostridia	Clostridiales	Peptostreptococcaceae	Unassigned	Unassigned
denovo2546	0.482042	-1.05548	0.55897	-1.88826	0.0589907	0.162797	Bacteria	Firmicutes	Clostridia	Clostridiales	Unassigned	Unassigned	Unassigned
denovo23583	1.22031	-0.713188	0.377749	-1.88799	0.0590269	0.162797	Bacteria	Bacteroidetes	Bacteroidia	Bacteroidales	Unassigned	Unassigned	Unassigned
denovo1293	0.377497	-1.81103	0.959134	-1.8882	0.0589994	0.162797	Bacteria	Firmicutes	Clostridia	Clostridiales	Lachnospiraceae	Lachnospira	Unassigned
denovo13164	1.07332	-0.827637	0.439011	-1.88523	0.0593989	0.163728	Bacteria	Firmicutes	Clostridia	Clostridiales	Peptostreptococcaceae	Unassigned	Unassigned
denovo26033	2.69139	-0.770267	0.409505	-1.88097	0.0599763	0.165156	Bacteria	Bacteroidetes	Bacteroidia	Bacteroidales	Rikenellaceae	Unassigned	Unassigned
denovo22548	1.37034	-0.708687	0.376828	-1.88067	0.0600173	0.165156	Bacteria	Bacteroidetes	Bacteroidia	Bacteroidales	Bacteroidaceae	5-7N15	Unassigned
denovo9301	0.494783	-1.42271	0.756507	-1.88063	0.060022	0.165156	Bacteria	Actinobacteria	Coriobacteriia	Coriobacteriales	Coriobacteriaceae	Unassigned	Unassigned
denovo1035	1.38021	4.6393	2.46753	1.88014	0.0600891	0.165245	Bacteria	Bacteroidetes	Bacteroidia	Bacteroidales	p-2534-18B5	Unassigned	Unassigned
denovo6694	0.404196	1.84174	0.979814	1.87968	0.0601512	0.16532	Bacteria	Bacteroidetes	Bacteroidia	Bacteroidales	Bacteroidaceae	5-7N15	Unassigned
denovo22289	0.644473	1.08573	0.57785	1.87892	0.060255	0.165509	Bacteria	Firmicutes	Clostridia	Clostridiales	Ruminococcaceae	Unassigned	Unassigned
denovo8428	2.36018	-0.609236	0.324345	-1.87835	0.0603327	0.165626	Bacteria	Firmicutes	Clostridia	Clostridiales	Lachnospiraceae	Coprococcus	Unassigned
denovo2151	1.31222	0.892588	0.475389	1.87759	0.0604367	0.165815	Bacteria	Firmicutes	Clostridia	Clostridiales	Lachnospiraceae	Coprococcus	Unassigned
denovo3326	0.486801	1.10395	0.588541	1.87573	0.0606918	0.166419	Bacteria	Firmicutes	Clostridia	Clostridiales	Clostridiaceae	Clostridium	Unassigned
denovo2109	0.409199	1.49579	0.798348	1.8736	0.0609853	0.167126	Bacteria	Bacteroidetes	Bacteroidia	Bacteroidales	Unassigned	Unassigned	Unassigned
denovo23525	0.432244	-1.08325	0.578344	-1.87301	0.0610665	0.167155	Unassigned
denovo43608	0.451443	-1.15979	0.619205	-1.87303	0.0610643	0.167155	Bacteria	Firmicutes	Clostridia	Clostridiales	Unassigned	Unassigned	Unassigned
denovo55506	0.495116	-1.43746	0.767702	-1.87242	0.0611486	0.167283	Bacteria	Bacteroidetes	Bacteroidia	Bacteroidales	Unassigned	Unassigned	Unassigned
denovo16359	0.65995	1.08826	0.583112	1.8663	0.0619997	0.169449	Bacteria	Firmicutes	Clostridia	Clostridiales	Lachnospiraceae	Coprococcus	Unassigned
denovo5076	0.637432	-1.61727	0.866606	-1.86621	0.0620118	0.169449	Bacteria	Firmicutes	Clostridia	Clostridiales	Lachnospiraceae	Unassigned	Unassigned
denovo1042	0.432506	-1.79169	0.960408	-1.86555	0.0621042	0.169603	Bacteria	Firmicutes	Clostridia	Clostridiales	Ruminococcaceae	Unassigned	Unassigned
denovo42902	1.05042	0.876992	0.47018	1.86523	0.0621496	0.169629	Bacteria	Bacteroidetes	Bacteroidia	Bacteroidales	Unassigned	Unassigned	Unassigned
denovo4819	1.79925	-0.675939	0.36248	-1.86476	0.0622148	0.169709	Bacteria	Bacteroidetes	Bacteroidia	Bacteroidales	Bacteroidaceae	5-7N15	Unassigned
denovo24411	0.42284	1.10006	0.590062	1.86431	0.0622785	0.169785	Bacteria	Bacteroidetes	Bacteroidia	Bacteroidales	Rikenellaceae	Unassigned	Unassigned
denovo13892	0.777668	-0.863547	0.463274	-1.86401	0.0623204	0.169802	Bacteria	Bacteroidetes	Bacteroidia	Bacteroidales	Bacteroidaceae	5-7N15	Unassigned
denovo27207	0.669192	-1.35049	0.725071	-1.86257	0.062523	0.170158	Bacteria	Firmicutes	Clostridia	Clostridiales	Lachnospiraceae	Butyrivibrio	Unassigned
denovo26306	1.00167	-0.815769	0.437971	-1.86261	0.0625171	0.170158	Bacteria	Firmicutes	Clostridia	Clostridiales	Unassigned	Unassigned	Unassigned
denovo11053	1.4563	-0.786037	0.422556	-1.86019	0.0628582	0.170971	Bacteria	Firmicutes	Clostridia	Clostridiales	Mogibacteriaceae	Unassigned	Unassigned
denovo2248	0.53206	1.19209	0.641075	1.85951	0.0629544	0.171135	Bacteria	Bacteroidetes	Bacteroidia	Bacteroidales	Bacteroidaceae	5-7N15	Unassigned
denovo264	41.9848	0.390712	0.210159	1.85912	0.0630096	0.171186	Bacteria	Firmicutes	Clostridia	Clostridiales	Peptostreptococcaceae	Unassigned	Unassigned
denovo16428	1.17216	-0.673535	0.362539	-1.85783	0.0631935	0.171489	Bacteria	Firmicutes	Clostridia	Clostridiales	Clostridiaceae	Clostridium	Unassigned
denovo10747	0.962629	0.844903	0.454756	1.85793	0.0631795	0.171489	Bacteria	Bacteroidetes	Bacteroidia	Bacteroidales	Paraprevotellaceae	CF231	Unassigned
denovo9069	0.474128	1.18622	0.638607	1.85751	0.0632382	0.171512	Bacteria	Firmicutes	Clostridia	Clostridiales	Ruminococcaceae	Unassigned	Unassigned
denovo1427	0.41462	1.20043	0.646626	1.85645	0.0633895	0.171799	Bacteria	Firmicutes	Clostridia	Clostridiales	Ruminococcaceae	Unassigned	Unassigned
denovo500	0.898985	2.81839	1.51832	1.85626	0.0634166	0.171799	Bacteria	Firmicutes	Clostridia	Clostridiales	Lachnospiraceae	Unassigned	Unassigned
denovo40794	0.534095	-1.32309	0.713223	-1.85508	0.0635851	0.172157	Bacteria	Firmicutes	Clostridia	Clostridiales	Lachnospiraceae	Unassigned	Unassigned
denovo54100	0.607125	-0.947982	0.51117	-1.85453	0.0636629	0.172269	Bacteria	Firmicutes	Clostridia	Clostridiales	Lachnospiraceae	Blautia	Unassigned
denovo7638	0.890642	-1.18108	0.637202	-1.85354	0.0638054	0.172503	Bacteria	Actinobacteria	Actinobacteria	Bifidobacteriales	Bifidobacteriaceae	Bifidobacterium	Unassigned
denovo0	28.1245	-1.17621	0.634616	-1.85342	0.0638225	0.172503	Bacteria	Firmicutes	Clostridia	Clostridiales	Lachnospiraceae
denovo27876	0.732846	0.951347	0.51338	1.8531	0.0638674	0.172526	Bacteria	Bacteroidetes	Bacteroidia	Bacteroidales	Porphyromonadaceae	Paludibacter	Unassigned
denovo35229	0.887178	0.870732	0.469982	1.85269	0.0639264	0.172587	Bacteria	Firmicutes	Clostridia	Clostridiales	Lachnospiraceae	Dorea	Unassigned
denovo38894	1.12516	-0.917637	0.495512	-1.8519	0.0640405	0.17276	Bacteria	Bacteroidetes	Bacteroidia	Bacteroidales	Bacteroidaceae	5-7N15	Unassigned
denovo6108	4.20992	-0.960356	0.518625	-1.85174	0.0640638	0.17276	Bacteria	Proteobacteria	Gammaproteobacteria	Aeromonadales	Succinivibrionaceae	Ruminobacter	Unassigned
denovo15856	1.13378	0.932559	0.503832	1.85093	0.0641792	0.172973	Bacteria	Bacteroidetes	Bacteroidia	Bacteroidales	Bacteroidaceae	5-7N15	Unassigned
denovo28617	0.527076	1.07938	0.583243	1.85065	0.0642194	0.172983	Bacteria	Firmicutes	Clostridia	Clostridiales	Lachnospiraceae	Butyrivibrio	Unassigned
denovo17685	0.671421	-1.46518	0.792693	-1.84835	0.0645514	0.173778	Bacteria	Bacteroidetes	Bacteroidia	Bacteroidales	Rikenellaceae	Unassigned	Unassigned
denovo41379	0.518458	-1.24803	0.675485	-1.84761	0.0646587	0.173968	Bacteria	Bacteroidetes	Bacteroidia	Bacteroidales	Unassigned	Unassigned	Unassigned
denovo39753	0.952782	0.877697	0.4752	1.84701	0.0647464	0.174105	Bacteria	Bacteroidetes	Bacteroidia	Bacteroidales	Unassigned	Unassigned	Unassigned
denovo1395	0.634973	0.945926	0.512546	1.84554	0.0649584	0.174576	Bacteria	Firmicutes	Clostridia	Clostridiales	Unassigned	Unassigned	Unassigned
denovo19978	0.534442	-0.92116	0.499475	-1.84426	0.0651456	0.174979	Bacteria	Firmicutes	Clostridia	Clostridiales	Lachnospiraceae	Unassigned	Unassigned
denovo822	0.482962	1.38155	0.749328	1.84371	0.0652252	0.175094	Bacteria	Firmicutes	Clostridia	Clostridiales	Unassigned	Unassigned	Unassigned
denovo15554	0.49552	1.93971	1.0529	1.84225	0.0654393	0.175569	Bacteria	Proteobacteria	Betaproteobacteria	Burkholderiales	Alcaligenaceae	Sutterella	Unassigned
denovo53138	0.611019	-1.07616	0.584507	-1.84114	0.0656008	0.175803	Bacteria	Firmicutes	Clostridia	Clostridiales	Lachnospiraceae	Dorea	Unassigned
denovo8888	0.834583	-1.09174	0.592949	-1.84121	0.0655912	0.175803	Bacteria	Firmicutes	Clostridia	Clostridiales	Ruminococcaceae	Unassigned	Unassigned
denovo31649	1.36309	-0.768529	0.418421	-1.83673	0.0662491	0.17744	Bacteria	Bacteroidetes	Bacteroidia	Bacteroidales	Bacteroidaceae	5-7N15	Unassigned
denovo47514	0.497605	-1.45776	0.794099	-1.83574	0.0663959	0.177587	Bacteria	Firmicutes	Clostridia	Clostridiales	Ruminococcaceae	Ruminococcus	Unassigned
denovo42610	1.20282	-0.798374	0.434939	-1.8356	0.0664169	0.177587	Bacteria	Bacteroidetes	Bacteroidia	Bacteroidales	Bacteroidaceae	5-7N15	Unassigned
denovo30429	0.616795	-1.4075	0.766765	-1.83563	0.0664121	0.177587	Bacteria	Firmicutes	Bacilli	Lactobacillales	Streptococcaceae	Streptococcus	Unassigned
denovo40386	0.487111	1.51496	0.825574	1.83504	0.0665005	0.177645	Bacteria	Bacteroidetes	Bacteroidia	Bacteroidales	RF16	Unassigned	Unassigned
denovo11094	1.33011	1.38105	0.752637	1.83495	0.0665135	0.177645	Bacteria	Spirochaetes	Spirochaetes	Spirochaetales	Spirochaetaceae	Treponema	Unassigned
denovo55319	1.52514	-1.03967	0.566689	-1.83464	0.0665584	0.177664	Bacteria	Firmicutes	Clostridia	Clostridiales	Clostridiaceae	Unassigned	Unassigned
denovo31272	0.497997	1.09118	0.595566	1.83217	0.0669263	0.178546	Bacteria	Firmicutes	Clostridia	Clostridiales	Ruminococcaceae	Unassigned	Unassigned
denovo896	1.06011	-0.776031	0.423924	-1.83059	0.067162	0.179073	Bacteria	Firmicutes	Clostridia	Clostridiales	Lachnospiraceae
denovo14902	1.60368	-0.660902	0.361177	-1.82986	0.0672713	0.179111	Bacteria	Bacteroidetes	Bacteroidia	Bacteroidales	Rikenellaceae	Unassigned	Unassigned
denovo795	1.85251	-1.1642	0.636268	-1.82974	0.0672896	0.179111	Bacteria	Bacteroidetes	Bacteroidia	Bacteroidales	Paraprevotellaceae	Prevotella	Unassigned
denovo22936	0.52477	1.39156	0.760372	1.83011	0.0672341	0.179111	Bacteria	Cyanobacteria	4C0d-2	YS2	Unassigned	Unassigned	Unassigned
denovo239	1.3045	1.16991	0.639496	1.82942	0.0673361	0.179134	Bacteria	Verrucomicrobia	Verrucomicrobiae	Verrucomicrobiales	Verrucomicrobiaceae	Akkermansia	Unassigned
denovo3501	0.436091	1.17034	0.640682	1.82671	0.0677436	0.17991	Bacteria	Firmicutes	Clostridia	Clostridiales	Ruminococcaceae	Unassigned	Unassigned
denovo13371	0.366751	2.08438	1.14097	1.82685	0.0677217	0.17991	Bacteria	Firmicutes	Clostridia	Clostridiales	Ruminococcaceae	Unassigned	Unassigned
denovo24334	0.732244	1.42674	0.781257	1.82621	0.0678182	0.17991	Bacteria	Bacteroidetes	Bacteroidia	Bacteroidales	Rikenellaceae	Unassigned	Unassigned
denovo735	1.0092	1.68485	0.922482	1.82643	0.0677849	0.17991	Bacteria	Bacteroidetes	Bacteroidia	Bacteroidales	Prevotellaceae	Prevotella	copri
denovo139	0.871455	-2.05108	1.12251	-1.82722	0.0676662	0.17991	Bacteria	Bacteroidetes	Bacteroidia	Bacteroidales	Unassigned	Unassigned	Unassigned
denovo33900	2.74348	-0.628623	0.344419	-1.82517	0.0679751	0.180225	Bacteria	Bacteroidetes	Bacteroidia	Bacteroidales	Rikenellaceae	Unassigned	Unassigned
denovo2115	0.392051	1.311	0.719455	1.82221	0.0684225	0.18131	Bacteria	Firmicutes	Clostridia	Clostridiales	Ruminococcaceae	Unassigned	Unassigned
denovo12567	0.510638	-1.30063	0.713983	-1.82165	0.0685084	0.181436	Bacteria	Firmicutes	Clostridia	Clostridiales	Clostridiaceae	Clostridium	neonatale
denovo41500	0.493869	-1.23237	0.676652	-1.82127	0.0685658	0.181486	Bacteria	Bacteroidetes	Bacteroidia	Bacteroidales	Unassigned	Unassigned	Unassigned
denovo44403	0.41916	1.22284	0.671674	1.82059	0.0686691	0.181658	Bacteria	Bacteroidetes	Bacteroidia	Bacteroidales	Unassigned	Unassigned	Unassigned
denovo105	4.89894	-0.998541	0.548554	-1.82032	0.068711	0.181667	Bacteria	Firmicutes	Clostridia	Clostridiales	Ruminococcaceae	Unassigned	Unassigned
denovo35649	0.90472	0.92896	0.510756	1.81879	0.0689428	0.182179	Bacteria	Firmicutes	Clostridia	Clostridiales	Lachnospiraceae	Butyrivibrio	Unassigned
denovo20990	0.854656	0.8609	0.473458	1.81833	0.0690143	0.182266	Bacteria	Bacteroidetes	Bacteroidia	Bacteroidales	Paraprevotellaceae	Prevotella	Unassigned
denovo21902	0.581823	0.991297	0.545516	1.81717	0.0691906	0.182275	Bacteria	Firmicutes	Clostridia	Clostridiales	Ruminococcaceae	Unassigned	Unassigned
denovo11822	0.573938	1.19417	0.657091	1.81736	0.0691623	0.182275	Bacteria	Bacteroidetes	Bacteroidia	Bacteroidales	Paraprevotellaceae	Prevotella	Unassigned
denovo24030	0.721819	0.872294	0.479923	1.81757	0.0691298	0.182275	Bacteria	Firmicutes	Clostridia	Clostridiales	Unassigned	Unassigned	Unassigned
denovo7010	0.365729	2.02917	1.11674	1.81704	0.0692104	0.182275	Bacteria	Spirochaetes	Spirochaetes	Spirochaetales	Spirochaetaceae	Treponema	Unassigned
denovo33793	0.650551	-1.12552	0.619297	-1.81741	0.069154	0.182275	Bacteria	Firmicutes	Clostridia	Clostridiales	Lachnospiraceae	Blautia	Unassigned
denovo893	2.92639	-0.655948	0.361053	-1.81676	0.0692533	0.182275	Bacteria	Firmicutes	Clostridia	Clostridiales	Unassigned	Unassigned	Unassigned
denovo7573	1.00772	0.893383	0.491805	1.81654	0.0692876	0.182275	Bacteria	Firmicutes	Clostridia	Clostridiales	Ruminococcaceae	Unassigned	Unassigned
denovo39811	0.413673	-1.43092	0.787874	-1.81618	0.0693426	0.182318	Bacteria	Firmicutes	Clostridia	Clostridiales	Lachnospiraceae	Butyrivibrio	Unassigned
denovo16944	0.801935	-1.30247	0.718367	-1.8131	0.0698165	0.183177	Bacteria	Bacteroidetes	Bacteroidia	Bacteroidales	Rikenellaceae	Unassigned	Unassigned
denovo41122	0.905602	-1.20438	0.6641	-1.81355	0.0697468	0.183177	Bacteria	Bacteroidetes	Bacteroidia	Bacteroidales	Porphyromonadaceae	Paludibacter	Unassigned
denovo52332	0.485445	-1.2437	0.685847	-1.81337	0.0697743	0.183177	Bacteria	Bacteroidetes	Bacteroidia	Bacteroidales	Bacteroidaceae	5-7N15	Unassigned
denovo1429	0.759824	1.50304	0.829011	1.81305	0.0698242	0.183177	Bacteria	Firmicutes	Clostridia	Clostridiales	Mogibacteriaceae	Mogibacterium	Unassigned
denovo49915	0.857171	-0.858487	0.47385	-1.81173	0.070028	0.18361	Bacteria	Firmicutes	Clostridia	Clostridiales	Lachnospiraceae	Coprococcus	Unassigned
denovo39089	0.672199	-1.3007	0.718473	-1.81037	0.070238	0.184059	Bacteria	Firmicutes	Clostridia	Clostridiales	Mogibacteriaceae	Mogibacterium	Unassigned
denovo384	1.21913	0.780076	0.430958	1.8101	0.0702804	0.184068	Bacteria	Firmicutes	Clostridia	Clostridiales	Ruminococcaceae	Unassigned	Unassigned
denovo39800	0.883538	1.49079	0.823989	1.80923	0.0704146	0.184317	Bacteria	Bacteroidetes	Bacteroidia	Bacteroidales	RF16	Unassigned	Unassigned
denovo33643	1.60996	0.686071	0.379503	1.80781	0.0706354	0.184793	Bacteria	Bacteroidetes	Bacteroidia	Bacteroidales	Unassigned	Unassigned	Unassigned
denovo27524	0.559719	1.06289	0.588026	1.80755	0.0706766	0.184798	Bacteria	Firmicutes	Clostridia	Clostridiales	Ruminococcaceae	Unassigned	Unassigned
denovo39	5.50512	-1.65321	0.915031	-1.80672	0.0708054	0.184931	Bacteria	Firmicutes	Bacilli	Lactobacillales	Streptococcaceae	Streptococcus	Unassigned
denovo54030	0.456906	-1.19004	0.658609	-1.80691	0.070777	0.184931	Bacteria	Firmicutes	Clostridia	Clostridiales	Lachnospiraceae
denovo17069	0.598114	-0.95653	0.529697	-1.8058	0.0709489	0.185203	Bacteria	Firmicutes	Clostridia	Clostridiales	Ruminococcaceae	Unassigned	Unassigned
denovo2693	2.87932	0.876436	0.485598	1.80486	0.0710964	0.185384	Bacteria	Firmicutes	Clostridia	Clostridiales	Lachnospiraceae	Butyrivibrio	Unassigned
denovo14099	0.470035	-1.29677	0.718428	-1.80501	0.0710725	0.185384	Bacteria	Firmicutes	Clostridia	Clostridiales	Unassigned	Unassigned	Unassigned
denovo138	1.54675	2.12149	1.17589	1.80416	0.0712062	0.185568	Bacteria	Bacteroidetes	Bacteroidia	Bacteroidales	Unassigned	Unassigned	Unassigned
denovo46754	1.65399	-0.672598	0.372895	-1.80372	0.0712751	0.185645	Bacteria	Firmicutes	Clostridia	Clostridiales	Unassigned	Unassigned	Unassigned
denovo5137	0.395808	-1.89464	1.05084	-1.80297	0.0713936	0.185851	Bacteria	Firmicutes	Clostridia	Clostridiales	Ruminococcaceae	Ruminococcus	Unassigned
denovo3462	1.22315	-0.736062	0.408494	-1.80189	0.0715625	0.186076	Bacteria	Firmicutes	Clostridia	Clostridiales	Ruminococcaceae	Unassigned	Unassigned
denovo30819	0.428129	1.28704	0.714361	1.80167	0.071598	0.186076	Bacteria	Bacteroidetes	Bacteroidia	Bacteroidales	Unassigned	Unassigned	Unassigned
denovo68	3.18156	-1.28393	0.712549	-1.80189	0.0715633	0.186076	Bacteria	Proteobacteria	Gammaproteobacteria	Enterobacteriales	Enterobacteriaceae	Unassigned	Unassigned
denovo1261	6.77578	1.60016	0.888564	1.80084	0.0717288	0.186253	Bacteria	Bacteroidetes	Bacteroidia	Bacteroidales	Unassigned	Unassigned	Unassigned
denovo396	0.706826	3.57279	1.98408	1.80073	0.071745	0.186253	Bacteria	Firmicutes	Erysipelotrichi	Erysipelotrichales	Erysipelotrichaceae	Coprobacillus	Unassigned
denovo8674	1.98598	-0.849864	0.47212	-1.8001	0.0718448	0.18641	Bacteria	Bacteroidetes	Bacteroidia	Bacteroidales	Paraprevotellaceae	Paraprevotella	Unassigned
denovo20608	0.761668	0.825767	0.4588	1.79984	0.0718858	0.186414	Bacteria	Firmicutes	Clostridia	Clostridiales	Ruminococcaceae	Unassigned	Unassigned
denovo56846	0.693001	1.01916	0.566841	1.79797	0.0721818	0.187079	Bacteria	Firmicutes	Clostridia	Clostridiales	Peptostreptococcaceae	Unassigned	Unassigned
denovo42	32.0913	0.551017	0.306747	1.79632	0.0724431	0.187654	Bacteria	Bacteroidetes	Bacteroidia	Bacteroidales	RF16	Unassigned	Unassigned
denovo3945	2.31407	0.971421	0.541199	1.79494	0.0726631	0.188121	Bacteria	Bacteroidetes	Bacteroidia	Bacteroidales	Paraprevotellaceae	CF231	Unassigned
denovo1317	2.14701	-0.734585	0.409849	-1.79233	0.0730802	0.189097	Bacteria	Firmicutes	Clostridia	Clostridiales	Ruminococcaceae	Oscillospira	Unassigned
denovo32196	0.512444	1.25729	0.701991	1.79104	0.0732872	0.189529	Bacteria	Bacteroidetes	Bacteroidia	Bacteroidales	Rikenellaceae	Unassigned	Unassigned
denovo51894	0.774313	0.768153	0.429058	1.79032	0.0734018	0.189618	Bacteria	Firmicutes	Clostridia	Clostridiales	Ruminococcaceae	Oscillospira	Unassigned
denovo42562	0.673532	-0.844031	0.471422	-1.79039	0.0733907	0.189618	Bacteria	Firmicutes	Clostridia	Clostridiales	Unassigned	Unassigned	Unassigned
denovo24346	1.07942	0.910563	0.508872	1.78938	0.0735543	0.18981	Bacteria	Firmicutes	Clostridia	Clostridiales	Ruminococcaceae	Unassigned	Unassigned
denovo656	0.530074	-0.999895	0.5588	-1.78936	0.0735565	0.18981	Bacteria	Bacteroidetes	Bacteroidia	Bacteroidales	S24-7	Unassigned	Unassigned
denovo33995	1.28541	0.656852	0.367311	1.78827	0.0737319	0.190159	Bacteria	Firmicutes	Clostridia	Clostridiales	Ruminococcaceae	Unassigned	Unassigned
denovo39732	0.93235	-1.27226	0.711552	-1.78801	0.0737749	0.190166	Bacteria	Firmicutes	Clostridia	Clostridiales	Ruminococcaceae	Unassigned	Unassigned
denovo156	0.812184	-1.73274	0.969546	-1.78717	0.0739107	0.190413	Bacteria	Firmicutes	Clostridia	Clostridiales	Unassigned	Unassigned	Unassigned
denovo36862	1.25276	-1.01325	0.567274	-1.78618	0.0740707	0.190721	Bacteria	Bacteroidetes	Bacteroidia	Bacteroidales	Bacteroidaceae	5-7N15	Unassigned
denovo10718	0.82428	-0.761762	0.426691	-1.78528	0.074216	0.190991	Bacteria	Firmicutes	Clostridia	Clostridiales	Lachnospiraceae	Unassigned	Unassigned
denovo2744	0.541072	-1.9702	1.10444	-1.78389	0.0744408	0.191465	Bacteria	Firmicutes	Clostridia	Clostridiales	Unassigned	Unassigned	Unassigned
denovo49466	0.563098	-1.13796	0.638042	-1.78352	0.0745021	0.191519	Bacteria	Bacteroidetes	Bacteroidia	Bacteroidales	Bacteroidaceae	5-7N15	Unassigned
denovo6595	1.19189	0.634432	0.355926	1.78248	0.0746707	0.191542	Bacteria	Firmicutes	Clostridia	Clostridiales	Ruminococcaceae	Unassigned	Unassigned
denovo1164	0.905428	0.78582	0.440702	1.78311	0.0745684	0.191542	Bacteria	Firmicutes	Clostridia	Clostridiales	Christensenellaceae	Unassigned	Unassigned
denovo12882	0.690161	0.96698	0.542495	1.78247	0.074673	0.191542	Bacteria	Bacteroidetes	Bacteroidia	Bacteroidales	Unassigned	Unassigned	Unassigned
denovo1529	2.83827	-0.936948	0.525531	-1.78286	0.0746093	0.191542	Bacteria	Firmicutes	Clostridia	Clostridiales	Lachnospiraceae	Roseburia	Unassigned
denovo760	0.859545	-1.29885	0.729218	-1.78115	0.0748882	0.191886	Bacteria	Firmicutes	Clostridia	Clostridiales	Unassigned	Unassigned	Unassigned
denovo32695	0.668008	0.889376	0.499327	1.78115	0.0748884	0.191886	Bacteria	Firmicutes	Clostridia	Clostridiales	Lachnospiraceae	Unassigned	Unassigned
denovo124	1.75594	-1.48189	0.832388	-1.78028	0.0750295	0.19204	Bacteria	Firmicutes	Clostridia	Clostridiales	Unassigned	Unassigned	Unassigned
denovo459	0.557553	-1.6665	0.935979	-1.78049	0.0749963	0.19204	Bacteria	Firmicutes	Erysipelotrichi	Erysipelotrichales	Erysipelotrichaceae	Sharpea	p-3329-23G2
denovo1139	0.556826	-1.53581	0.862799	-1.78003	0.0750712	0.192043	Bacteria	Firmicutes	Clostridia	Clostridiales	Clostridiaceae	Clostridium	Unassigned
denovo8643	0.529629	0.983348	0.552564	1.77961	0.0751399	0.192087	Bacteria	Firmicutes	Clostridia	Clostridiales	Ruminococcaceae	Unassigned	Unassigned
denovo28288	0.861414	-0.813274	0.457106	-1.77918	0.0752102	0.192087	Bacteria	Bacteroidetes	Bacteroidia	Bacteroidales	Unassigned	Unassigned	Unassigned
denovo31939	0.744658	-1.00369	0.564085	-1.77933	0.0751857	0.192087	Bacteria	Firmicutes	Clostridia	Clostridiales	Lachnospiraceae	Unassigned	Unassigned
denovo14329	1.32462	0.617115	0.347348	1.77665	0.0756263	0.193045	Bacteria	Bacteroidetes	Bacteroidia	Bacteroidales	Barnesiellaceae	Unassigned	Unassigned
denovo18023	0.539679	0.877437	0.493987	1.77624	0.0756941	0.193114	Bacteria	Firmicutes	Clostridia	Clostridiales	Ruminococcaceae	Unassigned	Unassigned
denovo2950	0.450419	2.33887	1.31748	1.77527	0.0758537	0.193417	Bacteria	Firmicutes	Clostridia	Clostridiales	Ruminococcaceae	Unassigned	Unassigned
denovo101	1.22935	1.57861	0.8899	1.77392	0.0760771	0.19384	Bacteria	Bacteroidetes	Bacteroidia	Bacteroidales	Prevotellaceae	Prevotella	copri
denovo1895	0.659199	-1.24267	0.700582	-1.77377	0.0761015	0.19384	Bacteria	Bacteroidetes	Bacteroidia	Bacteroidales	Unassigned	Unassigned	Unassigned
denovo763	1.45699	-1.12921	0.636907	-1.77296	0.0762357	0.194077	Bacteria	Firmicutes	Clostridia	Clostridiales	Ruminococcaceae	Ruminococcus	Unassigned
denovo32855	0.42465	-1.07124	0.604798	-1.77123	0.0765226	0.194703	Bacteria	Firmicutes	Clostridia	Clostridiales	Ruminococcaceae	Ruminococcus	Unassigned
denovo46126	0.807647	-0.856843	0.483916	-1.77065	0.0766197	0.194845	Bacteria	Firmicutes	Clostridia	Clostridiales	Lachnospiraceae	Unassigned	Unassigned
denovo11285	1.17999	0.78799	0.44518	1.77005	0.0767188	0.194922	Bacteria	Firmicutes	Clostridia	Clostridiales	Ruminococcaceae	Unassigned	Unassigned
denovo18168	3.17668	-0.569887	0.321976	-1.76997	0.0767324	0.194922	Bacteria	Bacteroidetes	Bacteroidia	Bacteroidales	Paraprevotellaceae	YRC22	Unassigned
denovo6126	0.644598	-1.0368	0.585876	-1.76966	0.0767839	0.194948	Bacteria	Bacteroidetes	Bacteroidia	Bacteroidales	Paraprevotellaceae	CF231	Unassigned
denovo2350	2.50759	-0.498496	0.282007	-1.76767	0.0771153	0.195346	Bacteria	Firmicutes	Clostridia	Clostridiales	Ruminococcaceae	Unassigned	Unassigned
denovo42530	0.787581	-0.99895	0.565095	-1.76776	0.0771018	0.195346	Bacteria	Bacteroidetes	Bacteroidia	Bacteroidales	Unassigned	Unassigned	Unassigned
denovo15497	0.977421	0.663905	0.375565	1.76775	0.0771028	0.195346	Bacteria	Actinobacteria	Actinobacteria	Bifidobacteriales	Bifidobacteriaceae	Unassigned	Unassigned
denovo38058	0.470489	1.59235	0.900912	1.76748	0.0771471	0.195346	Bacteria	Firmicutes	Clostridia	Clostridiales	Peptostreptococcaceae
denovo21142	0.67045	-1.08495	0.613522	-1.76839	0.0769956	0.195346	Bacteria	Firmicutes	Clostridia	Clostridiales	Lachnospiraceae	Unassigned	Unassigned
denovo54767	0.536295	0.931048	0.527012	1.76665	0.0772864	0.195543	Bacteria	Firmicutes	Clostridia	Clostridiales	Ruminococcaceae	Unassigned	Unassigned
denovo6413	1.22577	0.604965	0.34246	1.76653	0.0773076	0.195543	Bacteria	Firmicutes	Clostridia	Clostridiales	Ruminococcaceae	Unassigned	Unassigned
denovo1033	1.02788	-1.04422	0.591647	-1.76494	0.0775745	0.196113	Bacteria	Firmicutes	Clostridia	Clostridiales	Lachnospiraceae	Unassigned	Unassigned
denovo8950	1.00356	-0.882474	0.500455	-1.76335	0.0778423	0.196685	Bacteria	Firmicutes	Clostridia	Clostridiales	Lachnospiraceae	Unassigned	Unassigned
denovo6903	1.21388	-0.61798	0.350549	-1.76289	0.0779187	0.196773	Bacteria	Bacteroidetes	Bacteroidia	Bacteroidales	Bacteroidaceae	5-7N15	Unassigned
denovo641	2.41309	0.789962	0.448264	1.76227	0.0780233	0.196932	Bacteria	Firmicutes	Clostridia	Clostridiales	Ruminococcaceae	Unassigned	Unassigned
denovo17290	1.21028	0.765536	0.434898	1.76027	0.0783626	0.197683	Bacteria	Bacteroidetes	Bacteroidia	Bacteroidales	RF16	Unassigned	Unassigned
denovo383	1.70476	-0.850904	0.483538	-1.75974	0.0784512	0.197801	Bacteria	Bacteroidetes	Bacteroidia	Bacteroidales	Unassigned	Unassigned	Unassigned
denovo26355	0.596345	0.799748	0.454677	1.75894	0.0785881	0.197829	Bacteria	Firmicutes	Clostridia	Clostridiales	Unassigned	Unassigned	Unassigned
denovo49749	0.882712	-1.07065	0.608656	-1.75905	0.0785698	0.197829	Bacteria	Bacteroidetes	Bacteroidia	Bacteroidales	Unassigned	Unassigned	Unassigned
denovo55818	0.598251	-1.06792	0.607053	-1.75919	0.0785451	0.197829	Bacteria	Bacteroidetes	Bacteroidia	Bacteroidales	Bacteroidaceae	5-7N15	Unassigned
denovo46936	2.7573	-0.799045	0.455065	-1.75589	0.0791068	0.199029	Bacteria	Spirochaetes	Spirochaetes	Spirochaetales	Spirochaetaceae	Treponema	Unassigned
denovo27383	0.496881	-1.34484	0.766429	-1.75469	0.0793125	0.199441	Bacteria	Firmicutes	Clostridia	Clostridiales	Ruminococcaceae	Unassigned	Unassigned
denovo16551	0.669145	1.06987	0.61038	1.75279	0.0796386	0.200048	Bacteria	Firmicutes	Clostridia	Clostridiales	Ruminococcaceae	Unassigned	Unassigned
denovo1187	0.568006	1.26006	0.718867	1.75284	0.0796291	0.200048	Bacteria	Firmicutes	Clostridia	Clostridiales	Ruminococcaceae	Unassigned	Unassigned
denovo3967	0.631319	-1.18256	0.67506	-1.75178	0.0798117	0.200377	Bacteria	Bacteroidetes	Bacteroidia	Bacteroidales	Unassigned	Unassigned	Unassigned
denovo3219	0.966313	-1.21079	0.691277	-1.75153	0.0798552	0.200379	Bacteria	Firmicutes	Clostridia	Clostridiales	Ruminococcaceae	Unassigned	Unassigned
denovo33213	0.392203	1.12627	0.643375	1.75056	0.0800219	0.200691	Bacteria	Tenericutes	Mollicutes	RF39	Unassigned	Unassigned	Unassigned
denovo72	12.8554	-0.779921	0.445857	-1.74926	0.0802458	0.201146	Bacteria	Firmicutes	Clostridia	Clostridiales	Lachnospiraceae	Butyrivibrio	Unassigned
denovo26166	1.04183	0.791075	0.452428	1.74851	0.0803756	0.201365	Bacteria	Firmicutes	Clostridia	Clostridiales	Ruminococcaceae	Unassigned	Unassigned
denovo653	6.05624	-0.883266	0.505266	-1.74812	0.0804433	0.201428	Bacteria	Proteobacteria	Gammaproteobacteria	Aeromonadales	Succinivibrionaceae	Ruminobacter	Unassigned
denovo12963	0.790388	-0.950722	0.54398	-1.74772	0.0805133	0.201496	Bacteria	Firmicutes	Erysipelotrichi	Erysipelotrichales	Erysipelotrichaceae	Unassigned	Unassigned
denovo40478	0.484176	1.44672	0.828253	1.74672	0.0806868	0.20161	Bacteria	Firmicutes	Clostridia	Clostridiales	Ruminococcaceae	Unassigned	Unassigned
denovo1946	0.504715	1.10851	0.634551	1.74691	0.0806526	0.20161	Bacteria	Tenericutes	Mollicutes	RF39	Unassigned	Unassigned	Unassigned
denovo15793	0.362853	-1.37039	0.784336	-1.7472	0.080602	0.20161	Bacteria	Firmicutes	Clostridia	Clostridiales	Lachnospiraceae
denovo9986	1.12461	-0.937762	0.537555	-1.74449	0.081073	0.202469	Bacteria	Firmicutes	Clostridia	Clostridiales	Clostridiaceae	Clostridium	Unassigned
denovo4623	0.746415	-1.19915	0.687684	-1.74376	0.0812011	0.202574	Bacteria	Firmicutes	Clostridia	Clostridiales	Ruminococcaceae	Unassigned	Unassigned
denovo10318	0.836377	-0.955779	0.548074	-1.74389	0.0811787	0.202574	Bacteria	Spirochaetes	Spirochaetes	Spirochaetales	Spirochaetaceae	Treponema	Unassigned
denovo41550	0.714574	-1.0108	0.579836	-1.74325	0.0812905	0.20269	Bacteria	Bacteroidetes	Bacteroidia	Bacteroidales	Bacteroidaceae	5-7N15	Unassigned
denovo952	0.962096	1.14369	0.656355	1.74249	0.0814227	0.202913	Bacteria	Bacteroidetes	Bacteroidia	Bacteroidales	S24-7	Unassigned	Unassigned
denovo2313	1.61928	-0.966324	0.555031	-1.74103	0.081679	0.203158	Bacteria	Firmicutes	Clostridia	Clostridiales	Ruminococcaceae	Unassigned	Unassigned
denovo9692	0.689316	1.01703	0.584329	1.74051	0.0817704	0.203158	Bacteria	Firmicutes	Clostridia	Clostridiales	Ruminococcaceae	Unassigned	Unassigned
denovo629	5.93686	0.925703	0.531786	1.74074	0.0817287	0.203158	Bacteria	Firmicutes	Clostridia	Clostridiales	Ruminococcaceae	Ruminococcus	Unassigned
denovo1650	0.961154	0.828772	0.47618	1.74046	0.0817785	0.203158	Bacteria	Firmicutes	Clostridia	Clostridiales	Ruminococcaceae	Unassigned	Unassigned
denovo16002	0.936625	-0.820334	0.471138	-1.74117	0.0816529	0.203158	Bacteria	Bacteroidetes	Bacteroidia	Bacteroidales	Unassigned	Unassigned	Unassigned
denovo978	8.05438	0.730915	0.419878	1.74078	0.0817227	0.203158	Bacteria	Bacteroidetes	Bacteroidia	Bacteroidales	Bacteroidaceae	5-7N15	Unassigned
denovo15917	0.919669	-0.728642	0.418769	-1.73996	0.0818657	0.203268	Bacteria	Firmicutes	Clostridia	Clostridiales	Lachnospiraceae	Dorea	Unassigned
denovo1901	4.34515	0.738386	0.424724	1.73851	0.0821217	0.203796	Bacteria	Bacteroidetes	Bacteroidia	Bacteroidales	RF16	Unassigned	Unassigned
denovo14041	0.792977	-0.82131	0.472506	-1.7382	0.0821758	0.203824	Bacteria	Bacteroidetes	Bacteroidia	Bacteroidales	Unassigned	Unassigned	Unassigned
denovo12675	0.427807	-1.78972	1.03039	-1.73695	0.0823966	0.204241	Bacteria	Firmicutes	Clostridia	Clostridiales	Lachnospiraceae	Unassigned	Unassigned
denovo37359	0.893154	-0.881398	0.507497	-1.73675	0.0824306	0.204241	Bacteria	Firmicutes	Clostridia	Clostridiales	Unassigned	Unassigned	Unassigned
denovo1791	0.422766	-1.47245	0.847955	-1.73647	0.0824804	0.204258	Bacteria	Firmicutes	Clostridia	Clostridiales	Ruminococcaceae	Unassigned	Unassigned
denovo41738	0.576734	1.24971	0.720007	1.73569	0.0826181	0.204349	Bacteria	Bacteroidetes	Bacteroidia	Bacteroidales	Paraprevotellaceae	Prevotella	Unassigned
denovo32295	1.17467	-0.862918	0.497207	-1.73553	0.0826468	0.204349	Bacteria	Bacteroidetes	Bacteroidia	Bacteroidales	Porphyromonadaceae	Paludibacter	Unassigned
denovo23207	0.543831	-1.16845	0.673146	-1.73581	0.0825981	0.204349	Bacteria	Spirochaetes	Spirochaetes	Spirochaetales	Spirochaetaceae	Treponema	Unassigned
denovo1432	1.06967	-0.967757	0.557989	-1.73437	0.0828532	0.204645	Bacteria	Firmicutes	Clostridia	Clostridiales	Lachnospiraceae	Dorea	Unassigned
denovo410	5.90853	-0.58762	0.338766	-1.73459	0.0828134	0.204645	Bacteria	Bacteroidetes	Bacteroidia	Bacteroidales	Bacteroidaceae	5-7N15	Unassigned
denovo2724	0.422119	-1.20323	0.694581	-1.73232	0.0832173	0.205437	Bacteria	Firmicutes	Clostridia	Clostridiales	Ruminococcaceae	Ruminococcus	Unassigned
denovo518	0.403939	1.41781	0.818812	1.73155	0.0833536	0.205666	Bacteria	Bacteroidetes	Bacteroidia	Bacteroidales	Rikenellaceae	Unassigned	Unassigned
denovo36738	0.515706	1.03447	0.597668	1.73085	0.0834781	0.205866	Bacteria	Tenericutes	Mollicutes	RF39	Unassigned	Unassigned	Unassigned
denovo554	0.543444	1.24373	0.718687	1.73055	0.0835317	0.205891	Bacteria	Firmicutes	Erysipelotrichi	Erysipelotrichales	Erysipelotrichaceae	Unassigned	Unassigned
denovo2290	0.37412	1.74494	1.00971	1.72817	0.0839581	0.206834	Bacteria	Firmicutes	Clostridia	Clostridiales	Ruminococcaceae	Unassigned	Unassigned
denovo12325	0.647401	-0.938676	0.543397	-1.72742	0.0840922	0.207057	Bacteria	Bacteroidetes	Bacteroidia	Bacteroidales	Unassigned	Unassigned	Unassigned
denovo27131	0.536997	-1.66137	0.961974	-1.72704	0.0841599	0.207116	Bacteria	Firmicutes	Clostridia	Clostridiales	Clostridiaceae
denovo780	0.418117	-1.84015	1.06644	-1.72551	0.0844356	0.207686	Bacteria	Tenericutes	Mollicutes	RF39	Unassigned	Unassigned	Unassigned
denovo3817	0.705369	0.872225	0.505684	1.72484	0.0845563	0.20777	Bacteria	Firmicutes	Clostridia	Clostridiales	Ruminococcaceae	Unassigned	Unassigned
denovo3240	1.28867	-0.833908	0.483472	-1.72483	0.0845575	0.20777	Bacteria	Bacteroidetes	Bacteroidia	Bacteroidales	Bacteroidaceae	5-7N15	Unassigned
denovo17193	0.586869	-1.03846	0.602389	-1.72391	0.0847249	0.208073	Bacteria	Firmicutes	Clostridia	Clostridiales
denovo47740	0.985366	0.800369	0.464459	1.72323	0.0848472	0.208265	Bacteria	Firmicutes	Clostridia	Clostridiales	Clostridiaceae	Clostridium
denovo26031	1.27138	-0.983392	0.570941	-1.72241	0.0849962	0.208523	Bacteria	Firmicutes	Clostridia	Clostridiales	Lachnospiraceae	Unassigned	Unassigned
denovo9399	0.664085	-0.754828	0.438375	-1.72188	0.085092	0.20865	Bacteria	Proteobacteria	Betaproteobacteria	Burkholderiales	Alcaligenaceae	Sutterella	Unassigned
denovo48714	0.951817	0.75179	0.436813	1.72108	0.0852361	0.208895	Bacteria	Bacteroidetes	Bacteroidia	Bacteroidales	Bacteroidaceae	5-7N15	Unassigned
denovo18869	1.07124	-0.850743	0.494638	-1.71993	0.0854448	0.209298	Bacteria	Firmicutes	Clostridia	Clostridiales	Lachnospiraceae	Butyrivibrio	Unassigned
denovo337	1.39784	-1.30841	0.761016	-1.71929	0.085561	0.209474	Bacteria	Firmicutes	Clostridia	Clostridiales	Lachnospiraceae	Epulopiscium	Unassigned
denovo40912	0.753004	-0.911982	0.531232	-1.71673	0.0860287	0.21051	Bacteria	Bacteroidetes	Bacteroidia	Bacteroidales	Bacteroidaceae	5-7N15	Unassigned
denovo16681	0.599245	-0.853826	0.49744	-1.71644	0.0860817	0.210531	Bacteria	Bacteroidetes	Bacteroidia	Bacteroidales	Bacteroidaceae	5-7N15	Unassigned
denovo3105	0.836557	-1.07334	0.625545	-1.71584	0.086191	0.210689	Bacteria	Firmicutes	Clostridia	Clostridiales	Lachnospiraceae	Coprococcus	Unassigned
denovo12934	0.526244	-1.03988	0.60618	-1.71546	0.0862604	0.21075	Bacteria	Firmicutes	Clostridia	Clostridiales	Ruminococcaceae	Oscillospira	Unassigned
denovo9034	0.423538	1.03435	0.603431	1.71412	0.0865075	0.211244	Bacteria	Bacteroidetes	Bacteroidia	Bacteroidales	Rikenellaceae	Unassigned	Unassigned
denovo2920	0.79708	-0.795102	0.464784	-1.71069	0.0871384	0.212659	Bacteria	Firmicutes	Clostridia	Clostridiales	Unassigned	Unassigned	Unassigned
denovo646	0.577193	-1.62807	0.951821	-1.71048	0.0871766	0.212659	Bacteria	Firmicutes	Clostridia	Clostridiales	Ruminococcaceae	Ruminococcus
denovo4495	0.72737	-1.22472	0.716679	-1.70889	0.087472	0.213159	Bacteria	Firmicutes	Clostridia	Clostridiales	Mogibacteriaceae	Unassigned	Unassigned
denovo19584	1.76349	0.723796	0.423516	1.70902	0.087448	0.213159	Bacteria	Firmicutes	Clostridia	Clostridiales	Peptostreptococcaceae
denovo2031	0.42278	1.06708	0.624924	1.70753	0.0877235	0.213442	Bacteria	Firmicutes	Clostridia	Clostridiales	Christensenellaceae	Unassigned	Unassigned
denovo1983	0.685133	-1.4299	0.83729	-1.70777	0.0876791	0.213442	Bacteria	Firmicutes	Bacilli	Turicibacterales	Turicibacteraceae	Turicibacter	Unassigned
denovo492	0.434327	-1.94454	1.13862	-1.7078	0.087673	0.213442	Bacteria	Firmicutes	Clostridia	Clostridiales	Lachnospiraceae	Unassigned	Unassigned
denovo1087	0.391558	1.49206	0.874044	1.70707	0.0878085	0.213539	Bacteria	Tenericutes	Mollicutes	RF39	Unassigned	Unassigned	Unassigned
denovo15817	0.511661	1.09671	0.642547	1.70681	0.0878572	0.213548	Bacteria	Bacteroidetes	Bacteroidia	Bacteroidales	Unassigned	Unassigned	Unassigned
denovo17183	0.609322	1.09195	0.640237	1.70555	0.0880924	0.21401	Bacteria	Firmicutes	Clostridia	Clostridiales	Clostridiaceae	SMB53	Unassigned
denovo36707	0.407781	1.11561	0.654309	1.70502	0.0881904	0.214092	Bacteria	Firmicutes	Clostridia	Clostridiales	Ruminococcaceae	Unassigned	Unassigned
denovo186	3.72399	0.992791	0.582358	1.70478	0.0882358	0.214092	Bacteria	Bacteroidetes	Bacteroidia	Bacteroidales	Bacteroidaceae	5-7N15	Unassigned
denovo44473	1.11722	-0.956926	0.561366	-1.70464	0.088262	0.214092	Bacteria	Firmicutes	Clostridia	Clostridiales	Lachnospiraceae	Unassigned	Unassigned
denovo1398	0.562684	-1.0271	0.60286	-1.70371	0.0884346	0.214291	Bacteria	Firmicutes	Clostridia	Clostridiales	Ruminococcaceae	Unassigned	Unassigned
denovo31123	0.43749	1.46021	0.856981	1.7039	0.0883998	0.214291	Bacteria	Firmicutes	Clostridia	Clostridiales	Ruminococcaceae	Unassigned	Unassigned
denovo17754	0.760881	1.02718	0.603351	1.70245	0.0886707	0.214753	Bacteria	Bacteroidetes	Bacteroidia	Bacteroidales	Bacteroidaceae	Unassigned	Unassigned
denovo10551	1.11438	0.736354	0.432961	1.70074	0.0889917	0.2152	Bacteria	Firmicutes	Clostridia	Clostridiales	Ruminococcaceae	Unassigned	Unassigned
denovo45228	0.562277	-1.59836	0.93954	-1.70121	0.088903	0.2152	Bacteria	Bacteroidetes	Bacteroidia	Bacteroidales	Bacteroidaceae	5-7N15	Unassigned
denovo36871	0.403982	1.44301	0.848457	1.70075	0.0889899	0.2152	Bacteria	Firmicutes	Clostridia	Clostridiales	Mogibacteriaceae	Unassigned	Unassigned
denovo4276	3.04771	-1.17897	0.693598	-1.69978	0.0891714	0.215363	Bacteria	Firmicutes	Clostridia	Clostridiales	Ruminococcaceae	Unassigned	Unassigned
denovo155	1.75716	0.958483	0.563914	1.6997	0.089188	0.215363	Bacteria	Firmicutes	Clostridia	Clostridiales	Ruminococcaceae	Oscillospira	Unassigned
denovo8321	0.879082	0.731641	0.430464	1.69966	0.0891958	0.215363	Bacteria	Firmicutes	Clostridia	Clostridiales	Ruminococcaceae	Unassigned	Unassigned
denovo52	199.492	-0.216536	0.127426	-1.6993	0.0892625	0.215414	Bacteria	Firmicutes	Clostridia	Clostridiales	Ruminococcaceae	Unassigned	Unassigned
denovo12415	0.404572	-1.00661	0.592796	-1.69807	0.089494	0.215863	Bacteria	Firmicutes	Clostridia	Clostridiales	Ruminococcaceae	Unassigned	Unassigned
denovo7222	0.817761	0.781667	0.460892	1.69599	0.0898881	0.216599	Bacteria	Firmicutes	Clostridia	Clostridiales	Ruminococcaceae	Unassigned	Unassigned
denovo40161	0.789743	-0.819367	0.483124	-1.69597	0.0898907	0.216599	Bacteria	Firmicutes	Clostridia	Clostridiales	Clostridiaceae	Clostridium	Unassigned
denovo44241	0.424416	1.03278	0.609051	1.69572	0.0899394	0.216606	Bacteria	Firmicutes	Clostridia	Clostridiales	Ruminococcaceae	Unassigned	Unassigned
denovo2224	3.05452	-0.47312	0.279214	-1.69447	0.0901757	0.217064	Bacteria	Firmicutes	Clostridia	Clostridiales	Ruminococcaceae	Unassigned	Unassigned
denovo3685	0.495427	1.40632	0.831127	1.69206	0.0906337	0.218056	Bacteria	Firmicutes	Clostridia	Clostridiales	Ruminococcaceae	Ruminococcus	Unassigned
denovo1854	0.471411	-1.30963	0.774237	-1.69151	0.0907401	0.218201	Bacteria	Firmicutes	Clostridia	Clostridiales	Unassigned	Unassigned	Unassigned
denovo35307	1.41357	-0.829835	0.491094	-1.68977	0.0910722	0.218777	Bacteria	Bacteroidetes	Bacteroidia	Bacteroidales	Paraprevotellaceae	YRC22	Unassigned
denovo32767	1.08374	1.037	0.613647	1.6899	0.0910479	0.218777	Bacteria	Firmicutes	Clostridia	Clostridiales
denovo3756	0.627262	-1.52384	0.902114	-1.68919	0.091184	0.218934	Bacteria	Firmicutes	Clostridia	Clostridiales	Ruminococcaceae	Unassigned	Unassigned
denovo25012	0.781012	-0.722992	0.428539	-1.68711	0.0915819	0.219778	Bacteria	Firmicutes	Clostridia	Clostridiales	Unassigned	Unassigned	Unassigned
denovo7376	0.670601	-1.03787	0.615794	-1.68543	0.0919066	0.220445	Bacteria	Firmicutes	Clostridia	Clostridiales	Unassigned	Unassigned	Unassigned
denovo43661	1.51032	0.83536	0.495839	1.68474	0.0920385	0.22065	Bacteria	Firmicutes	Clostridia	Clostridiales	Peptostreptococcaceae
denovo7694	1.0031	0.77951	0.462953	1.68378	0.0922244	0.220984	Bacteria	Firmicutes	Clostridia	Clostridiales	Ruminococcaceae	Unassigned	Unassigned
denovo3250	0.724874	0.786107	0.466985	1.68337	0.0923038	0.221055	Bacteria	Firmicutes	Clostridia	Clostridiales	Ruminococcaceae	Unassigned	Unassigned
denovo375	2.27393	0.628747	0.373556	1.68314	0.0923477	0.221055	Bacteria	Tenericutes	Mollicutes	RF39	Unassigned	Unassigned	Unassigned
denovo38999	1.7302	-0.608362	0.361771	-1.68162	0.0926417	0.221423	Bacteria	Bacteroidetes	Bacteroidia	Bacteroidales	Bacteroidaceae	5-7N15	Unassigned
denovo7810	0.590268	-1.33607	0.79441	-1.68183	0.0926013	0.221423	Bacteria	Firmicutes	Bacilli	Turicibacterales	Turicibacteraceae	Turicibacter	Unassigned
denovo5066	0.875614	-1.01997	0.606495	-1.68175	0.092617	0.221423	Bacteria	Firmicutes	Clostridia	Clostridiales	Lachnospiraceae	Butyrivibrio	Unassigned
denovo539	0.882582	-1.23428	0.734819	-1.67971	0.0930134	0.222199	Bacteria	Firmicutes	Erysipelotrichi	Erysipelotrichales	Erysipelotrichaceae	Unassigned	Unassigned
denovo2893	0.373674	-1.40548	0.836947	-1.67929	0.0930958	0.222283	Bacteria	Firmicutes	Clostridia	Clostridiales	Unassigned	Unassigned	Unassigned
denovo6075	0.964539	0.981763	0.585523	1.67673	0.0935953	0.223363	Bacteria	Firmicutes	Clostridia	Clostridiales	Unassigned	Unassigned	Unassigned
denovo2491	0.598839	0.968641	0.577863	1.67624	0.0936902	0.223477	Bacteria	Firmicutes	Clostridia	Clostridiales	Unassigned	Unassigned	Unassigned
denovo18207	0.783361	1.08045	0.644862	1.67548	0.093841	0.223724	Bacteria	Proteobacteria	Epsilonproteobacteria	Campylobacterales	Campylobacteraceae	Campylobacter	Unassigned
denovo39806	0.396932	1.217	0.726478	1.6752	0.0938946	0.223739	Bacteria	Firmicutes	Clostridia	Clostridiales	Peptostreptococcaceae	Unassigned	Unassigned
denovo4428	1.1362	2.11903	1.26528	1.67475	0.0939826	0.223836	Bacteria	Bacteroidetes	Bacteroidia	Bacteroidales	Unassigned	Unassigned	Unassigned
denovo4615	0.545474	-1.07283	0.640932	-1.67386	0.0941578	0.224006	Bacteria	Firmicutes	Clostridia	Clostridiales	Lachnospiraceae	Dorea	Unassigned
denovo47840	0.632703	1.06956	0.63901	1.67377	0.0941759	0.224006	Bacteria	Bacteroidetes	Bacteroidia	Bacteroidales	Unassigned	Unassigned	Unassigned
denovo20967	0.660278	0.956341	0.571405	1.67367	0.094196	0.224006	Bacteria	Firmicutes	Clostridia	Clostridiales	Mogibacteriaceae	Unassigned	Unassigned
denovo15265	1.41132	0.650955	0.389153	1.67275	0.0943767	0.224097	Bacteria	Firmicutes	Clostridia	Clostridiales	Ruminococcaceae	Unassigned	Unassigned
denovo43306	0.442423	-1.15888	0.692765	-1.67283	0.094361	0.224097	Bacteria	Bacteroidetes	Bacteroidia	Bacteroidales	Paraprevotellaceae	CF231	Unassigned
denovo19747	1.08377	-0.977821	0.584462	-1.67303	0.0943219	0.224097	Bacteria	Bacteroidetes	Bacteroidia	Bacteroidales	Prevotellaceae	Prevotella
denovo18402	0.519638	1.04367	0.624217	1.67197	0.0945302	0.224349	Bacteria	Firmicutes	Clostridia	Clostridiales	Ruminococcaceae	Unassigned	Unassigned
denovo9325	0.688491	-0.755071	0.451696	-1.67164	0.0945958	0.224392	Bacteria	Firmicutes	Clostridia	Clostridiales	Unassigned	Unassigned	Unassigned
denovo21639	0.437422	-1.4106	0.844125	-1.67108	0.0947053	0.224539	Bacteria	Firmicutes	Clostridia	Clostridiales	Ruminococcaceae	Unassigned	Unassigned
denovo414	0.659733	1.19664	0.716779	1.66947	0.0950239	0.225182	Bacteria	Bacteroidetes	Bacteroidia	Bacteroidales	Unassigned	Unassigned	Unassigned
denovo2493	1.19692	-0.828933	0.496767	-1.66866	0.0951856	0.225452	Bacteria	Firmicutes	Clostridia	Clostridiales	Ruminococcaceae	Unassigned	Unassigned
denovo8481	0.477322	-1.2907	0.77399	-1.66759	0.0953976	0.225841	Bacteria	Firmicutes	Clostridia	Clostridiales	Ruminococcaceae	Unassigned	Unassigned
denovo12933	0.478034	-0.941317	0.565258	-1.66529	0.0958552	0.226811	Bacteria	Firmicutes	Clostridia	Clostridiales	Lachnospiraceae	Unassigned	Unassigned
[truncated: 2,731 more rows]

## Sheet: Drylot vs Pasture
	baseMean	log2FoldDifference	lfcSE	stat	pvalue	padj	Kingdom	Phylum	Class	Order	Family	Genus	Species
denovo16	18.1875	7.96701	0.926543	8.59863	8.067e-18	3.6479e-14	k__Bacteria	Actinobacteria	Coriobacteriia	Coriobacteriales	Coriobacteriaceae	Unassigned	Unassigned
denovo1	44.4706	-11.5875	1.50775	-7.68526	1.52691e-14	3.45233e-11	k__Bacteria	Actinobacteria	Actinobacteria	Bifidobacteriales	Bifidobacteriaceae	Bifidobacterium
denovo23840	1.95914	-3.46958	0.481995	-7.19837	6.09358e-13	9.18505e-10	k__Bacteria	Firmicutes	Clostridia	Clostridiales	Ruminococcaceae	Ruminococcus	Unassigned
denovo7518	1.72238	-3.87792	0.54511	-7.11401	1.12723e-12	1.27433e-09	k__Bacteria	Firmicutes	Clostridia	Clostridiales	Clostridiaceae	Unassigned	Unassigned
denovo14695	2.90438	4.66682	0.66163	7.05352	1.74445e-12	1.57768e-09	k__Bacteria	Actinobacteria	Coriobacteriia	Coriobacteriales	Coriobacteriaceae	Unassigned	Unassigned
denovo195	4.16412	3.24355	0.474115	6.84126	7.84977e-12	4.43708e-09	k__Bacteria	Firmicutes	Clostridia	Clostridiales	Ruminococcaceae	Unassigned	Unassigned
denovo1109	3.759	5.86849	0.855459	6.86005	6.88377e-12	4.43708e-09	k__Bacteria	Actinobacteria	Coriobacteriia	Coriobacteriales	Coriobacteriaceae	Unassigned	Unassigned
denovo1060	0.900694	-3.97026	0.578541	-6.86253	6.76527e-12	4.43708e-09	k__Bacteria	Firmicutes	Erysipelotrichi	Erysipelotrichales	Erysipelotrichaceae	Unassigned	Unassigned
denovo32351	2.97349	-4.55516	0.679743	-6.7013	2.0658e-11	1.03795e-08	k__Bacteria	Firmicutes	Bacilli	Turicibacterales	Turicibacteraceae	Turicibacter	Unassigned
denovo14798	1.56912	-3.37002	0.517367	-6.51379	7.32774e-11	3.3136e-08	k__Archaea	Euryarchaeota	Methanobacteria	Methanobacteriales	Methanobacteriaceae	Methanobrevibacter	Unassigned
denovo13039	1.66058	-3.87326	0.605813	-6.39348	1.62152e-10	6.66593e-08	k__Bacteria	Firmicutes	Clostridia	Clostridiales	Peptostreptococcaceae	Unassigned	Unassigned
denovo96	5.83994	3.70418	0.583912	6.34374	2.24259e-10	8.45083e-08	k__Bacteria	Firmicutes	Clostridia	Clostridiales	Peptococcaceae	rc4-4	Unassigned
denovo2436	11.1958	-1.953	0.309832	-6.30344	2.91119e-10	1.01265e-07	k__Bacteria	Firmicutes	Clostridia	Clostridiales	Lachnospiraceae	Butyrivibrio	Unassigned
denovo71	4.70696	4.59141	0.743625	6.17436	6.64339e-10	2.00453e-07	k__Bacteria	Bacteroidetes	Bacteroidia	Bacteroidales	RF16	Unassigned	Unassigned
denovo125	2.40565	4.86116	0.787332	6.17422	6.64927e-10	2.00453e-07	k__Bacteria	Firmicutes	Erysipelotrichi	Erysipelotrichales	Erysipelotrichaceae	Catenibacterium	Unassigned
denovo20401	1.55388	-3.57534	0.580265	-6.16156	7.20335e-10	2.03585e-07	k__Bacteria	Firmicutes	Clostridia	Clostridiales	Lachnospiraceae	Butyrivibrio	Unassigned
denovo1174	3.48564	3.44608	0.565852	6.09007	1.12862e-09	3.00212e-07	k__Bacteria	Firmicutes	Clostridia	Clostridiales	Ruminococcaceae	Unassigned	Unassigned
denovo3301	3.57582	2.44283	0.405428	6.02532	1.68774e-09	4.1582e-07	k__Bacteria	Firmicutes	Clostridia	Clostridiales	Ruminococcaceae	Unassigned	Unassigned
denovo39142	1.57424	-4.79159	0.795982	-6.01972	1.74714e-09	4.1582e-07	k__Bacteria	Firmicutes	Clostridia	Clostridiales	Clostridiaceae	Unassigned	Unassigned
denovo1178	7.01754	2.16189	0.360811	5.99175	2.07593e-09	4.69367e-07	k__Bacteria	Firmicutes	Clostridia	Clostridiales	Peptococcaceae	rc4-4	Unassigned
denovo25194	2.35295	-4.21161	0.706438	-5.96176	2.49529e-09	5.3732e-07	k__Bacteria	Firmicutes	Bacilli	Turicibacterales	Turicibacteraceae	Turicibacter	Unassigned
denovo10595	3.70887	-3.59414	0.604811	-5.94258	2.80574e-09	5.76708e-07	k__Bacteria	Firmicutes	Clostridia	Clostridiales	Clostridiaceae
denovo33516	1.03914	-2.81835	0.4774	-5.90353	3.558e-09	6.99533e-07	Unassigned
denovo10459	2.36298	-4.06215	0.694282	-5.85086	4.8904e-09	9.17955e-07	k__Bacteria	Firmicutes	Clostridia	Clostridiales	Peptostreptococcaceae	Unassigned	Unassigned
denovo25243	2.76624	-2.05841	0.352579	-5.83816	5.27794e-09	9.17955e-07	k__Bacteria	Firmicutes	Clostridia	Clostridiales	Ruminococcaceae	Unassigned	Unassigned
denovo9985	2.25267	-3.05519	0.523307	-5.83824	5.27566e-09	9.17955e-07	k__Bacteria	Firmicutes	Clostridia	Clostridiales	Lachnospiraceae	Unassigned	Unassigned
denovo36862	1.25276	-3.69903	0.635391	-5.82166	5.82651e-09	9.75832e-07	k__Bacteria	Bacteroidetes	Bacteroidia	Bacteroidales	Bacteroidaceae	5-7N15	Unassigned
denovo49231	2.65224	-5.31326	0.915091	-5.80627	6.38807e-09	1.03167e-06	k__Bacteria	Actinobacteria	Actinobacteria	Bifidobacteriales	Bifidobacteriaceae	Bifidobacterium
denovo861	16.3001	-1.6305	0.282642	-5.76879	7.98434e-09	1.24501e-06	k__Bacteria	Firmicutes	Clostridia	Clostridiales	Lachnospiraceae	Butyrivibrio	Unassigned
denovo9249	1.4388	3.0499	0.531124	5.74235	9.3372e-09	1.40743e-06	k__Bacteria	Bacteroidetes	Bacteroidia	Bacteroidales	RF16	Unassigned	Unassigned
denovo19215	2.64569	-3.47224	0.607899	-5.71186	1.11746e-08	1.63004e-06	k__Bacteria	Firmicutes	Clostridia	Clostridiales	Lachnospiraceae	Epulopiscium	Unassigned
denovo34655	2.6257	-2.58175	0.452732	-5.70261	1.17988e-08	1.66732e-06	k__Bacteria	Bacteroidetes	Bacteroidia	Bacteroidales	Bacteroidaceae	5-7N15	Unassigned
denovo1738	1.75513	-3.49738	0.614637	-5.69016	1.26922e-08	1.73921e-06	k__Bacteria	Firmicutes	Clostridia	Clostridiales	Unassigned	Unassigned	Unassigned
denovo52647	0.781564	-3.4801	0.61502	-5.65852	1.52685e-08	2.03071e-06	k__Bacteria	Firmicutes	Clostridia	Clostridiales	Clostridiaceae	Unassigned	Unassigned
denovo47433	1.83312	-3.80503	0.674547	-5.64086	1.69202e-08	2.17584e-06	k__Bacteria	Firmicutes	Clostridia	Clostridiales	Clostridiaceae	Unassigned	Unassigned
denovo484	10.1354	2.01209	0.356956	5.63682	1.7322e-08	2.17584e-06	k__Bacteria	Bacteroidetes	Bacteroidia	Bacteroidales	Rikenellaceae	Unassigned	Unassigned
denovo35509	4.4173	-2.817	0.505337	-5.5745	2.48245e-08	3.03396e-06	k__Bacteria	Firmicutes	Clostridia	Clostridiales	Clostridiaceae	Unassigned	Unassigned
denovo6373	1.12136	-3.47114	0.623289	-5.56907	2.56101e-08	3.0476e-06	k__Bacteria	Firmicutes	Bacilli	Turicibacterales	Turicibacteraceae	Turicibacter	Unassigned
denovo19308	3.39328	-3.96474	0.716458	-5.5338	3.13364e-08	3.63342e-06	k__Bacteria	Firmicutes	Bacilli	Turicibacterales	Turicibacteraceae	Turicibacter	Unassigned
denovo405	1.65423	3.70431	0.6725	5.50827	3.62383e-08	3.99682e-06	k__Bacteria	Firmicutes	Clostridia	Clostridiales	Clostridiaceae	Clostridium	Unassigned
denovo42	32.0913	2.1495	0.390139	5.50957	3.59706e-08	3.99682e-06	k__Bacteria	Bacteroidetes	Bacteroidia	Bacteroidales	RF16	Unassigned	Unassigned
denovo718	6.7409	-2.09735	0.382053	-5.48969	4.02637e-08	4.33506e-06	k__Bacteria	Bacteroidetes	Bacteroidia	Bacteroidales	Bacteroidaceae	5-7N15	Unassigned
denovo7597	1.741	-3.02844	0.552469	-5.48164	4.21397e-08	4.43152e-06	k__Bacteria	Bacteroidetes	Bacteroidia	Bacteroidales	Bacteroidaceae	5-7N15	Unassigned
denovo334	6.70074	3.14816	0.576292	5.46278	4.68733e-08	4.81729e-06	k__Bacteria	Bacteroidetes	Bacteroidia	Bacteroidales	Porphyromonadaceae	Paludibacter	Unassigned
denovo4542	1.93783	-3.21824	0.593117	-5.42597	5.76396e-08	5.79213e-06	k__Bacteria	Firmicutes	Clostridia	Clostridiales	Clostridiaceae	Unassigned	Unassigned
denovo376	4.17642	3.24941	0.606948	5.35369	8.61775e-08	8.29138e-06	k__Bacteria	Firmicutes	Clostridia	Clostridiales	Ruminococcaceae	Unassigned	Unassigned
denovo29124	0.862369	-3.14154	0.586678	-5.3548	8.56534e-08	8.29138e-06	k__Bacteria	Firmicutes	Clostridia	Clostridiales	Mogibacteriaceae	Mogibacterium	Unassigned
denovo24610	2.57458	-2.93179	0.548113	-5.34889	8.84958e-08	8.33704e-06	k__Bacteria	Firmicutes	Clostridia	Clostridiales	Peptostreptococcaceae	Unassigned	Unassigned
denovo1263	1.52531	-3.44956	0.645467	-5.34429	9.07742e-08	8.37716e-06	k__Bacteria	Firmicutes	Clostridia	Clostridiales	Ruminococcaceae	Ruminococcus	Unassigned
denovo1635	1.15581	-2.40703	0.455998	-5.2786	1.30175e-07	1.17731e-05	k__Bacteria	Firmicutes	Clostridia	Clostridiales	Lachnospiraceae	Unassigned	Unassigned
denovo1768	3.02614	-3.86423	0.734289	-5.26255	1.42069e-07	1.23595e-05	k__Bacteria	Firmicutes	Clostridia	Clostridiales	Ruminococcaceae	Unassigned	Unassigned
denovo7845	2.38071	-2.95418	0.562051	-5.25606	1.47172e-07	1.23595e-05	Unassigned
denovo34641	3.00703	-2.54075	0.483443	-5.25554	1.47592e-07	1.23595e-05	k__Bacteria	Spirochaetes	Spirochaetes	Spirochaetales	Spirochaetaceae	Treponema	Unassigned
denovo40740	2.23104	-4.39181	0.835026	-5.25949	1.44455e-07	1.23595e-05	k__Bacteria	Firmicutes	Clostridia	Clostridiales	Unassigned	Unassigned	Unassigned
denovo28501	1.72135	-2.24788	0.431428	-5.21033	1.88501e-07	1.54982e-05	k__Bacteria	Firmicutes	Clostridia	Clostridiales	Lachnospiraceae	Unassigned	Unassigned
denovo28138	1.3321	-4.79913	0.923922	-5.1943	2.05491e-07	1.65934e-05	k__Bacteria	Firmicutes	Bacilli	Turicibacterales	Turicibacteraceae	Turicibacter	Unassigned
denovo450	2.29157	3.44283	0.664	5.18498	2.16036e-07	1.71388e-05	k__Bacteria	Firmicutes	Clostridia	Clostridiales	Ruminococcaceae	Unassigned	Unassigned
denovo30043	3.79212	-1.68287	0.324842	-5.18058	2.21198e-07	1.72458e-05	k__Bacteria	Bacteroidetes	Bacteroidia	Bacteroidales	Bacteroidaceae	5-7N15	Unassigned
denovo4094	1.67267	-3.1262	0.604498	-5.17156	2.32147e-07	1.77927e-05	k__Bacteria	Bacteroidetes	Bacteroidia	Bacteroidales	Bacteroidaceae	5-7N15	Unassigned
denovo4250	0.763754	-3.41054	0.6599	-5.16827	2.36276e-07	1.78074e-05	k__Bacteria	Bacteroidetes	Bacteroidia	Bacteroidales	S24-7	Unassigned	Unassigned
denovo39	5.50512	-5.72645	1.10938	-5.16187	2.44498e-07	1.80826e-05	k__Bacteria	Firmicutes	Bacilli	Lactobacillales	Streptococcaceae	Streptococcus	Unassigned
denovo173	2.80654	-4.17625	0.809467	-5.15926	2.47926e-07	1.80826e-05	k__Bacteria	Firmicutes	Clostridia	Clostridiales	Lachnospiraceae	Blautia	Unassigned
denovo331	1.69507	3.37906	0.655376	5.15591	2.52405e-07	1.81171e-05	k__Bacteria	Firmicutes	Clostridia	Clostridiales	Ruminococcaceae	Unassigned	Unassigned
denovo827	1.3359	3.11401	0.605039	5.14679	2.64979e-07	1.87224e-05	k__Bacteria	Firmicutes	Clostridia	Clostridiales	Unassigned	Unassigned	Unassigned
denovo22893	1.48631	-2.92278	0.5695	-5.13218	2.86402e-07	1.93868e-05	k__Bacteria	Proteobacteria	Gammaproteobacteria	Aeromonadales	Succinivibrionaceae	Unassigned	Unassigned
denovo24134	1.71678	-2.19759	0.428245	-5.13163	2.87243e-07	1.93868e-05	k__Bacteria	Firmicutes	Clostridia	Clostridiales	Mogibacteriaceae	Unassigned	Unassigned
denovo460	0.802534	-3.09146	0.602287	-5.13287	2.85361e-07	1.93868e-05	k__Bacteria	Firmicutes	Erysipelotrichi	Erysipelotrichales	Erysipelotrichaceae	Unassigned	Unassigned
denovo21	18.6181	3.12048	0.610319	5.11286	3.17318e-07	2.11017e-05	k__Bacteria	Bacteroidetes	Bacteroidia	Bacteroidales	Paraprevotellaceae	CF231	Unassigned
denovo191	45.3354	-1.50157	0.294972	-5.09055	3.57033e-07	2.33986e-05	k__Bacteria	Bacteroidetes	Bacteroidia	Bacteroidales	Bacteroidaceae	5-7N15	Unassigned
denovo6595	1.19189	2.70834	0.534105	5.0708	3.96141e-07	2.55907e-05	k__Bacteria	Firmicutes	Clostridia	Clostridiales	Ruminococcaceae	Unassigned	Unassigned
denovo654	3.02393	2.60374	0.515119	5.05464	4.31204e-07	2.74635e-05	k__Bacteria	Firmicutes	Clostridia	Clostridiales	Ruminococcaceae	Unassigned	Unassigned
denovo727	3.76404	-5.18208	1.02825	-5.03972	4.66221e-07	2.92813e-05	k__Bacteria	Spirochaetes	Spirochaetes	Spirochaetales	Spirochaetaceae	Treponema	Unassigned
denovo5821	1.38772	2.50258	0.500232	5.00285	5.64899e-07	3.49039e-05	k__Bacteria	Firmicutes	Clostridia	Clostridiales	Ruminococcaceae	Unassigned	Unassigned
denovo29149	1.04785	-2.94706	0.589934	-4.99557	5.86621e-07	3.49039e-05	k__Bacteria	Bacteroidetes	Bacteroidia	Bacteroidales	Unassigned	Unassigned	Unassigned
denovo3987	2.53674	-4.72896	0.946357	-4.99701	5.82248e-07	3.49039e-05	k__Bacteria	Firmicutes	Clostridia	Clostridiales	Peptostreptococcaceae	Unassigned	Unassigned
denovo17373	0.83083	-2.5682	0.513968	-4.9968	5.8288e-07	3.49039e-05	k__Bacteria	Firmicutes	Clostridia	Clostridiales	Lachnospiraceae	Butyrivibrio	Unassigned
denovo27828	2.70165	-1.90568	0.382097	-4.98742	6.11909e-07	3.59357e-05	k__Bacteria	Firmicutes	Clostridia	Clostridiales	Unassigned	Unassigned	Unassigned
denovo471	1.17466	3.9495	0.793177	4.97934	6.3801e-07	3.66287e-05	k__Bacteria	Firmicutes	Clostridia	Clostridiales	Ruminococcaceae	Unassigned	Unassigned
denovo5066	0.875614	-3.42442	0.687805	-4.97877	6.39908e-07	3.66287e-05	k__Bacteria	Firmicutes	Clostridia	Clostridiales	Lachnospiraceae	Butyrivibrio	Unassigned
denovo9837	1.11098	-4.43807	0.892839	-4.97074	6.66969e-07	3.77004e-05	k__Bacteria	Firmicutes	Clostridia	Clostridiales	Clostridiaceae	Unassigned	Unassigned
denovo2131	2.67872	2.90299	0.587846	4.93835	7.87859e-07	4.39839e-05	k__Bacteria	Bacteroidetes	Bacteroidia	Bacteroidales	Rikenellaceae	Unassigned	Unassigned
denovo454	13.5415	-1.41089	0.287117	-4.914	8.92345e-07	4.92096e-05	k__Bacteria	Bacteroidetes	Bacteroidia	Bacteroidales	Paraprevotellaceae	CF231	Unassigned
denovo4978	0.942653	-3.32812	0.678913	-4.90213	9.4803e-07	5.16505e-05	k__Bacteria	Firmicutes	Clostridia	Clostridiales	Mogibacteriaceae	Unassigned	Unassigned
denovo39871	1.40854	-3.51735	0.718038	-4.89857	9.65384e-07	5.19698e-05	k__Bacteria	Bacteroidetes	Bacteroidia	Bacteroidales	Paraprevotellaceae	CF231	Unassigned
denovo43692	1.03759	2.78055	0.568759	4.8888	1.01455e-06	5.33593e-05	k__Bacteria	Firmicutes	Clostridia	Clostridiales	Ruminococcaceae	Unassigned	Unassigned
denovo1745	4.03107	-1.72355	0.352555	-4.88875	1.0148e-06	5.33593e-05	Unassigned
denovo1661	1.85329	2.70922	0.555345	4.87845	1.06924e-06	5.55758e-05	k__Bacteria	Firmicutes	Clostridia	Clostridiales	Clostridiaceae	Clostridium	Unassigned
denovo23075	1.04046	-2.79192	0.573861	-4.86514	1.14375e-06	5.8773e-05	k__Bacteria	Firmicutes	Clostridia	Clostridiales	Clostridiaceae	SMB53	Unassigned
denovo5823	1.45862	-2.81851	0.579925	-4.86012	1.17312e-06	5.96052e-05	k__Bacteria	Firmicutes	Bacilli	Turicibacterales	Turicibacteraceae	Turicibacter	Unassigned
denovo18614	2.90664	-2.61179	0.538272	-4.85217	1.22118e-06	6.06832e-05	k__Bacteria	Spirochaetes	Spirochaetes	Spirochaetales	Spirochaetaceae	Treponema	Unassigned
denovo55925	0.87042	-2.69306	0.554782	-4.85427	1.20829e-06	6.06832e-05	k__Bacteria	Proteobacteria	Gammaproteobacteria	Aeromonadales	Succinivibrionaceae	Succinivibrio	Unassigned
denovo44286	1.66384	-4.28616	0.884385	-4.84649	1.25666e-06	6.17673e-05	k__Bacteria	Actinobacteria	Actinobacteria	Bifidobacteriales	Bifidobacteriaceae	Bifidobacterium
denovo1041	2.1117	-2.33848	0.482974	-4.84182	1.28656e-06	6.2557e-05	k__Bacteria	Firmicutes	Clostridia	Clostridiales	Unassigned	Unassigned	Unassigned
denovo1306	1.38311	3.04393	0.631146	4.82286	1.41514e-06	6.80771e-05	k__Bacteria	Firmicutes	Clostridia	Clostridiales	Ruminococcaceae	Unassigned	Unassigned
denovo657	1.38796	3.57099	0.741181	4.81798	1.45021e-06	6.90298e-05	k__Bacteria	Firmicutes	Clostridia	Clostridiales	Ruminococcaceae	Unassigned	Unassigned
denovo20452	1.22218	-2.46276	0.511466	-4.8151	1.47128e-06	6.93036e-05	k__Bacteria	Bacteroidetes	Bacteroidia	Bacteroidales	Rikenellaceae	Unassigned	Unassigned
denovo806	1.73298	2.97863	0.619626	4.80715	1.531e-06	7.13731e-05	k__Bacteria	Bacteroidetes	Bacteroidia	Bacteroidales	Bacteroidaceae	Unassigned	Unassigned
denovo184	5.06851	2.08883	0.434767	4.80449	1.55147e-06	7.15894e-05	k__Bacteria	Firmicutes	Clostridia	Clostridiales	Ruminococcaceae	Unassigned	Unassigned
denovo1287	21.3748	-1.84648	0.385671	-4.78771	1.68697e-06	7.70551e-05	k__Bacteria	Firmicutes	Clostridia	Clostridiales	Clostridiaceae	Unassigned	Unassigned
denovo24107	1.62163	-3.1586	0.66057	-4.78163	1.73878e-06	7.86278e-05	k__Bacteria	Firmicutes	Clostridia	Clostridiales	Lachnospiraceae	Butyrivibrio	Unassigned
denovo45941	0.783237	2.43566	0.509677	4.77883	1.7632e-06	7.89426e-05	k__Bacteria	Firmicutes	Clostridia	Clostridiales	Clostridiaceae	Clostridium	Unassigned
denovo38163	0.91025	-3.68509	0.77591	-4.74938	2.04044e-06	9.04595e-05	k__Bacteria	Firmicutes	Clostridia	Clostridiales	Lachnospiraceae	Butyrivibrio	Unassigned
denovo33900	2.74348	-1.90923	0.403967	-4.7262	2.28762e-06	0.000100433	k__Bacteria	Bacteroidetes	Bacteroidia	Bacteroidales	Rikenellaceae	Unassigned	Unassigned
denovo7442	0.672916	2.66224	0.565272	4.70967	2.48115e-06	0.000104858	k__Bacteria	Firmicutes	Clostridia	Clostridiales	Ruminococcaceae	Unassigned	Unassigned
denovo553	11.3559	-1.57034	0.333218	-4.71265	2.44521e-06	0.000104858	k__Bacteria	Firmicutes	Clostridia	Clostridiales	Ruminococcaceae	Ruminococcus	Unassigned
denovo16362	1.01026	-3.78025	0.802648	-4.70972	2.48061e-06	0.000104858	k__Bacteria	Firmicutes	Clostridia	Clostridiales	Clostridiaceae	Clostridium	perfringens
denovo370	3.06328	3.89484	0.82616	4.71439	2.42435e-06	0.000104858	k__Bacteria	Actinobacteria	Coriobacteriia	Coriobacteriales	Coriobacteriaceae	Unassigned	Unassigned
denovo834	1.02295	3.25443	0.694945	4.683	2.82712e-06	0.0001174	k__Bacteria	Firmicutes	Clostridia	Clostridiales	Ruminococcaceae	Unassigned	Unassigned
denovo19372	0.74263	-3.36477	0.718539	-4.6828	2.82986e-06	0.0001174	k__Bacteria	Bacteroidetes	Bacteroidia	Bacteroidales	Rikenellaceae	Unassigned	Unassigned
denovo14110	0.79373	3.01422	0.64474	4.6751	2.93817e-06	0.000120785	k__Bacteria	Tenericutes	RF3	ML615J-28	Unassigned	Unassigned	Unassigned
denovo4305	4.86042	2.74729	0.589599	4.65959	3.16844e-06	0.000129078	k__Bacteria	Firmicutes	Clostridia	Clostridiales	Ruminococcaceae	Unassigned	Unassigned
denovo272	3.18398	3.19511	0.688418	4.64123	3.46339e-06	0.000137381	k__Bacteria	Firmicutes	Clostridia	Clostridiales	Ruminococcaceae	Unassigned	Unassigned
denovo44922	1.33915	-1.75962	0.3791	-4.64157	3.45773e-06	0.000137381	k__Bacteria	Bacteroidetes	Bacteroidia	Bacteroidales	S24-7	Unassigned	Unassigned
denovo9505	0.925851	-3.17618	0.684303	-4.64148	3.45929e-06	0.000137381	k__Bacteria	Bacteroidetes	Bacteroidia	Bacteroidales	Bacteroidaceae	5-7N15	Unassigned
denovo84	7.74267	-3.0895	0.669445	-4.61501	3.93068e-06	0.000154561	k__Bacteria	Firmicutes	Clostridia	Clostridiales	Ruminococcaceae	Ruminococcus	Unassigned
denovo35455	1.36688	-3.23682	0.702581	-4.60705	4.08418e-06	0.000158359	k__Bacteria	Proteobacteria	Gammaproteobacteria	Aeromonadales	Succinivibrionaceae	Succinivibrio	Unassigned
denovo233	2.03684	-3.33578	0.724165	-4.60638	4.0973e-06	0.000158359	k__Bacteria	Firmicutes	Clostridia	Clostridiales	Lachnospiraceae	Unassigned	Unassigned
denovo42982	1.29812	-4.44909	0.96697	-4.60106	4.20345e-06	0.000161085	k__Bacteria	Firmicutes	Clostridia	Clostridiales	Peptostreptococcaceae	Unassigned	Unassigned
denovo7604	1.10451	-2.23785	0.487313	-4.59222	4.38557e-06	0.000166652	k__Bacteria	Firmicutes	Clostridia	Clostridiales	Mogibacteriaceae	Unassigned	Unassigned
denovo23342	1.01008	2.51271	0.548558	4.58058	4.63691e-06	0.000174734	k__Bacteria	Bacteroidetes	Bacteroidia	Bacteroidales	Rikenellaceae	Unassigned	Unassigned
denovo3833	3.67369	-1.55265	0.339419	-4.57443	4.77526e-06	0.00017846	k__Bacteria	Firmicutes	Clostridia	Clostridiales	Lachnospiraceae	Dorea	Unassigned
denovo22129	1.14772	-2.6592	0.5822	-4.56751	4.93561e-06	0.000182941	k__Bacteria	Firmicutes	Clostridia	Clostridiales
denovo28	101.438	-1.99535	0.43728	-4.56311	5.04024e-06	0.000184095	k__Bacteria	Firmicutes	Clostridia	Clostridiales	Clostridiaceae	Unassigned	Unassigned
denovo150	4.06065	3.19512	0.700258	4.56278	5.04816e-06	0.000184095	k__Bacteria	Proteobacteria	Deltaproteobacteria	Desulfovibrionales	Desulfovibrionaceae	Unassigned	Unassigned
denovo24520	1.17242	-2.51929	0.553387	-4.55249	5.30137e-06	0.000191782	k__Bacteria	Bacteroidetes	Bacteroidia	Bacteroidales	Unassigned	Unassigned	Unassigned
denovo25621	0.81036	-2.67724	0.588571	-4.54871	5.39751e-06	0.000193432	k__Bacteria	Firmicutes	Clostridia	Clostridiales	Lachnospiraceae	Butyrivibrio	Unassigned
denovo2671	2.80929	2.25439	0.495938	4.5457	5.47529e-06	0.000193432	k__Bacteria	Bacteroidetes	Bacteroidia	Bacteroidales	Bacteroidaceae	5-7N15	Unassigned
denovo302	3.28718	4.22833	0.930006	4.54656	5.45287e-06	0.000193432	k__Bacteria	Verrucomicrobia	Verruco-5	WCHB1-41	RFP12	Unassigned	Unassigned
denovo3608	2.02413	2.75922	0.608038	4.53791	5.68157e-06	0.000199009	k__Bacteria	Firmicutes	Clostridia	Clostridiales	Ruminococcaceae	Unassigned	Unassigned
denovo9316	1.0022	2.57076	0.56669	4.53644	5.72119e-06	0.000199009	k__Bacteria	Firmicutes	Clostridia	Clostridiales	Lachnospiraceae
denovo44356	1.48773	-3.66368	0.808507	-4.53141	5.85915e-06	0.000202252	k__Bacteria	Firmicutes	Clostridia	Clostridiales	Clostridiaceae
denovo25587	1.59768	2.83605	0.626419	4.52741	5.97122e-06	0.00020456	k__Bacteria	Bacteroidetes	Bacteroidia	Bacteroidales	Bacteroidaceae	5-7N15	Unassigned
denovo2421	2.79898	-2.05403	0.45445	-4.51981	6.18963e-06	0.000210447	k__Bacteria	Firmicutes	Bacilli	Turicibacterales	Turicibacteraceae	Turicibacter	Unassigned
denovo26481	0.970291	-2.42583	0.53736	-4.51434	6.3513e-06	0.000214333	k__Bacteria	Firmicutes	Clostridia	Clostridiales	Lachnospiraceae	Blautia	Unassigned
denovo185	18.5944	-1.69779	0.37655	-4.50882	6.51905e-06	0.000218364	k__Bacteria	Firmicutes	Clostridia	Clostridiales	Ruminococcaceae	Unassigned	Unassigned
denovo12357	1.9566	-2.41672	0.536968	-4.50069	6.77348e-06	0.000225218	k__Bacteria	Firmicutes	Clostridia	Clostridiales	Mogibacteriaceae	Mogibacterium	Unassigned
denovo278	2.24477	-3.76793	0.837665	-4.49814	6.85509e-06	0.000226268	k__Bacteria	Firmicutes	Clostridia	Clostridiales	Lachnospiraceae
denovo1336	8.04544	3.00869	0.669484	4.49405	6.98807e-06	0.000228986	k__Bacteria	Bacteroidetes	Bacteroidia	Bacteroidales	Unassigned	Unassigned	Unassigned
denovo39776	0.723598	-3.14621	0.700758	-4.48972	7.13158e-06	0.000232007	k__Bacteria	Firmicutes	Clostridia	Clostridiales	Lachnospiraceae	Unassigned	Unassigned
denovo12963	0.790388	-2.75365	0.613718	-4.48683	7.22899e-06	0.000233496	k__Bacteria	Firmicutes	Erysipelotrichi	Erysipelotrichales	Erysipelotrichaceae	Unassigned	Unassigned
denovo263	5.0832	2.31655	0.516805	4.48245	7.37905e-06	0.000234986	k__Bacteria	Bacteroidetes	Bacteroidia	Bacteroidales	Rikenellaceae	Unassigned	Unassigned
denovo35072	2.95367	-1.88287	0.419926	-4.48381	7.33235e-06	0.000234986	k__Bacteria	Firmicutes	Bacilli	Turicibacterales	Turicibacteraceae	Turicibacter	Unassigned
denovo4311	1.28855	2.95782	0.660992	4.47481	7.64778e-06	0.000240162	k__Bacteria	Firmicutes	Clostridia	Clostridiales	Ruminococcaceae	Unassigned	Unassigned
denovo13839	0.834301	-3.56857	0.797396	-4.47528	7.6313e-06	0.000240162	k__Bacteria	Firmicutes	Clostridia	Clostridiales	Lachnospiraceae	Epulopiscium	Unassigned
denovo16814	1.01073	-3.34613	0.748543	-4.47019	7.81497e-06	0.000243719	k__Bacteria	Bacteroidetes	Bacteroidia	Bacteroidales	Porphyromonadaceae	Paludibacter	Unassigned
denovo19012	1.41834	-2.79518	0.625717	-4.46716	7.92633e-06	0.000243945	k__Bacteria	Bacteroidetes	Bacteroidia	Bacteroidales	S24-7	Unassigned	Unassigned
denovo1820	9.13342	-1.25878	0.281791	-4.46706	7.93009e-06	0.000243945	k__Bacteria	Bacteroidetes	Bacteroidia	Bacteroidales	Bacteroidaceae	5-7N15	Unassigned
denovo2580	3.27585	2.86624	0.642229	4.46296	8.08362e-06	0.000246987	k__Bacteria	Firmicutes	Clostridia	Clostridiales	Ruminococcaceae	Unassigned	Unassigned
denovo48	9.56799	4.40643	0.988433	4.458	8.27286e-06	0.000251073	k__Bacteria	Bacteroidetes	Bacteroidia	Bacteroidales	Unassigned	Unassigned	Unassigned
denovo53	9.27093	1.93241	0.434073	4.45181	8.51499e-06	0.000256699	k__Bacteria	Bacteroidetes	Bacteroidia	Bacteroidales	Porphyromonadaceae	Paludibacter	Unassigned
denovo16149	1.67247	2.39601	0.539117	4.44432	8.81696e-06	0.000264042	k__Bacteria	Bacteroidetes	Bacteroidia	Bacteroidales	Rikenellaceae	Unassigned	Unassigned
denovo28461	3.0586	-3.2301	0.73015	-4.42389	9.69384e-06	0.000288392	k__Bacteria	Firmicutes	Clostridia	Clostridiales	Clostridiaceae	Unassigned	Unassigned
denovo7424	0.980648	2.26212	0.512782	4.41147	1.02672e-05	0.000303452	k__Bacteria	Firmicutes	Clostridia	Clostridiales	Ruminococcaceae	Unassigned	Unassigned
denovo643	2.17472	2.7595	0.629111	4.38636	1.15265e-05	0.000334122	k__Bacteria	Firmicutes	Clostridia	Clostridiales	Ruminococcaceae	Unassigned	Unassigned
denovo40912	0.753004	-2.62215	0.59776	-4.38663	1.15119e-05	0.000334122	k__Bacteria	Bacteroidetes	Bacteroidia	Bacteroidales	Bacteroidaceae	5-7N15	Unassigned
denovo36432	1.16831	-4.10325	0.934923	-4.38887	1.13943e-05	0.000334122	k__Bacteria	Firmicutes	Clostridia	Clostridiales	Unassigned	Unassigned	Unassigned
denovo501	1.72521	-2.3307	0.53264	-4.37575	1.21015e-05	0.000348553	k__Bacteria	Firmicutes	Clostridia	Clostridiales	Ruminococcaceae	Unassigned	Unassigned
denovo56273	1.69444	-3.82223	0.875011	-4.36821	1.25267e-05	0.000358518	k__Bacteria	Actinobacteria	Actinobacteria	Bifidobacteriales	Bifidobacteriaceae	Bifidobacterium
denovo47597	1.43917	-4.28586	0.983932	-4.35585	1.32553e-05	0.000376983	k__Bacteria	Firmicutes	Bacilli	Turicibacterales	Turicibacteraceae	Turicibacter	Unassigned
denovo46072	1.26949	-3.23085	0.742605	-4.35069	1.35708e-05	0.000383545	k__Bacteria	Bacteroidetes	Bacteroidia	Bacteroidales	Bacteroidaceae	5-7N15	Unassigned
denovo22520	0.906688	-3.24667	0.746739	-4.3478	1.37512e-05	0.000386231	k__Bacteria	Firmicutes	Clostridia	Clostridiales	Ruminococcaceae	Unassigned	Unassigned
denovo6029	1.07857	2.37125	0.54718	4.33358	1.46703e-05	0.0004095	k__Bacteria	Firmicutes	Clostridia	Clostridiales	Clostridiaceae	Clostridium	Unassigned
denovo1320	0.656431	2.75117	0.635265	4.33075	1.48603e-05	0.000409747	k__Bacteria	Firmicutes	Clostridia	Clostridiales	Ruminococcaceae	Oscillospira	Unassigned
denovo5335	0.733274	2.56705	0.592747	4.33077	1.48586e-05	0.000409747	k__Bacteria	Bacteroidetes	Bacteroidia	Bacteroidales	Rikenellaceae	Unassigned	Unassigned
denovo7694	1.0031	2.77703	0.64255	4.32189	1.54697e-05	0.000423963	k__Bacteria	Firmicutes	Clostridia	Clostridiales	Ruminococcaceae	Unassigned	Unassigned
denovo234	3.04691	2.35854	0.545909	4.32039	1.55756e-05	0.000424293	k__Bacteria	Firmicutes	Clostridia	Clostridiales	Ruminococcaceae	Unassigned	Unassigned
denovo47406	3.43334	-2.9255	0.678346	-4.3127	1.61275e-05	0.000436698	k__Bacteria	Actinobacteria	Actinobacteria	Bifidobacteriales	Bifidobacteriaceae	Bifidobacterium
denovo20295	1.0252	-2.11701	0.492117	-4.30185	1.6938e-05	0.000453216	k__Bacteria	Firmicutes	Clostridia	Clostridiales	Ruminococcaceae	Unassigned	Unassigned
denovo32259	1.2468	-4.01529	0.933293	-4.30228	1.69051e-05	0.000453216	k__Bacteria	Firmicutes	Clostridia	Clostridiales	Peptostreptococcaceae	Unassigned	Unassigned
denovo40472	1.08646	-2.48305	0.578202	-4.29443	1.75145e-05	0.000465887	k__Bacteria	Proteobacteria	Gammaproteobacteria	Aeromonadales	Succinivibrionaceae	Unassigned	Unassigned
denovo3466	0.890009	-3.18621	0.742881	-4.289	1.79483e-05	0.000471872	k__Bacteria	Bacteroidetes	Bacteroidia	Bacteroidales	Bacteroidaceae	5-7N15	Unassigned
denovo15305	1.24189	-2.92807	0.682535	-4.28999	1.78683e-05	0.000471872	k__Bacteria	Firmicutes	Bacilli	Turicibacterales	Turicibacteraceae	Turicibacter	Unassigned
denovo27986	0.889921	-2.44293	0.569883	-4.28672	1.81332e-05	0.000473978	k__Bacteria	Bacteroidetes	Bacteroidia	Bacteroidales	Paraprevotellaceae	CF231	Unassigned
denovo26614	1.18351	2.33752	0.54667	4.27592	1.90347e-05	0.000494683	k__Bacteria	Firmicutes	Clostridia	Clostridiales	Ruminococcaceae	Unassigned	Unassigned
denovo2325	1.74982	3.06832	0.718072	4.273	1.92864e-05	0.000498362	k__Bacteria	Firmicutes	Clostridia	Clostridiales	Lachnospiraceae	Coprococcus	Unassigned
denovo208	2.11903	3.44315	0.806219	4.27073	1.94832e-05	0.000500584	k__Bacteria	Bacteroidetes	Bacteroidia	Bacteroidales	Paraprevotellaceae	Prevotella	Unassigned
denovo2383	2.18129	2.79593	0.655743	4.26375	2.01021e-05	0.000513569	k__Bacteria	Firmicutes	Erysipelotrichi	Erysipelotrichales	Erysipelotrichaceae	Catenibacterium	Unassigned
denovo2460	0.870609	-3.19564	0.749928	-4.26126	2.03278e-05	0.000516417	k__Bacteria	Firmicutes	Clostridia	Clostridiales	Clostridiaceae	Clostridium	Unassigned
denovo2956	1.62652	-2.86824	0.674261	-4.2539	2.10075e-05	0.00052788	k__Bacteria	Firmicutes	Clostridia	Clostridiales	Lachnospiraceae	Butyrivibrio	Unassigned
denovo25609	5.9492	-1.76792	0.415604	-4.25385	2.10125e-05	0.00052788	k__Bacteria	Proteobacteria	Gammaproteobacteria	Aeromonadales	Succinivibrionaceae	Succinivibrio	Unassigned
denovo2493	1.19692	-2.41364	0.567919	-4.24997	2.13797e-05	0.000531205	k__Bacteria	Firmicutes	Clostridia	Clostridiales	Ruminococcaceae	Unassigned	Unassigned
denovo34639	1.08657	-1.9899	0.468164	-4.25043	2.13357e-05	0.000531205	k__Bacteria	Bacteroidetes	Bacteroidia	Bacteroidales	Unassigned	Unassigned	Unassigned
denovo55319	1.52514	-2.81727	0.66348	-4.2462	2.17425e-05	0.000537265	k__Bacteria	Firmicutes	Clostridia	Clostridiales	Clostridiaceae	Unassigned	Unassigned
denovo93	4.65508	2.8184	0.664801	4.23946	2.24056e-05	0.000550641	k__Bacteria	Bacteroidetes	Bacteroidia	Bacteroidales	Unassigned	Unassigned	Unassigned
denovo27683	2.04056	-2.48678	0.588528	-4.22543	2.38487e-05	0.00058294	k__Bacteria	Firmicutes	Bacilli	Turicibacterales	Turicibacteraceae	Turicibacter	Unassigned
denovo17006	2.18698	-2.10454	0.500353	-4.20611	2.598e-05	0.000631622	k__Bacteria	Bacteroidetes	Bacteroidia	Bacteroidales	S24-7	Unassigned	Unassigned
denovo9642	2.12095	-1.60997	0.382997	-4.20359	2.6271e-05	0.000631901	k__Bacteria	Bacteroidetes	Bacteroidia	Bacteroidales	Bacteroidaceae	5-7N15	Unassigned
denovo7188	2.81998	-2.3653	0.562575	-4.20442	2.61753e-05	0.000631901	k__Bacteria	Proteobacteria	Gammaproteobacteria	Aeromonadales	Succinivibrionaceae	Unassigned	Unassigned
denovo413	1.74329	2.27862	0.544085	4.18798	2.81446e-05	0.000673386	k__Bacteria	Bacteroidetes	Bacteroidia	Bacteroidales	Bacteroidaceae	Unassigned	Unassigned
denovo13274	1.24257	-2.37871	0.568198	-4.18641	2.83401e-05	0.000674495	k__Bacteria	Firmicutes	Clostridia	Clostridiales	Unassigned	Unassigned	Unassigned
denovo32	41.6305	1.5813	0.378004	4.18329	2.87315e-05	0.00068023	k__Bacteria	Firmicutes	Clostridia	Clostridiales	Ruminococcaceae	Unassigned	Unassigned
denovo5179	0.800532	-2.66557	0.637865	-4.17889	2.92931e-05	0.000689912	k__Bacteria	Firmicutes	Clostridia	Clostridiales	Clostridiaceae	Clostridium	Unassigned
denovo839	1.43311	-2.50587	0.600671	-4.17179	3.02222e-05	0.000705905	k__Bacteria	Firmicutes	Clostridia	Clostridiales	Ruminococcaceae	Unassigned	Unassigned
denovo10338	1.40938	-1.933	0.463403	-4.17132	3.02843e-05	0.000705905	k__Bacteria	Bacteroidetes	Bacteroidia	Bacteroidales	Unassigned	Unassigned	Unassigned
denovo1907	5.63077	-1.53445	0.36831	-4.16618	3.09746e-05	0.000714629	k__Bacteria	Firmicutes	Clostridia	Clostridiales	Ruminococcaceae	Unassigned	Unassigned
denovo42354	0.827766	2.46386	0.591373	4.16633	3.09537e-05	0.000714629	k__Bacteria	Firmicutes	Clostridia	Clostridiales	Ruminococcaceae	Unassigned	Unassigned
denovo28279	0.555192	-2.84581	0.684696	-4.15632	3.23416e-05	0.000742379	k__Bacteria	Bacteroidetes	Bacteroidia	Bacteroidales	S24-7	Unassigned	Unassigned
denovo2314	0.655111	-2.44997	0.591187	-4.14415	3.41071e-05	0.000752022	k__Bacteria	Firmicutes	Clostridia	Clostridiales	Unassigned	Unassigned	Unassigned
denovo4276	3.04771	-3.48075	0.840091	-4.1433	3.4235e-05	0.000752022	k__Bacteria	Firmicutes	Clostridia	Clostridiales	Ruminococcaceae	Unassigned	Unassigned
denovo19006	0.992089	-3.39155	0.818324	-4.14451	3.40534e-05	0.000752022	k__Bacteria	Firmicutes	Clostridia	Clostridiales	Clostridiaceae	Unassigned	Unassigned
denovo36045	3.03097	-1.79462	0.432874	-4.14581	3.38608e-05	0.000752022	k__Bacteria	Bacteroidetes	Bacteroidia	Bacteroidales	Rikenellaceae	Unassigned	Unassigned
denovo36179	0.90533	-2.73536	0.660061	-4.1441	3.41156e-05	0.000752022	k__Bacteria	Bacteroidetes	Bacteroidia	Bacteroidales	Rikenellaceae	Unassigned	Unassigned
denovo89	4.563	2.99662	0.723273	4.14314	3.42584e-05	0.000752022	k__Bacteria	Bacteroidetes	Bacteroidia	Bacteroidales	Rikenellaceae	Unassigned	Unassigned
denovo1901	4.34515	2.3599	0.568585	4.15047	3.31794e-05	0.000752022	k__Bacteria	Bacteroidetes	Bacteroidia	Bacteroidales	RF16	Unassigned	Unassigned
denovo734	2.65103	2.71774	0.654929	4.14967	3.32957e-05	0.000752022	k__Bacteria	Bacteroidetes	Bacteroidia	Bacteroidales	RF16	Unassigned	Unassigned
denovo12193	0.810343	-2.2908	0.552283	-4.14787	3.35585e-05	0.000752022	k__Bacteria	Firmicutes	Clostridia	Clostridiales	Mogibacteriaceae	Unassigned	Unassigned
denovo51608	0.983068	-2.65395	0.641884	-4.13462	3.5554e-05	0.000776691	k__Bacteria	Bacteroidetes	Bacteroidia	Bacteroidales	Unassigned	Unassigned	Unassigned
denovo133	11.3266	-2.4943	0.603841	-4.13072	3.61628e-05	0.000786194	k__Bacteria	Bacteroidetes	Bacteroidia	Bacteroidales	Bacteroidaceae	5-7N15	Unassigned
denovo253	1.92469	2.70877	0.656125	4.12844	3.65232e-05	0.000790229	k__Bacteria	Firmicutes	Clostridia	Clostridiales	Ruminococcaceae	Unassigned	Unassigned
denovo3430	0.785311	-3.35155	0.812115	-4.12694	3.67623e-05	0.000791615	k__Bacteria	Bacteroidetes	Bacteroidia	Bacteroidales	Bacteroidaceae	5-7N15	Unassigned
denovo10022	2.16296	-3.83059	0.930699	-4.11582	3.85808e-05	0.000826837	k__Bacteria	Firmicutes	Clostridia	Clostridiales	Clostridiaceae
denovo15195	1.57975	-3.82268	0.929771	-4.11142	3.93234e-05	0.000838775	k__Bacteria	Firmicutes	Clostridia	Clostridiales	Clostridiaceae	Unassigned	Unassigned
denovo15900	1.77621	-1.65352	0.402657	-4.10652	4.01668e-05	0.000852744	k__Bacteria	Firmicutes	Clostridia	Clostridiales	Lachnospiraceae	Butyrivibrio	Unassigned
denovo876	3.29107	1.8234	0.444211	4.1048	4.04667e-05	0.000855096	k__Bacteria	Firmicutes	Clostridia	Clostridiales	Lachnospiraceae	Unassigned	Unassigned
denovo16944	0.801935	-3.45791	0.843102	-4.10142	4.10623e-05	0.000863646	k__Bacteria	Bacteroidetes	Bacteroidia	Bacteroidales	Rikenellaceae	Unassigned	Unassigned
denovo18700	0.945076	2.58852	0.631558	4.09862	4.15624e-05	0.000870117	k__Bacteria	Firmicutes	Clostridia	Clostridiales	Ruminococcaceae	Unassigned	Unassigned
denovo28454	2.95561	-1.26359	0.308438	-4.09673	4.19027e-05	0.000873198	k__Bacteria	Firmicutes	Clostridia	Clostridiales	Ruminococcaceae	Oscillospira	Unassigned
denovo352	1.72944	2.4103	0.58858	4.09511	4.2197e-05	0.000875298	k__Bacteria	Firmicutes	Clostridia	Clostridiales	Ruminococcaceae	Unassigned	Unassigned
denovo607	1.17306	3.08805	0.754611	4.09224	4.2723e-05	0.000882161	k__Bacteria	Firmicutes	Clostridia	Clostridiales	Ruminococcaceae	Unassigned	Unassigned
denovo25464	0.85308	2.28353	0.558864	4.08603	4.38826e-05	0.000901986	k__Bacteria	Firmicutes	Clostridia	Clostridiales	Ruminococcaceae	Unassigned	Unassigned
denovo504	3.19367	2.11035	0.516838	4.0832	4.44195e-05	0.000905328	k__Bacteria	Bacteroidetes	Bacteroidia	Bacteroidales	Paraprevotellaceae	Prevotella	Unassigned
denovo36861	1.24372	2.7274	0.66832	4.08098	4.4846e-05	0.000905328	k__Bacteria	Firmicutes	Clostridia	Clostridiales	Mogibacteriaceae	Mogibacterium	Unassigned
denovo34618	0.964512	-2.37382	0.58156	-4.08182	4.46853e-05	0.000905328	k__Bacteria	Firmicutes	Clostridia	Clostridiales	Mogibacteriaceae	Mogibacterium	Unassigned
denovo3141	3.31239	-1.14068	0.279482	-4.08139	4.47668e-05	0.000905328	k__Bacteria	Firmicutes	Erysipelotrichi	Erysipelotrichales	Erysipelotrichaceae	Unassigned	Unassigned
denovo3964	6.55705	-1.19446	0.292833	-4.07897	4.52347e-05	0.000909117	k__Bacteria	Bacteroidetes	Bacteroidia	Bacteroidales	Unassigned	Unassigned	Unassigned
denovo25028	0.523952	-2.37291	0.582764	-4.07182	4.66469e-05	0.000933351	k__Bacteria	Firmicutes	Clostridia	Clostridiales	Clostridiaceae	Unassigned	Unassigned
denovo265	1.58205	2.7194	0.668314	4.06904	4.72064e-05	0.000940384	k__Bacteria	Firmicutes	Clostridia	Clostridiales	Ruminococcaceae	Unassigned	Unassigned
denovo417	1.83949	2.27004	0.559042	4.0606	4.89471e-05	0.000957415	k__Bacteria	Firmicutes	Clostridia	Clostridiales	Ruminococcaceae	Unassigned	Unassigned
denovo12356	1.9074	-2.04468	0.503146	-4.06379	4.82812e-05	0.000957415	k__Bacteria	Bacteroidetes	Bacteroidia	Bacteroidales	Rikenellaceae	Unassigned	Unassigned
denovo25620	1.81667	-1.94824	0.479888	-4.05978	4.91199e-05	0.000957415	k__Bacteria	Bacteroidetes	Bacteroidia	Bacteroidales	Bacteroidaceae	5-7N15	Unassigned
denovo14117	0.923126	3.09961	0.763017	4.06231	4.85887e-05	0.000957415	k__Bacteria	Firmicutes	Clostridia	Clostridiales	Lachnospiraceae	Coprococcus	Unassigned
denovo273	0.988339	-3.12971	0.770765	-4.06052	4.89638e-05	0.000957415	k__Bacteria	Firmicutes	Clostridia	Clostridiales	Lachnospiraceae	Unassigned	Unassigned
denovo4123	2.26415	-3.18868	0.785676	-4.05852	4.93839e-05	0.000958429	k__Bacteria	Firmicutes	Clostridia	Clostridiales	Ruminococcaceae	Unassigned	Unassigned
denovo538	1.76541	3.02187	0.746455	4.0483	5.15902e-05	0.000988521	k__Bacteria	Firmicutes	Clostridia	Clostridiales	Ruminococcaceae	Unassigned	Unassigned
denovo4011	0.995084	2.59466	0.640881	4.04858	5.15299e-05	0.000988521	k__Bacteria	Proteobacteria	Deltaproteobacteria	Desulfovibrionales	Desulfovibrionaceae	Unassigned	Unassigned
denovo25	33.4685	-1.91033	0.471769	-4.04928	5.1375e-05	0.000988521	k__Bacteria	Firmicutes	Clostridia	Clostridiales	Lachnospiraceae	Butyrivibrio	Unassigned
denovo110	4.88423	2.87442	0.710701	4.04448	5.24394e-05	0.00100055	k__Bacteria	Firmicutes	Clostridia	Clostridiales	Ruminococcaceae	Unassigned	Unassigned
denovo21646	1.11124	-3.25356	0.805097	-4.04121	5.31769e-05	0.00100663	k__Bacteria	Spirochaetes	Spirochaetes	Spirochaetales	Spirochaetaceae	Treponema	Unassigned
denovo4495	0.72737	-3.39166	0.839293	-4.04109	5.32034e-05	0.00100663	k__Bacteria	Firmicutes	Clostridia	Clostridiales	Mogibacteriaceae	Unassigned	Unassigned
denovo20427	0.824581	-2.60665	0.645996	-4.03509	5.45816e-05	0.00102841	k__Bacteria	Firmicutes	Clostridia	Clostridiales	Lachnospiraceae
denovo24983	1.73813	2.35073	0.582809	4.03345	5.49642e-05	0.00103132	k__Bacteria	Firmicutes	Clostridia	Clostridiales	Unassigned	Unassigned	Unassigned
denovo360	27.4581	0.861357	0.213714	4.03042	5.56778e-05	0.00103449	k__Bacteria	Firmicutes	Clostridia	Clostridiales	Ruminococcaceae	Unassigned	Unassigned
denovo29933	1.41965	-2.67159	0.662956	-4.02982	5.58196e-05	0.00103449	k__Bacteria	Firmicutes	Clostridia	Clostridiales	Clostridiaceae	Unassigned	Unassigned
denovo10682	0.997993	-2.08988	0.518507	-4.03057	5.56421e-05	0.00103449	k__Bacteria	Bacteroidetes	Bacteroidia	Bacteroidales	Unassigned	Unassigned	Unassigned
denovo4466	2.54653	1.68292	0.417839	4.02767	5.6333e-05	0.00103692	k__Bacteria	Firmicutes	Clostridia	Clostridiales	Ruminococcaceae	Unassigned	Unassigned
denovo2300	1.03752	2.61377	0.64915	4.02645	5.66245e-05	0.00103692	k__Bacteria	Firmicutes	Clostridia	Clostridiales	Ruminococcaceae	Unassigned	Unassigned
denovo19	75.1971	-3.52062	0.874385	-4.02639	5.66386e-05	0.00103692	k__Bacteria	Actinobacteria	Actinobacteria	Bifidobacteriales	Bifidobacteriaceae	Bifidobacterium
denovo92	3.66387	3.16895	0.787297	4.0251	5.69502e-05	0.00103805	k__Bacteria	Firmicutes	Clostridia	Clostridiales	Ruminococcaceae	Unassigned	Unassigned
denovo9457	1.28808	2.05798	0.511395	4.02424	5.71594e-05	0.00103805	k__Bacteria	Firmicutes	Clostridia	Clostridiales	Ruminococcaceae	Unassigned	Unassigned
denovo8053	2.24898	2.17928	0.541893	4.0216	5.78043e-05	0.00103859	k__Bacteria	Firmicutes	Clostridia	Clostridiales	Ruminococcaceae	Unassigned	Unassigned
denovo27886	1.12051	2.20656	0.548856	4.02029	5.81275e-05	0.00103859	k__Bacteria	Firmicutes	Clostridia	Clostridiales	Ruminococcaceae	Unassigned	Unassigned
denovo436	1.98558	2.23582	0.555997	4.02128	5.78835e-05	0.00103859	k__Bacteria	Firmicutes	Clostridia	Clostridiales	Ruminococcaceae	Ruminococcus	Unassigned
denovo44604	0.72951	-2.88319	0.717313	-4.01944	5.83374e-05	0.00103859	k__Bacteria	Bacteroidetes	Bacteroidia	Bacteroidales	Bacteroidaceae	5-7N15	Unassigned
denovo4654	2.44068	-1.93616	0.481461	-4.02142	5.78475e-05	0.00103859	k__Bacteria	Firmicutes	Clostridia	Clostridiales	Lachnospiraceae	Epulopiscium	Unassigned
denovo39467	1.28543	-2.53303	0.630632	-4.01666	5.90295e-05	0.00104679	k__Bacteria	Proteobacteria	Gammaproteobacteria	Aeromonadales	Succinivibrionaceae	Unassigned	Unassigned
denovo19240	1.07829	2.59528	0.646528	4.01418	5.96539e-05	0.00105373	k__Bacteria	Bacteroidetes	Bacteroidia	Bacteroidales	Porphyromonadaceae	Paludibacter	Unassigned
denovo494	1.32056	2.93303	0.730865	4.01309	5.99279e-05	0.00105445	k__Bacteria	Firmicutes	Clostridia	Clostridiales	Lachnospiraceae	Unassigned	Unassigned
denovo57139	1.70138	-3.12706	0.779889	-4.00962	6.08174e-05	0.00106595	k__Bacteria	Firmicutes	Bacilli	Turicibacterales	Turicibacteraceae	Turicibacter	Unassigned
denovo2731	1.39834	2.41752	0.604943	3.99628	6.4346e-05	0.00112345	k__Bacteria	Firmicutes	Clostridia	Clostridiales	Ruminococcaceae	Unassigned	Unassigned
denovo2502	0.770562	2.26604	0.567433	3.9935	6.51048e-05	0.0011298	k__Bacteria	Firmicutes	Clostridia	Clostridiales	Ruminococcaceae	Unassigned	Unassigned
denovo27036	1.41112	-2.63815	0.660674	-3.99312	6.52094e-05	0.0011298	k__Bacteria	Firmicutes	Clostridia	Clostridiales	Ruminococcaceae	Ruminococcus	Unassigned
denovo3952	3.38517	1.88472	0.472417	3.98952	6.62066e-05	0.0011427	k__Bacteria	Firmicutes	Clostridia	Clostridiales	Ruminococcaceae	Unassigned	Unassigned
denovo30585	1.44928	2.3897	0.599354	3.98713	6.68786e-05	0.00114991	k__Bacteria	Firmicutes	Clostridia	Clostridiales	Ruminococcaceae	Unassigned	Unassigned
denovo201	3.5578	3.07675	0.772129	3.98476	6.75478e-05	0.00115701	k__Bacteria	Bacteroidetes	Bacteroidia	Bacteroidales	RF16	Unassigned	Unassigned
denovo2139	1.02015	-2.51529	0.633275	-3.97188	7.1307e-05	0.00121679	k__Bacteria	Firmicutes	Clostridia	Clostridiales	Ruminococcaceae	Unassigned	Unassigned
denovo42739	1.92858	-2.92527	0.737778	-3.96497	7.34054e-05	0.00124789	k__Bacteria	Firmicutes	Clostridia	Clostridiales	Clostridiaceae	Unassigned	Unassigned
denovo339	2.66987	2.85559	0.720824	3.96156	7.44631e-05	0.00126113	k__Bacteria	Bacteroidetes	Bacteroidia	Bacteroidales	Unassigned	Unassigned	Unassigned
denovo357	1.55119	2.1813	0.551174	3.95754	7.57243e-05	0.00126834	k__Bacteria	Firmicutes	Clostridia	Clostridiales	Ruminococcaceae	Unassigned	Unassigned
denovo30906	3.1135	-2.07925	0.525253	-3.95857	7.53999e-05	0.00126834	k__Bacteria	Firmicutes	Clostridia	Clostridiales	Clostridiaceae	Unassigned	Unassigned
denovo27539	1.24072	-2.62864	0.664213	-3.95753	7.57301e-05	0.00126834	k__Bacteria	Bacteroidetes	Bacteroidia	Bacteroidales	Bacteroidaceae	Unassigned	Unassigned
denovo2478	1.93291	1.63811	0.414607	3.95099	7.78277e-05	0.00129866	k__Bacteria	Firmicutes	Clostridia	Clostridiales	Lachnospiraceae	Unassigned	Unassigned
denovo172	3.38461	2.37228	0.600799	3.94854	7.86308e-05	0.00130724	k__Bacteria	Firmicutes	Clostridia	Clostridiales	Ruminococcaceae	Unassigned	Unassigned
denovo3945	2.31407	2.96243	0.750499	3.94728	7.90431e-05	0.00130928	k__Bacteria	Bacteroidetes	Bacteroidia	Bacteroidales	Paraprevotellaceae	CF231	Unassigned
denovo183	20.41	-1.21379	0.307855	-3.94275	8.05518e-05	0.00132457	k__Bacteria	Bacteroidetes	Bacteroidia	Bacteroidales	Unassigned	Unassigned	Unassigned
denovo3395	2.26465	3.11225	0.789246	3.94332	8.03607e-05	0.00132457	k__Bacteria	Bacteroidetes	Bacteroidia	Bacteroidales	Bacteroidaceae	5-7N15	Unassigned
denovo2941	1.58053	-4.98201	1.26499	-3.93839	8.20287e-05	0.00133911	k__Bacteria	Firmicutes	Clostridia	Clostridiales	Clostridiaceae
denovo177	3.23317	3.88348	0.985894	3.93905	8.18062e-05	0.00133911	k__Bacteria	Firmicutes	Clostridia	Clostridiales	Unassigned	Unassigned	Unassigned
denovo690	12.6008	1.42923	0.363224	3.93486	8.32461e-05	0.0013541	k__Bacteria	Bacteroidetes	Bacteroidia	Bacteroidales	RF16	Unassigned	Unassigned
denovo978	8.05438	2.13043	0.542017	3.93055	8.47512e-05	0.00137364	k__Bacteria	Bacteroidetes	Bacteroidia	Bacteroidales	Bacteroidaceae	5-7N15	Unassigned
denovo39893	1.75322	-1.78316	0.45397	-3.92792	8.56851e-05	0.00137889	k__Bacteria	Firmicutes	Clostridia	Clostridiales	Ruminococcaceae	Unassigned	Unassigned
denovo409	1.30134	3.02592	0.77035	3.92798	8.56634e-05	0.00137889	k__Bacteria	Firmicutes	Clostridia	Clostridiales	Clostridiaceae	Clostridium	Unassigned
denovo1578	6.18607	1.72902	0.440322	3.92671	8.61165e-05	0.00138092	k__Bacteria	Bacteroidetes	Bacteroidia	Bacteroidales	Rikenellaceae	Unassigned	Unassigned
denovo46132	0.754921	-3.96773	1.01232	-3.91945	8.875e-05	0.00141053	k__Bacteria	Firmicutes	Clostridia	Clostridiales	Clostridiaceae	Unassigned	Unassigned
denovo3	39.8616	-3.95196	1.00861	-3.91821	8.92091e-05	0.00141053	k__Bacteria	Firmicutes	Clostridia	Clostridiales	Clostridiaceae	Unassigned	Unassigned
denovo2108	0.836308	-2.46948	0.630258	-3.9182	8.92109e-05	0.00141053	k__Bacteria	Actinobacteria	Coriobacteriia	Coriobacteriales	Coriobacteriaceae	Atopobium	Unassigned
denovo20086	1.32858	-3.13211	0.799005	-3.92001	8.85464e-05	0.00141053	k__Bacteria	Actinobacteria	Actinobacteria	Bifidobacteriales	Bifidobacteriaceae	Bifidobacterium	pseudolongum
denovo12123	0.720325	-2.7845	0.711539	-3.91335	9.10258e-05	0.00143421	k__Bacteria	Firmicutes	Clostridia	Clostridiales	Clostridiaceae	Unassigned	Unassigned
denovo2194	0.663605	2.67403	0.6847	3.90541	9.40671e-05	0.00147698	k__Bacteria	Firmicutes	Clostridia	Clostridiales	Unassigned	Unassigned	Unassigned
denovo626	1.56812	3.1536	0.80829	3.90157	9.55714e-05	0.00149541	k__Bacteria	Bacteroidetes	Bacteroidia	Bacteroidales	BS11	Unassigned	Unassigned
denovo6865	0.92107	2.53711	0.650763	3.89868	9.67197e-05	0.00150816	k__Bacteria	Bacteroidetes	Bacteroidia	Bacteroidales	RF16	Unassigned	Unassigned
denovo970	0.880882	-2.74016	0.703095	-3.89728	9.72803e-05	0.00151169	k__Bacteria	Firmicutes	Clostridia	Clostridiales	Lachnospiraceae	Dorea	Unassigned
denovo10311	0.709321	2.46451	0.633802	3.88846	0.00010088	0.00156227	k__Bacteria	Firmicutes	Clostridia	Clostridiales	Clostridiaceae	Clostridium	Unassigned
denovo3986	1.91498	-4.0266	1.03578	-3.88749	0.000101286	0.00156319	k__Bacteria	Firmicutes	Clostridia	Clostridiales	Clostridiaceae	Unassigned	Unassigned
denovo14492	1.01624	-4.40668	1.13391	-3.88628	0.000101792	0.00156565	k__Bacteria	Firmicutes	Bacilli	Turicibacterales	Turicibacteraceae	Turicibacter	Unassigned
denovo803	0.704398	-2.82515	0.72751	-3.88331	0.000103044	0.00157954	k__Bacteria	Firmicutes	Clostridia	Clostridiales	Mogibacteriaceae	Unassigned	Unassigned
denovo21147	1.02197	-2.38154	0.613864	-3.8796	0.00010463	0.00159844	k__Bacteria	Firmicutes	Clostridia	Clostridiales	Ruminococcaceae	Unassigned	Unassigned
denovo19571	0.822084	-2.67405	0.689772	-3.87672	0.000105874	0.00160658	k__Bacteria	Firmicutes	Clostridia	Clostridiales	Clostridiaceae
denovo15760	1.05885	3.42466	0.88333	3.87699	0.000105759	0.00160658	k__Bacteria	Firmicutes	Erysipelotrichi	Erysipelotrichales	Erysipelotrichaceae	Catenibacterium	Unassigned
denovo50517	0.976457	-2.35483	0.607664	-3.87521	0.000106532	0.00161095	k__Bacteria	Firmicutes	Clostridia	Clostridiales	Ruminococcaceae	Unassigned	Unassigned
denovo40	13.6053	2.45468	0.63383	3.87277	0.000107606	0.00161095	k__Bacteria	Bacteroidetes	Bacteroidia	Bacteroidales	Paraprevotellaceae	CF231	Unassigned
denovo24442	0.79366	-3.57611	0.92358	-3.87201	0.000107943	0.00161095	k__Bacteria	Spirochaetes	Spirochaetes	Spirochaetales	Spirochaetaceae	Treponema	Unassigned
denovo25872	0.615558	-3.25773	0.840961	-3.87382	0.000107144	0.00161095	k__Bacteria	Firmicutes	Bacilli	Turicibacterales	Turicibacteraceae	Turicibacter	Unassigned
denovo2586	5.01544	-1.08833	0.281075	-3.87204	0.000107929	0.00161095	k__Bacteria	Firmicutes	Erysipelotrichi	Erysipelotrichales	Erysipelotrichaceae	Unassigned	Unassigned
denovo32245	1.78969	-1.51965	0.392845	-3.86832	0.00010959	0.00162745	k__Bacteria	Bacteroidetes	Bacteroidia	Bacteroidales	Unassigned	Unassigned	Unassigned
denovo17730	0.909316	-2.11206	0.546047	-3.86792	0.000109768	0.00162745	k__Bacteria	Actinobacteria	Coriobacteriia	Coriobacteriales	Coriobacteriaceae	Unassigned	Unassigned
denovo746	1.9925	3.89958	1.00894	3.86504	0.000111072	0.0016414	k__Bacteria	Bacteroidetes	Bacteroidia	Bacteroidales	Unassigned	Unassigned	Unassigned
denovo28964	1.12048	-2.44655	0.6339	-3.85952	0.000113611	0.00167345	k__Bacteria	Bacteroidetes	Bacteroidia	Bacteroidales	Prevotellaceae	Prevotella	Unassigned
denovo1189	5.90415	-1.29215	0.334967	-3.85756	0.000114526	0.00168144	k__Bacteria	Bacteroidetes	Bacteroidia	Bacteroidales	Prevotellaceae	Prevotella	Unassigned
denovo51713	0.545191	-2.69587	0.700567	-3.84812	0.000119026	0.00174186	k__Bacteria	Firmicutes	Clostridia	Clostridiales	Lachnospiraceae	Dorea	Unassigned
denovo4737	3.82593	-1.94503	0.505567	-3.84723	0.00011946	0.00174258	k__Bacteria	Spirochaetes	Spirochaetes	Spirochaetales	Spirochaetaceae	Treponema	Unassigned
denovo12918	1.10758	2.40195	0.625265	3.84148	0.000122294	0.00177818	k__Bacteria	Firmicutes	Clostridia	Clostridiales	Ruminococcaceae	Unassigned	Unassigned
denovo17181	1.02623	2.33042	0.607054	3.8389	0.000123589	0.00179125	k__Bacteria	Bacteroidetes	Bacteroidia	Bacteroidales	Unassigned	Unassigned	Unassigned
denovo321	1.08778	2.88061	0.750638	3.83756	0.000124265	0.0017953	k__Bacteria	Firmicutes	Clostridia	Clostridiales	Lachnospiraceae	Unassigned	Unassigned
denovo48215	0.883029	-1.83087	0.477221	-3.83652	0.000124789	0.00179712	k__Bacteria	Firmicutes	Clostridia	Clostridiales	Unassigned	Unassigned	Unassigned
denovo12194	0.891068	-2.73333	0.712987	-3.83362	0.000126269	0.00181267	k__Bacteria	Bacteroidetes	Bacteroidia	Bacteroidales	Paraprevotellaceae	YRC22	Unassigned
denovo6649	1.05609	-2.46928	0.645154	-3.82743	0.000129489	0.00185171	k__Bacteria	Firmicutes	Clostridia	Clostridiales	Clostridiaceae	Unassigned	Unassigned
denovo30795	2.01394	-2.0413	0.53342	-3.82682	0.000129808	0.00185171	k__Bacteria	Firmicutes	Clostridia	Clostridiales	Lachnospiraceae	Butyrivibrio	Unassigned
denovo1055	1.50102	3.22584	0.844212	3.82113	0.000132841	0.00188732	k__Bacteria	Firmicutes	Clostridia	Clostridiales	Ruminococcaceae	Unassigned	Unassigned
denovo939	1.442	3.24252	0.848749	3.82035	0.00013326	0.00188732	k__Bacteria	Bacteroidetes	Bacteroidia	Bacteroidales	RF16	Unassigned	Unassigned
denovo9	42.4227	-2.03567	0.532926	-3.81981	0.000133557	0.00188732	k__Bacteria	Proteobacteria	Gammaproteobacteria	Aeromonadales	Succinivibrionaceae	Succinivibrio	Unassigned
denovo3842	2.76657	-2.88987	0.757992	-3.81253	0.000137552	0.00193773	k__Bacteria	Firmicutes	Clostridia	Clostridiales	Peptostreptococcaceae	Unassigned	Unassigned
denovo1340	0.758176	2.60221	0.682681	3.81174	0.000137991	0.00193787	k__Bacteria	Firmicutes	Clostridia	Clostridiales	Ruminococcaceae	Oscillospira	Unassigned
denovo651	2.25364	2.52514	0.662676	3.81051	0.000138679	0.0019415	k__Bacteria	Firmicutes	Clostridia	Clostridiales	Ruminococcaceae	Unassigned	Unassigned
denovo19394	0.790475	2.49304	0.654521	3.80895	0.000139561	0.00194782	k__Bacteria	Firmicutes	Clostridia	Clostridiales	Lachnospiraceae	Unassigned	Unassigned
denovo347	5.70153	2.62151	0.688512	3.8075	0.000140379	0.00195321	k__Bacteria	Bacteroidetes	Bacteroidia	Bacteroidales	Paraprevotellaceae	CF231	Unassigned
denovo1316	0.610661	3.04662	0.801474	3.80127	0.000143957	0.00199686	k__Bacteria	Firmicutes	Clostridia	Clostridiales	Ruminococcaceae	Oscillospira	Unassigned
denovo38352	1.58885	-1.82647	0.480652	-3.79998	0.000144708	0.00200113	k__Bacteria	Firmicutes	Clostridia	Clostridiales	Ruminococcaceae	Unassigned	Unassigned
denovo16284	0.804389	-2.77689	0.732007	-3.79353	0.00014852	0.00204759	k__Bacteria	Bacteroidetes	Bacteroidia	Bacteroidales	Paraprevotellaceae	CF231	Unassigned
denovo819	0.92762	2.63987	0.697389	3.78536	0.000153484	0.00210815	k__Bacteria	Firmicutes	Clostridia	Clostridiales	Ruminococcaceae	Unassigned	Unassigned
denovo388	1.72985	4.65554	1.23007	3.78478	0.000153845	0.00210815	k__Bacteria	Firmicutes	Clostridia	Clostridiales	Ruminococcaceae	Unassigned	Unassigned
denovo17290	1.21028	2.33958	0.618882	3.78033	0.000156618	0.00213966	k__Bacteria	Bacteroidetes	Bacteroidia	Bacteroidales	RF16	Unassigned	Unassigned
denovo3224	2.20116	3.01417	0.798112	3.77663	0.000158965	0.00216518	k__Bacteria	Firmicutes	Clostridia	Clostridiales	Ruminococcaceae	Unassigned	Unassigned
denovo40763	1.00202	2.07898	0.550619	3.77571	0.00015955	0.00216663	k__Bacteria	Bacteroidetes	Bacteroidia	Bacteroidales	Rikenellaceae	Unassigned	Unassigned
denovo11818	1.39771	3.56234	0.948281	3.75663	0.00017222	0.00233167	k__Bacteria	Firmicutes	Clostridia	Clostridiales	Clostridiaceae	Clostridium	perfringens
denovo245	9.32978	2.31327	0.616602	3.75164	0.000175679	0.00236435	k__Bacteria	Bacteroidetes	Bacteroidia	Bacteroidales	RF16	Unassigned	Unassigned
denovo1015	2.23575	-2.03459	0.54224	-3.7522	0.000175293	0.00236435	k__Bacteria	Firmicutes	Clostridia	Clostridiales	Lachnospiraceae
denovo5437	0.822908	-1.94533	0.518976	-3.74841	0.000177959	0.00238792	k__Bacteria	Firmicutes	Clostridia	Clostridiales	Lachnospiraceae	Dorea	Unassigned
denovo947	5.375	-1.53009	0.408351	-3.747	0.000178959	0.00239424	k__Bacteria	Bacteroidetes	Bacteroidia	Bacteroidales	Unassigned	Unassigned	Unassigned
denovo1264	4.2614	2.43012	0.650732	3.73444	0.000188132	0.00250953	k__Bacteria	Bacteroidetes	Bacteroidia	Bacteroidales	Rikenellaceae	Unassigned	Unassigned
denovo3941	1.3231	-2.32187	0.622328	-3.73094	0.000190768	0.00253722	k__Bacteria	Bacteroidetes	Bacteroidia	Bacteroidales	Unassigned	Unassigned	Unassigned
denovo41077	1.38894	-2.12392	0.570018	-3.72606	0.000194498	0.0025717	k__Bacteria	Bacteroidetes	Bacteroidia	Bacteroidales	Rikenellaceae	Unassigned	Unassigned
denovo9084	1.00655	-2.44999	0.657435	-3.72658	0.000194092	0.0025717	k__Bacteria	Bacteroidetes	Bacteroidia	Bacteroidales	Rikenellaceae	Unassigned	Unassigned
denovo9645	1.50888	-1.78998	0.480603	-3.72445	0.000195745	0.00258063	k__Bacteria	Bacteroidetes	Bacteroidia	Bacteroidales	Rikenellaceae	Unassigned	Unassigned
denovo1559	0.499811	2.67043	0.718615	3.71608	0.00020234	0.00265983	k__Bacteria	Firmicutes	Clostridia	Clostridiales	Ruminococcaceae	Unassigned	Unassigned
denovo447	0.867292	3.14911	0.848165	3.71285	0.00020494	0.0026862	k__Bacteria	Bacteroidetes	Bacteroidia	Bacteroidales	Paraprevotellaceae	Prevotella	Unassigned
denovo2311	1.97792	-2.7008	0.729574	-3.70188	0.000214005	0.00279691	k__Bacteria	Bacteroidetes	Bacteroidia	Bacteroidales	Bacteroidaceae	5-7N15	Unassigned
denovo16348	1.28414	1.96273	0.530326	3.70099	0.000214758	0.00279783	k__Bacteria	Firmicutes	Clostridia	Clostridiales	Ruminococcaceae	Unassigned	Unassigned
denovo40007	0.580913	-2.82275	0.762836	-3.70034	0.000215313	0.00279783	k__Bacteria	Firmicutes	Clostridia	Clostridiales	Lachnospiraceae	Epulopiscium	Unassigned
denovo2998	1.18819	-1.97996	0.535514	-3.69731	0.000217898	0.00282331	k__Bacteria	Bacteroidetes	Bacteroidia	Bacteroidales	S24-7	Unassigned	Unassigned
denovo5391	0.557061	-2.85764	0.774002	-3.69203	0.00022247	0.00287431	k__Bacteria	Firmicutes	Clostridia	Clostridiales	Lachnospiraceae	Butyrivibrio	Unassigned
denovo1549	3.89185	1.91274	0.518542	3.68869	0.00022541	0.002904	k__Bacteria	Firmicutes	Clostridia	Clostridiales	Ruminococcaceae	Unassigned	Unassigned
denovo8324	0.799004	-3.04285	0.826026	-3.68373	0.00022985	0.00295279	k__Bacteria	Firmicutes	Clostridia	Clostridiales	Lachnospiraceae	Unassigned	Unassigned
denovo6815	0.930546	2.33199	0.633511	3.68106	0.000232265	0.00297536	k__Bacteria	Firmicutes	Clostridia	Clostridiales	Ruminococcaceae	Unassigned	Unassigned
denovo745	1.72146	2.52607	0.686602	3.6791	0.000234062	0.00298615	k__Bacteria	Firmicutes	Clostridia	Clostridiales	Ruminococcaceae	Unassigned	Unassigned
denovo739	0.97359	-2.50046	0.679738	-3.67856	0.000234552	0.00298615	k__Bacteria	Firmicutes	Clostridia	Clostridiales	Unassigned	Unassigned	Unassigned
denovo23356	1.57616	2.26078	0.614679	3.67798	0.000235088	0.00298615	k__Bacteria	Bacteroidetes	Bacteroidia	Bacteroidales	RF16	Unassigned	Unassigned
denovo31632	2.12189	2.19302	0.597945	3.6676	0.000244842	0.00310133	k__Bacteria	Bacteroidetes	Bacteroidia	Bacteroidales	Rikenellaceae	Unassigned	Unassigned
denovo508	1.35133	2.53195	0.690673	3.66592	0.000246448	0.00311296	k__Bacteria	Firmicutes	Clostridia	Clostridiales	Ruminococcaceae	Unassigned	Unassigned
denovo2046	1.18946	-1.86026	0.507797	-3.66339	0.000248897	0.00313513	k__Bacteria	Firmicutes	Clostridia	Clostridiales	Lachnospiraceae	Unassigned	Unassigned
denovo16851	0.910955	-2.68034	0.732023	-3.66156	0.000250688	0.00314893	k__Bacteria	Bacteroidetes	Bacteroidia	Bacteroidales	Prevotellaceae	Prevotella	Unassigned
denovo2184	0.65422	2.28655	0.624956	3.65873	0.000253466	0.00317499	k__Bacteria	Firmicutes	Clostridia	Clostridiales	Ruminococcaceae	Unassigned	Unassigned
denovo15194	0.741867	2.51105	0.689085	3.64404	0.000268389	0.00335264	k__Bacteria	Firmicutes	Clostridia	Clostridiales	Ruminococcaceae	Unassigned	Unassigned
denovo16410	0.856578	2.29243	0.629823	3.6398	0.000272848	0.00339894	k__Bacteria	Bacteroidetes	Bacteroidia	Bacteroidales	Paraprevotellaceae	CF231	Unassigned
denovo54835	0.832232	-2.54264	0.700339	-3.63058	0.000282783	0.00351304	k__Bacteria	Bacteroidetes	Bacteroidia	Bacteroidales	Unassigned	Unassigned	Unassigned
denovo49168	0.518422	-3.55178	0.98037	-3.62289	0.000291324	0.00360923	k__Bacteria	Firmicutes	Clostridia	Clostridiales	Clostridiaceae	Unassigned	Unassigned
denovo1676	1.99721	2.00594	0.55405	3.62051	0.000294021	0.00363268	k__Bacteria	Firmicutes	Clostridia	Clostridiales	Unassigned	Unassigned	Unassigned
denovo41594	1.74896	-1.78778	0.493942	-3.61942	0.000295267	0.00363814	k__Bacteria	Bacteroidetes	Bacteroidia	Bacteroidales	Bacteroidaceae	5-7N15	Unassigned
denovo21568	1.02421	2.02185	0.559173	3.61579	0.00029943	0.00367941	k__Bacteria	Tenericutes	Mollicutes	Anaeroplasmatales	Anaeroplasmataceae	Unassigned	Unassigned
denovo34467	0.710183	-2.54701	0.704807	-3.61377	0.000301775	0.00369392	k__Bacteria	Firmicutes	Clostridia	Clostridiales	Unassigned	Unassigned	Unassigned
denovo1304	1.00969	2.65175	0.733873	3.61337	0.000302244	0.00369392	k__Bacteria	Firmicutes	Clostridia	Clostridiales	Lachnospiraceae	Dorea	Unassigned
denovo44918	0.71579	2.00432	0.555271	3.60962	0.000306642	0.00373757	k__Bacteria	Firmicutes	Clostridia	Clostridiales	Ruminococcaceae	Unassigned	Unassigned
denovo54568	1.52132	-2.63185	0.729436	-3.60806	0.000308495	0.00375003	k__Bacteria	Firmicutes	Clostridia	Clostridiales	Clostridiaceae	Unassigned	Unassigned
denovo401	1.31168	2.39058	0.664887	3.59547	0.00032381	0.00392565	k__Bacteria	Firmicutes	Clostridia	Clostridiales	Ruminococcaceae	Unassigned	Unassigned
denovo23525	0.432244	-2.42402	0.674579	-3.59338	0.000326413	0.00394663	Unassigned
denovo33318	0.752783	-2.52882	0.703997	-3.59209	0.000328032	0.00395563	k__Bacteria	Bacteroidetes	Bacteroidia	Bacteroidales	Rikenellaceae	Unassigned	Unassigned
denovo83	6.2194	3.65558	1.01835	3.58969	0.000331066	0.00397104	k__Bacteria	Bacteroidetes	Bacteroidia	Bacteroidales	Paraprevotellaceae	CF231	Unassigned
denovo986	1.38906	2.54822	0.709739	3.59036	0.000330217	0.00397104	k__Bacteria	Firmicutes	Clostridia	Clostridiales	Veillonellaceae	Phascolarctobacterium	Unassigned
denovo1225	0.879166	3.066	0.854286	3.58896	0.000332	0.00397171	k__Bacteria	Firmicutes	Clostridia	Clostridiales	Lachnospiraceae	Unassigned	Unassigned
denovo8114	0.728977	2.07646	0.578964	3.58651	0.000335129	0.00398804	k__Bacteria	Firmicutes	Clostridia	Clostridiales	Ruminococcaceae	Unassigned	Unassigned
denovo24605	1.02331	3.51332	0.979431	3.5871	0.000334372	0.00398804	k__Bacteria	Bacteroidetes	Bacteroidia	Bacteroidales	RF16	Unassigned	Unassigned
denovo38452	0.842756	-2.19708	0.613014	-3.58406	0.000338299	0.00399422	k__Bacteria	Firmicutes	Clostridia	Clostridiales	Peptostreptococcaceae
denovo31976	1.27152	-2.04519	0.570522	-3.58477	0.000337374	0.00399422	k__Bacteria	Firmicutes	Clostridia	Clostridiales	Lachnospiraceae	Coprococcus	Unassigned
denovo8391	1.28895	-2.05703	0.573924	-3.58415	0.000338174	0.00399422	k__Bacteria	Firmicutes	Bacilli	Lactobacillales	Lactobacillaceae	Lactobacillus	mucosae
denovo7357	0.619973	-3.22817	0.901453	-3.58108	0.000342182	0.00402955	k__Bacteria	Proteobacteria	Gammaproteobacteria	Aeromonadales	Succinivibrionaceae	Succinivibrio	Unassigned
denovo70	3.86692	3.55615	0.994236	3.57677	0.000347864	0.00408582	k__Bacteria	Firmicutes	Clostridia	Clostridiales	Ruminococcaceae	Oscillospira	Unassigned
denovo1086	0.856763	-2.35645	0.658986	-3.57587	0.000349067	0.00408933	k__Bacteria	Firmicutes	Clostridia	Clostridiales	Unassigned	Unassigned	Unassigned
denovo10410	0.774551	-2.14159	0.599629	-3.57153	0.000354898	0.0041337	k__Bacteria	Firmicutes	Clostridia	Clostridiales	Unassigned	Unassigned	Unassigned
denovo35967	0.581708	-2.66197	0.745184	-3.57223	0.000353959	0.0041337	k__Bacteria	Bacteroidetes	Bacteroidia	Bacteroidales	Bacteroidaceae	5-7N15	Unassigned
denovo24188	1.17971	-4.13871	1.15897	-3.57102	0.000355597	0.0041337	k__Bacteria	Actinobacteria	Actinobacteria	Bifidobacteriales	Bifidobacteriaceae	Bifidobacterium	pseudolongum
denovo117	6.52426	2.12435	0.595065	3.56995	0.000357048	0.00413993	k__Bacteria	Firmicutes	Clostridia	Clostridiales	Unassigned	Unassigned	Unassigned
denovo3663	1.44134	2.32991	0.653186	3.56699	0.000361103	0.00417623	k__Bacteria	Firmicutes	Erysipelotrichi	Erysipelotrichales	Erysipelotrichaceae	Unassigned	Unassigned
denovo384	1.21913	2.18941	0.614665	3.56195	0.000368112	0.00424643	k__Bacteria	Firmicutes	Clostridia	Clostridiales	Ruminococcaceae	Unassigned	Unassigned
denovo717	1.33999	3.21752	0.903606	3.56076	0.000369787	0.0042549	k__Bacteria	Bacteroidetes	Bacteroidia	Bacteroidales	Bacteroidaceae	5-7N15	Unassigned
denovo46486	2.97478	1.48971	0.418612	3.55869	0.000372706	0.00426678	k__Bacteria	Firmicutes	Clostridia	Clostridiales	Peptostreptococcaceae
denovo42903	0.877136	1.91898	0.539221	3.55881	0.000372543	0.00426678	k__Bacteria	Firmicutes	Clostridia	Clostridiales	Peptostreptococcaceae	Unassigned	Unassigned
denovo907	1.8365	2.07346	0.583396	3.55413	0.000379238	0.00431969	k__Bacteria	Firmicutes	Clostridia	Clostridiales	Unassigned	Unassigned	Unassigned
denovo1489	1.92579	-2.04116	0.574228	-3.55461	0.000378537	0.00431969	k__Bacteria	Firmicutes	Erysipelotrichi	Erysipelotrichales	Erysipelotrichaceae	Unassigned	Unassigned
denovo1307	4.5467	1.57251	0.443539	3.54537	0.000392066	0.00445458	k__Bacteria	Firmicutes	Clostridia	Clostridiales	Peptococcaceae	rc4-4	Unassigned
denovo27453	1.04665	1.94547	0.549355	3.54137	0.000398052	0.00451126	k__Bacteria	Firmicutes	Clostridia	Clostridiales	Christensenellaceae	Unassigned	Unassigned
denovo24424	0.685221	2.92849	0.827545	3.53877	0.000401993	0.00454453	k__Bacteria	Firmicutes	Clostridia	Clostridiales	Lachnospiraceae	Unassigned	Unassigned
denovo2449	17.0601	-1.1736	0.33173	-3.53781	0.000403461	0.00454975	k__Bacteria	Firmicutes	Clostridia	Clostridiales	Clostridiaceae
denovo3886	0.868725	2.97956	0.842365	3.53713	0.000404498	0.0045501	k__Bacteria	Bacteroidetes	Bacteroidia	Bacteroidales	Unassigned	Unassigned	Unassigned
denovo479	3.35709	-1.71935	0.486417	-3.53472	0.000408214	0.00458051	k__Bacteria	Bacteroidetes	Bacteroidia	Bacteroidales	Paraprevotellaceae	YRC22	Unassigned
denovo18036	1.76717	-1.81119	0.512777	-3.53213	0.000412225	0.0045887	k__Bacteria	Bacteroidetes	Bacteroidia	Bacteroidales	Unassigned	Unassigned	Unassigned
denovo40177	2.48328	-1.40003	0.396241	-3.53327	0.000410453	0.0045887	k__Bacteria	Bacteroidetes	Bacteroidia	Bacteroidales	Unassigned	Unassigned	Unassigned
denovo33437	2.04306	1.63456	0.462833	3.53163	0.000413003	0.0045887	k__Bacteria	Proteobacteria	Betaproteobacteria	Burkholderiales	Alcaligenaceae	Sutterella	Unassigned
denovo35272	2.03289	-3.20462	0.907279	-3.53212	0.000412241	0.0045887	k__Bacteria	Firmicutes	Bacilli	Turicibacterales	Turicibacteraceae	Turicibacter	Unassigned
denovo11625	0.920408	2.41895	0.685703	3.5277	0.000419192	0.00463608	k__Bacteria	Bacteroidetes	Bacteroidia	Bacteroidales	Rikenellaceae	Unassigned	Unassigned
denovo128	1.65622	4.18473	1.18628	3.52762	0.000419318	0.00463608	Unassigned
denovo901	1.54445	3.31506	0.94014	3.52613	0.000421674	0.00465075	k__Bacteria	Proteobacteria	Gammaproteobacteria	Aeromonadales	Succinivibrionaceae	Ruminobacter	Unassigned
denovo11145	1.6041	-1.76555	0.500823	-3.5253	0.000422997	0.00465399	k__Bacteria	Firmicutes	Clostridia	Clostridiales	Ruminococcaceae	Ruminococcus	Unassigned
denovo10802	0.723622	-2.13464	0.605952	-3.52279	0.000427032	0.00468699	k__Bacteria	Firmicutes	Erysipelotrichi	Erysipelotrichales	Erysipelotrichaceae	Eubacterium	dolichum
denovo34910	0.675022	-2.7015	0.767215	-3.52117	0.000429645	0.00469345	k__Bacteria	Bacteroidetes	Bacteroidia	Bacteroidales	Paraprevotellaceae	CF231	Unassigned
denovo49912	0.813865	-2.36463	0.671551	-3.52114	0.000429696	0.00469345	k__Bacteria	Bacteroidetes	Bacteroidia	Bacteroidales	Bacteroidaceae	5-7N15	Unassigned
denovo24346	1.07942	2.44875	0.696143	3.5176	0.000435473	0.00474508	k__Bacteria	Firmicutes	Clostridia	Clostridiales	Ruminococcaceae	Unassigned	Unassigned
denovo8042	0.876354	-2.21538	0.630059	-3.51614	0.000437868	0.00474829	k__Bacteria	Firmicutes	Clostridia	Clostridiales	Peptostreptococcaceae	Unassigned	Unassigned
denovo134	3.12027	3.43613	0.977102	3.51665	0.00043703	0.00474829	k__Bacteria	Bacteroidetes	Bacteroidia	Bacteroidales	Bacteroidaceae	Unassigned	Unassigned
denovo2005	2.58795	1.3075	0.372111	3.51373	0.000441867	0.0047802	k__Bacteria	Firmicutes	Clostridia	Clostridiales	Ruminococcaceae	Unassigned	Unassigned
denovo34601	1.29812	-3.27525	0.932977	-3.51054	0.000447204	0.00482639	k__Bacteria	Firmicutes	Bacilli	Turicibacterales	Turicibacteraceae	Turicibacter	Unassigned
denovo3547	1.50632	-1.94095	0.553775	-3.50494	0.00045671	0.00491724	k__Bacteria	Firmicutes	Clostridia	Clostridiales	Lachnospiraceae	Unassigned	Unassigned
denovo35247	0.605181	-2.57606	0.735121	-3.50427	0.000457863	0.00491795	k__Bacteria	Bacteroidetes	Bacteroidia	Bacteroidales	Unassigned	Unassigned	Unassigned
denovo2958	2.36719	-2.77334	0.791661	-3.50319	0.000459723	0.00492622	k__Bacteria	Firmicutes	Clostridia	Clostridiales	Unassigned	Unassigned	Unassigned
denovo1133	0.479409	2.62344	0.749072	3.50226	0.000461336	0.00493182	k__Bacteria	Firmicutes	Clostridia	Clostridiales	Unassigned	Unassigned	Unassigned
denovo27574	0.750068	1.97914	0.565243	3.50139	0.000462843	0.00493626	k__Bacteria	Firmicutes	Clostridia	Clostridiales	Ruminococcaceae	Unassigned	Unassigned
denovo2652	1.15114	2.03238	0.581472	3.49523	0.000473655	0.00503969	k__Bacteria	Firmicutes	Clostridia	Clostridiales	Ruminococcaceae	Unassigned	Unassigned
denovo16723	0.606063	-1.92344	0.550614	-3.49327	0.000477151	0.00506497	k__Bacteria	Firmicutes	Clostridia	Clostridiales	Peptostreptococcaceae	Unassigned	Unassigned
denovo19790	0.619415	2.76428	0.791713	3.49152	0.000480288	0.00508633	k__Bacteria	Firmicutes	Clostridia	Clostridiales	Ruminococcaceae	Unassigned	Unassigned
denovo1110	1.82878	1.98875	0.570039	3.48879	0.000485214	0.00512649	k__Bacteria	Firmicutes	Clostridia	Clostridiales	Lachnospiraceae	Unassigned	Unassigned
denovo153	22.7349	-1.4468	0.415048	-3.48585	0.000490568	0.00517097	k__Bacteria	Proteobacteria	Gammaproteobacteria	Aeromonadales	Succinivibrionaceae	Succinivibrio	Unassigned
denovo31951	0.490206	-3.32879	0.955661	-3.48324	0.000495388	0.00520964	k__Bacteria	Bacteroidetes	Bacteroidia	Bacteroidales	S24-7	Unassigned	Unassigned
denovo16245	0.507789	2.52543	0.725911	3.47898	0.000503322	0.0052808	k__Bacteria	Firmicutes	Clostridia	Clostridiales	Ruminococcaceae	Unassigned	Unassigned
denovo576	1.16696	2.48376	0.714389	3.47676	0.000507506	0.00531237	k__Bacteria	Firmicutes	Clostridia	Clostridiales	Ruminococcaceae	Unassigned	Unassigned
denovo26267	0.885037	-3.87482	1.11509	-3.4749	0.000511052	0.00533713	k__Bacteria	Spirochaetes	Spirochaetes	Spirochaetales	Spirochaetaceae	Treponema	Unassigned
denovo33697	1.64461	-1.54978	0.4464	-3.47172	0.000517133	0.0053882	k__Bacteria	Bacteroidetes	Bacteroidia	Bacteroidales	Bacteroidaceae	5-7N15	Unassigned
denovo46814	0.668695	-1.94476	0.560276	-3.47106	0.0005184	0.00538897	k__Bacteria	Tenericutes	Mollicutes	RF39	Unassigned	Unassigned	Unassigned
denovo32759	0.525078	-2.19778	0.633381	-3.46992	0.000520614	0.00539958	k__Bacteria	Bacteroidetes	Bacteroidia	Bacteroidales	Unassigned	Unassigned	Unassigned
denovo748	13.7667	1.06785	0.309282	3.45268	0.000555047	0.00574353	k__Bacteria	Firmicutes	Clostridia	Clostridiales	Ruminococcaceae	Unassigned	Unassigned
denovo22666	0.712537	2.61075	0.756856	3.44947	0.000561683	0.00579893	k__Bacteria	Firmicutes	Clostridia	Clostridiales	Ruminococcaceae	Unassigned	Unassigned
denovo14718	1.88264	1.73659	0.503639	3.44808	0.000564579	0.00581555	k__Bacteria	Tenericutes	Mollicutes	Anaeroplasmatales	Anaeroplasmataceae	Unassigned	Unassigned
denovo3477	1.61185	-1.9107	0.555284	-3.44094	0.000579695	0.00595769	k__Bacteria	Bacteroidetes	Bacteroidia	Bacteroidales	Unassigned	Unassigned	Unassigned
denovo19875	0.719512	2.37827	0.691821	3.43769	0.000586701	0.00601601	k__Bacteria	Firmicutes	Clostridia	Clostridiales	Ruminococcaceae	Unassigned	Unassigned
denovo400	4.1985	1.9605	0.570442	3.4368	0.000588627	0.00602211	k__Bacteria	Firmicutes	Clostridia	Clostridiales	Lachnospiraceae	Coprococcus	Unassigned
denovo27	17.0467	2.02119	0.589293	3.42985	0.000603915	0.00616457	k__Bacteria	Bacteroidetes	Bacteroidia	Bacteroidales	Bacteroidaceae	Unassigned	Unassigned
denovo4061	1.50638	1.96235	0.573333	3.42271	0.000620007	0.00630671	k__Bacteria	Firmicutes	Clostridia	Clostridiales	Ruminococcaceae	Unassigned	Unassigned
denovo20267	1.54473	-1.61504	0.472042	-3.4214	0.000622994	0.00630671	k__Bacteria	Bacteroidetes	Bacteroidia	Bacteroidales	Rikenellaceae	Unassigned	Unassigned
denovo18465	0.82682	2.81305	0.822238	3.42122	0.000623418	0.00630671	k__Bacteria	Bacteroidetes	Bacteroidia	Bacteroidales	Rikenellaceae	Unassigned	Unassigned
denovo34670	1.66297	-2.94845	0.861536	-3.42232	0.0006209	0.00630671	k__Bacteria	Proteobacteria	Gammaproteobacteria	Aeromonadales	Succinivibrionaceae	Succinivibrio	Unassigned
denovo515	0.8041	2.7645	0.808246	3.42037	0.000625356	0.00631219	k__Bacteria	Firmicutes	Clostridia	Clostridiales	Ruminococcaceae	Unassigned	Unassigned
denovo598	1.38497	3.47677	1.01683	3.41923	0.000627978	0.00632454	k__Bacteria	Tenericutes	RF3	ML615J-28	Unassigned	Unassigned	Unassigned
denovo35526	0.839723	-2.28178	0.667613	-3.41783	0.000631236	0.00634322	k__Bacteria	Firmicutes	Clostridia	Clostridiales	Mogibacteriaceae	Unassigned	Unassigned
denovo24480	1.83531	-1.96602	0.576408	-3.41081	0.000647707	0.00649431	k__Bacteria	Bacteroidetes	Bacteroidia	Bacteroidales	Porphyromonadaceae	Paludibacter	Unassigned
denovo6413	1.22577	1.7483	0.513135	3.40709	0.000656603	0.00656893	k__Bacteria	Firmicutes	Clostridia	Clostridiales	Ruminococcaceae	Unassigned	Unassigned
denovo54320	1.752	1.92336	0.565001	3.40416	0.000663679	0.00660905	k__Bacteria	Firmicutes	Clostridia	Clostridiales	Ruminococcaceae	Unassigned	Unassigned
denovo27851	1.10292	-2.24387	0.659261	-3.40362	0.000664998	0.00660905	k__Bacteria	Firmicutes	Clostridia	Clostridiales	Clostridiaceae	Clostridium
denovo3126	2.27149	1.72968	0.508045	3.40458	0.000662654	0.00660905	k__Bacteria	Tenericutes	RF3	ML615J-28	Unassigned	Unassigned	Unassigned
denovo48354	0.712304	2.01212	0.592237	3.3975	0.000680053	0.00674386	k__Bacteria	Firmicutes	Clostridia	Clostridiales	Unassigned	Unassigned	Unassigned
denovo12844	0.503587	-2.52183	0.742729	-3.39535	0.000685397	0.00678198	k__Bacteria	Firmicutes	Clostridia	Clostridiales	Peptostreptococcaceae	Unassigned	Unassigned
denovo25701	1.75576	-1.74248	0.513571	-3.39288	0.000691627	0.00682868	k__Bacteria	Bacteroidetes	Bacteroidia	Bacteroidales	Paraprevotellaceae	CF231	Unassigned
denovo2357	0.791809	2.03663	0.600523	3.39143	0.000695294	0.00684129	k__Bacteria	Firmicutes	Clostridia	Clostridiales	Unassigned	Unassigned	Unassigned
denovo32848	0.624126	2.46216	0.72605	3.39118	0.00069593	0.00684129	k__Bacteria	Firmicutes	Clostridia	Clostridiales	Lachnospiraceae	Unassigned	Unassigned
denovo1662	1.19923	2.20725	0.651644	3.3872	0.000706093	0.00689622	k__Bacteria	Firmicutes	Clostridia	Clostridiales	Ruminococcaceae	Unassigned	Unassigned
denovo30504	0.668979	-1.86871	0.551664	-3.38741	0.000705557	0.00689622	k__Bacteria	Bacteroidetes	Bacteroidia	Bacteroidales	Paraprevotellaceae	YRC22	Unassigned
denovo3625	1.37341	2.29878	0.678537	3.38785	0.000704426	0.00689622	k__Bacteria	Bacteroidetes	Bacteroidia	Bacteroidales	RF16	Unassigned	Unassigned
denovo27633	0.703745	2.6736	0.791491	3.37793	0.000730331	0.00711758	k__Bacteria	Bacteroidetes	Bacteroidia	Bacteroidales	Bacteroidaceae	5-7N15	Unassigned
denovo19708	0.857297	-1.72606	0.511075	-3.3773	0.000732	0.0071185	k__Bacteria	Firmicutes	Clostridia	Clostridiales	Lachnospiraceae	Unassigned	Unassigned
denovo21818	0.908005	-2.47134	0.732296	-3.37478	0.000738748	0.00716871	k__Bacteria	Firmicutes	Clostridia	Clostridiales	Clostridiaceae	Unassigned	Unassigned
denovo17792	2.24601	1.38834	0.411494	3.37389	0.00074114	0.00717652	k__Bacteria	Tenericutes	Mollicutes	RF39	Unassigned	Unassigned	Unassigned
denovo10792	0.991035	-4.01113	1.19054	-3.36918	0.000753924	0.00728471	k__Bacteria	Spirochaetes	Spirochaetes	Spirochaetales	Spirochaetaceae	Treponema	Unassigned
denovo28025	0.90659	-2.98135	0.88518	-3.36807	0.000756963	0.00729848	k__Bacteria	Firmicutes	Clostridia	Clostridiales	Peptostreptococcaceae	Unassigned	Unassigned
denovo46119	0.70498	-1.66486	0.495008	-3.3633	0.000770172	0.00739431	k__Bacteria	Bacteroidetes	Bacteroidia	Bacteroidales	Unassigned	Unassigned	Unassigned
denovo1574	5.24825	2.31139	0.68715	3.36373	0.000768964	0.00739431	k__Bacteria	Firmicutes	Clostridia	Clostridiales	Veillonellaceae	Anaerovibrio	Unassigned
denovo1866	1.07726	2.06292	0.61348	3.36265	0.000771977	0.00739593	Unassigned
denovo17635	0.941224	2.2451	0.668266	3.35958	0.000780601	0.00742612	k__Bacteria	Firmicutes	Clostridia	Clostridiales	Ruminococcaceae	Unassigned	Unassigned
denovo159	12.6325	1.38372	0.411991	3.35862	0.000783339	0.00742612	k__Bacteria	Firmicutes	Clostridia	Clostridiales	Ruminococcaceae	Unassigned	Unassigned
denovo180	3.09525	-2.27826	0.678233	-3.35911	0.000781933	0.00742612	k__Bacteria	Bacteroidetes	Bacteroidia	Bacteroidales	S24-7	Unassigned	Unassigned
denovo8202	0.647347	-2.40632	0.716435	-3.35874	0.000782996	0.00742612	k__Bacteria	Bacteroidetes	Bacteroidia	Bacteroidales	Bacteroidaceae	5-7N15	Unassigned
denovo15707	0.846042	-2.6364	0.784704	-3.35974	0.00078015	0.00742612	k__Bacteria	Spirochaetes	Spirochaetes	Spirochaetales	Spirochaetaceae	Treponema	Unassigned
denovo17914	0.725328	2.19423	0.653615	3.35708	0.000787716	0.00744626	k__Bacteria	Firmicutes	Clostridia	Clostridiales	Ruminococcaceae	Unassigned	Unassigned
denovo48464	0.902708	2.43689	0.725977	3.35671	0.000788757	0.00744626	k__Bacteria	Bacteroidetes	Bacteroidia	Bacteroidales	Rikenellaceae	Unassigned	Unassigned
denovo31746	1.12205	-2.05735	0.613302	-3.35455	0.000794955	0.00747357	k__Bacteria	Firmicutes	Clostridia	Clostridiales	Ruminococcaceae	Ruminococcus
denovo34054	0.627441	-2.29063	0.682757	-3.35497	0.000793743	0.00747357	k__Bacteria	Bacteroidetes	Bacteroidia	Bacteroidales	Unassigned	Unassigned	Unassigned
denovo286	1.50447	2.23876	0.66765	3.35319	0.000798849	0.00749459	k__Bacteria	Tenericutes	Mollicutes	RF39	Unassigned	Unassigned	Unassigned
denovo7222	0.817761	2.11199	0.630101	3.35184	0.000802776	0.00749573	k__Bacteria	Firmicutes	Clostridia	Clostridiales	Ruminococcaceae	Unassigned	Unassigned
denovo1841	1.24065	-4.11693	1.22841	-3.35143	0.000803943	0.00749573	k__Bacteria	Firmicutes	Clostridia	Clostridiales	Ruminococcaceae	Unassigned	Unassigned
denovo24770	2.25125	1.69058	0.504399	3.35166	0.000803284	0.00749573	k__Bacteria	Proteobacteria	Deltaproteobacteria	Desulfovibrionales	Desulfovibrionaceae	Unassigned	Unassigned
denovo394	1.19459	-2.64077	0.788524	-3.349	0.000811034	0.00754629	k__Bacteria	Firmicutes	Clostridia	Clostridiales	Unassigned	Unassigned	Unassigned
denovo17742	0.612915	2.37823	0.710881	3.34547	0.000821439	0.0076274	k__Bacteria	Firmicutes	Clostridia	Clostridiales	Ruminococcaceae	Unassigned	Unassigned
denovo37817	0.749327	1.8698	0.559944	3.33927	0.000839995	0.00776918	k__Bacteria	Firmicutes	Clostridia	Clostridiales	Unassigned	Unassigned	Unassigned
denovo4373	0.852743	2.36278	0.707585	3.33922	0.000840143	0.00776918	k__Bacteria	Bacteroidetes	Bacteroidia	Bacteroidales	Bacteroidaceae	Unassigned	Unassigned
denovo19342	0.767454	-1.9259	0.576907	-3.33832	0.000842874	0.00777852	k__Bacteria	Firmicutes	Clostridia	Clostridiales	Mogibacteriaceae	Unassigned	Unassigned
denovo8948	0.62753	3.06285	0.91845	3.3348	0.000853618	0.0078477	k__Bacteria	Firmicutes	Clostridia	Clostridiales	Ruminococcaceae	Unassigned	Unassigned
denovo15995	3.23733	-1.62083	0.486046	-3.33472	0.000853841	0.0078477	k__Bacteria	Firmicutes	Clostridia	Clostridiales	Lachnospiraceae	Epulopiscium	Unassigned
denovo14732	0.937852	1.57549	0.472679	3.33311	0.000858815	0.0078774	k__Bacteria	Firmicutes	Clostridia	Clostridiales	Ruminococcaceae	Oscillospira	Unassigned
denovo2253	0.660682	2.00184	0.6011	3.3303	0.000867526	0.0079412	k__Bacteria	Firmicutes	Erysipelotrichi	Erysipelotrichales	Erysipelotrichaceae	Unassigned	Unassigned
denovo126	3.63208	2.17454	0.653186	3.32912	0.000871209	0.0079588	k__Bacteria	Proteobacteria	Betaproteobacteria	Burkholderiales	Alcaligenaceae	Sutterella	Unassigned
denovo28854	0.829522	-1.72096	0.517028	-3.32855	0.000872983	0.00795893	k__Bacteria	Bacteroidetes	Bacteroidia	Bacteroidales	Unassigned	Unassigned	Unassigned
denovo397	0.739415	2.77542	0.83402	3.32776	0.000875471	0.00796555	k__Bacteria	Firmicutes	Clostridia	Clostridiales	Ruminococcaceae	Unassigned	Unassigned
denovo7810	0.590268	-3.14998	0.94735	-3.32504	0.000884056	0.00801143	k__Bacteria	Firmicutes	Bacilli	Turicibacterales	Turicibacteraceae	Turicibacter	Unassigned
denovo845	0.42907	2.6027	0.782642	3.32553	0.000882499	0.00801143	Unassigned
denovo45679	0.531207	-3.05107	0.918492	-3.32182	0.000894313	0.00807234	k__Bacteria	Firmicutes	Clostridia	Clostridiales	Clostridiaceae	Unassigned	Unassigned
denovo422	39.8403	-2.18212	0.656908	-3.32181	0.000894348	0.00807234	k__Bacteria	Actinobacteria	Actinobacteria	Bifidobacteriales	Bifidobacteriaceae	Bifidobacterium
denovo14329	1.32462	1.69762	0.511538	3.31866	0.000904511	0.00814781	k__Bacteria	Bacteroidetes	Bacteroidia	Bacteroidales	Barnesiellaceae	Unassigned	Unassigned
denovo104	9.09246	-2.14393	0.646284	-3.31732	0.000908848	0.0081706	k__Bacteria	Bacteroidetes	Bacteroidia	Bacteroidales	Bacteroidaceae	5-7N15	Unassigned
denovo120	10.9543	2.45182	0.739334	3.31626	0.00091231	0.00818545	k__Bacteria	Bacteroidetes	Bacteroidia	Bacteroidales	Bacteroidaceae	5-7N15	Unassigned
denovo19830	0.8791	1.88531	0.569689	3.30937	0.000935054	0.0083729	k__Bacteria	Bacteroidetes	Bacteroidia	Bacteroidales	Rikenellaceae	Unassigned	Unassigned
denovo37921	3.0179	-1.6686	0.504313	-3.30865	0.000937478	0.00837802	k__Bacteria	Bacteroidetes	Bacteroidia	Bacteroidales	Bacteroidaceae	5-7N15	Unassigned
denovo45786	1.30987	-1.85912	0.562418	-3.30559	0.000947765	0.00845324	k__Bacteria	Bacteroidetes	Bacteroidia	Bacteroidales	Bacteroidaceae	5-7N15	Unassigned
denovo51184	2.12648	-1.44631	0.437747	-3.30399	0.000953186	0.00848485	k__Bacteria	Firmicutes	Clostridia	Clostridiales	Peptostreptococcaceae
denovo1794	2.21298	1.68825	0.512858	3.29184	0.000995334	0.00882529	k__Bacteria	Firmicutes	Clostridia	Clostridiales	Ruminococcaceae	Unassigned	Unassigned
denovo25289	1.09655	2.15327	0.654059	3.29216	0.000994211	0.00882529	k__Bacteria	Firmicutes	Clostridia	Clostridiales	Lachnospiraceae	Unassigned	Unassigned
denovo25351	0.833303	-2.28778	0.695419	-3.28979	0.00100261	0.00886771	k__Bacteria	Bacteroidetes	Bacteroidia	Bacteroidales	Unassigned	Unassigned	Unassigned
denovo1253	0.916642	-1.6488	0.501248	-3.28939	0.00100404	0.00886771	k__Bacteria	Firmicutes	Erysipelotrichi	Erysipelotrichales	Erysipelotrichaceae	Coprobacillus	Unassigned
denovo44436	0.815038	-2.38871	0.726736	-3.2869	0.00101296	0.00892904	k__Bacteria	Firmicutes	Bacilli	Turicibacterales	Turicibacteraceae	Turicibacter	Unassigned
denovo283	2.25224	-2.19509	0.668228	-3.28495	0.00102	0.00897364	k__Bacteria	Bacteroidetes	Bacteroidia	Bacteroidales	Prevotellaceae	Prevotella	Unassigned
denovo3357	2.39299	1.73459	0.528292	3.28339	0.00102567	0.009006	k__Bacteria	Bacteroidetes	Bacteroidia	Bacteroidales	RF16	Unassigned	Unassigned
denovo887	3.86533	-1.14736	0.349705	-3.28094	0.00103461	0.00906686	k__Bacteria	Firmicutes	Clostridia	Clostridiales	Clostridiaceae	Unassigned	Unassigned
denovo913	3.7493	1.98883	0.607597	3.27327	0.00106312	0.00929873	k__Bacteria	Firmicutes	Clostridia	Clostridiales	Ruminococcaceae	Unassigned	Unassigned
denovo18187	0.554286	2.62986	0.803581	3.27268	0.00106533	0.00930006	k__Bacteria	Firmicutes	Clostridia	Clostridiales	Ruminococcaceae	Unassigned	Unassigned
denovo523	1.6127	1.57151	0.480511	3.27051	0.00107355	0.00935374	k__Bacteria	Firmicutes	Clostridia	Clostridiales	Ruminococcaceae	Unassigned	Unassigned
denovo36089	0.485098	-3.08426	0.944832	-3.26434	0.00109718	0.00954128	k__Bacteria	Firmicutes	Clostridia	Clostridiales	Lachnospiraceae	Butyrivibrio	Unassigned
denovo560	1.0162	3.10462	0.952028	3.26106	0.00110995	0.00963378	k__Bacteria	Firmicutes	Clostridia	Clostridiales	Ruminococcaceae	Ruminococcus	Unassigned
denovo12330	1.15117	2.23827	0.686611	3.25988	0.00111458	0.0096554	k__Bacteria	Bacteroidetes	Bacteroidia	Bacteroidales	Rikenellaceae	Unassigned	Unassigned
denovo35881	1.17205	-1.42625	0.437805	-3.25773	0.00112306	0.00969271	k__Bacteria	Firmicutes	Clostridia	Clostridiales	Ruminococcaceae	Unassigned	Unassigned
denovo613	0.725093	2.72348	0.836013	3.2577	0.00112317	0.00969271	k__Bacteria	Firmicutes	Clostridia	Clostridiales	Unassigned	Unassigned	Unassigned
denovo3801	6.35169	1.73984	0.53436	3.25593	0.00113023	0.00973504	k__Bacteria	Firmicutes	Clostridia	Clostridiales	Ruminococcaceae	Unassigned	Unassigned
denovo47325	0.934689	-1.8058	0.554948	-3.254	0.00113793	0.00978276	k__Bacteria	Bacteroidetes	Bacteroidia	Bacteroidales	Unassigned	Unassigned	Unassigned
denovo3462	1.22315	1.92613	0.592073	3.25319	0.00114115	0.00979183	k__Bacteria	Firmicutes	Clostridia	Clostridiales	Ruminococcaceae	Unassigned	Unassigned
denovo12660	1.52281	-1.71569	0.527873	-3.2502	0.00115324	0.00987684	k__Bacteria	Firmicutes	Clostridia	Clostridiales	Lachnospiraceae	Unassigned	Unassigned
denovo574	2.42608	1.48766	0.458047	3.24784	0.00116284	0.00992141	k__Bacteria	Firmicutes	Clostridia	Clostridiales	Ruminococcaceae	Unassigned	Unassigned
denovo366	1.09134	-2.37541	0.731311	-3.24815	0.00116157	0.00992141	k__Bacteria	Firmicutes	Clostridia	Clostridiales	Mogibacteriaceae	Mogibacterium	Unassigned
denovo36137	0.614325	2.72906	0.841519	3.24301	0.00118273	0.0100721	k__Bacteria	Bacteroidetes	Bacteroidia	Bacteroidales	Porphyromonadaceae	Paludibacter	Unassigned
denovo39732	0.93235	-2.74614	0.847176	-3.24152	0.00118895	0.0101061	k__Bacteria	Firmicutes	Clostridia	Clostridiales	Ruminococcaceae	Unassigned	Unassigned
denovo28264	0.448558	-2.32515	0.717511	-3.24058	0.00119289	0.0101205	k__Bacteria	Firmicutes	Clostridia	Clostridiales	Unassigned	Unassigned	Unassigned
denovo6109	1.56518	1.78431	0.551485	3.23546	0.00121446	0.0102427	k__Bacteria	Bacteroidetes	Bacteroidia	Bacteroidales	Porphyromonadaceae	Parabacteroides	Unassigned
denovo54265	0.822939	-1.95824	0.605184	-3.23578	0.00121312	0.0102427	k__Bacteria	Bacteroidetes	Bacteroidia	Bacteroidales	Unassigned	Unassigned	Unassigned
denovo51820	0.950445	-2.81258	0.869406	-3.23506	0.00121617	0.0102427	k__Bacteria	Proteobacteria	Gammaproteobacteria	Aeromonadales	Succinivibrionaceae	Succinivibrio	Unassigned
denovo24575	0.691253	1.84726	0.571021	3.23502	0.00121635	0.0102427	k__Bacteria	Firmicutes	Clostridia	Clostridiales	Mogibacteriaceae	Unassigned	Unassigned
denovo3312	1.26028	2.09865	0.649639	3.23049	0.00123578	0.010387	k__Bacteria	Firmicutes	Clostridia	Clostridiales	Ruminococcaceae	Unassigned	Unassigned
denovo2687	0.788854	2.2336	0.692592	3.225	0.00125975	0.0105688	k__Bacteria	Firmicutes	Clostridia	Clostridiales	Ruminococcaceae	Ruminococcus	Unassigned
denovo22316	1.55478	1.64139	0.509249	3.22316	0.00126783	0.0105973	k__Bacteria	Firmicutes	Clostridia	Clostridiales	Ruminococcaceae	Unassigned	Unassigned
denovo53165	0.69154	-2.47324	0.767239	-3.22356	0.00126609	0.0105973	k__Bacteria	Spirochaetes	Spirochaetes	Spirochaetales	Spirochaetaceae	Treponema	Unassigned
denovo18042	0.849229	-2.5357	0.787351	-3.22055	0.00127946	0.0106748	k__Bacteria	Spirochaetes	Spirochaetes	Spirochaetales	Spirochaetaceae	Treponema	Unassigned
denovo49922	0.635814	-1.97885	0.61472	-3.2191	0.00128593	0.010709	k__Bacteria	Firmicutes	Clostridia	Clostridiales	Lachnospiraceae	Butyrivibrio	Unassigned
denovo36333	0.533965	2.45573	0.763564	3.21614	0.00129926	0.0108001	k__Bacteria	Firmicutes	Clostridia	Clostridiales	Ruminococcaceae	Unassigned	Unassigned
denovo14807	3.7648	-2.08352	0.648089	-3.21486	0.00130507	0.0108285	k__Bacteria	Actinobacteria	Actinobacteria	Bifidobacteriales	Bifidobacteriaceae	Bifidobacterium
denovo200	1.90084	-2.47781	0.771196	-3.21294	0.00131384	0.0108813	k__Bacteria	Firmicutes	Clostridia	Clostridiales	Ruminococcaceae	Unassigned	Unassigned
denovo49173	0.687083	-2.3565	0.734032	-3.21035	0.00132572	0.0109596	k__Bacteria	Bacteroidetes	Bacteroidia	Bacteroidales	Unassigned	Unassigned	Unassigned
denovo38917	0.898887	2.03785	0.63506	3.2089	0.00133242	0.0109749	k__Bacteria	Firmicutes	Clostridia	Clostridiales	Ruminococcaceae	Unassigned	Unassigned
denovo14584	2.57048	1.16634	0.363443	3.20913	0.00133136	0.0109749	k__Bacteria	Firmicutes	Clostridia	Clostridiales	Ruminococcaceae	Unassigned	Unassigned
denovo22159	0.446428	2.60188	0.811142	3.20768	0.00133811	0.0110017	k__Bacteria	Firmicutes	Clostridia	Clostridiales	Ruminococcaceae	Unassigned	Unassigned
denovo22155	0.66145	2.35191	0.733354	3.20707	0.00134096	0.0110051	k__Bacteria	Firmicutes	Clostridia	Clostridiales	Ruminococcaceae	Unassigned	Unassigned
denovo36501	0.818313	-2.97187	0.927179	-3.20529	0.00134929	0.0110534	k__Bacteria	Spirochaetes	Spirochaetes	Spirochaetales	Spirochaetaceae	Treponema	Unassigned
denovo3881	1.57908	-1.52418	0.475677	-3.20423	0.00135424	0.0110739	k__Bacteria	Firmicutes	Clostridia	Clostridiales	Ruminococcaceae	Ruminococcus	Unassigned
denovo8935	0.986775	-2.06034	0.643745	-3.20056	0.00137161	0.0111863	k__Archaea	Euryarchaeota	Methanobacteria	Methanobacteriales	Methanobacteriaceae	Methanobrevibacter	Unassigned
denovo3706	0.441524	2.73464	0.854498	3.20028	0.00137293	0.0111863	k__Bacteria	Actinobacteria	Coriobacteriia	Coriobacteriales	Coriobacteriaceae
denovo1207	1.19355	2.11158	0.660025	3.19925	0.00137786	0.0111923	k__Bacteria	Firmicutes	Clostridia	Clostridiales	Unassigned	Unassigned	Unassigned
denovo22078	0.971949	1.9067	0.596012	3.19909	0.00137862	0.0111923	k__Bacteria	Firmicutes	Clostridia	Clostridiales	Lachnospiraceae	Unassigned	Unassigned
denovo427	16.1619	-0.679146	0.212483	-3.19623	0.00139235	0.0112836	k__Bacteria	Bacteroidetes	Bacteroidia	Bacteroidales	Bacteroidaceae	5-7N15	Unassigned
denovo1318	0.773593	2.49817	0.782199	3.19378	0.00140422	0.0113593	k__Bacteria	Bacteroidetes	Bacteroidia	Bacteroidales	Rikenellaceae	Unassigned	Unassigned
denovo51206	0.960785	-2.18984	0.686454	-3.19007	0.00142239	0.0114858	k__Bacteria	Bacteroidetes	Bacteroidia	Bacteroidales	Paraprevotellaceae	CF231	Unassigned
denovo10728	0.751177	2.04439	0.641037	3.18918	0.00142675	0.0115005	k__Bacteria	Bacteroidetes	Bacteroidia	Bacteroidales	Bacteroidaceae	5-7N15	Unassigned
denovo53554	0.572373	-2.54053	0.797238	-3.18666	0.00143924	0.0115805	k__Bacteria	Firmicutes	Clostridia	Clostridiales	Clostridiaceae
denovo47218	0.703491	-2.2868	0.718037	-3.1848	0.00144856	0.0116348	k__Bacteria	Firmicutes	Clostridia	Clostridiales	Ruminococcaceae	Ruminococcus	Unassigned
denovo3765	1.91123	2.6979	0.849107	3.17734	0.00148635	0.0117412	k__Bacteria	Firmicutes	Clostridia	Clostridiales	Peptostreptococcaceae	Unassigned	Unassigned
denovo30311	0.961763	-1.57691	0.496231	-3.17777	0.00148413	0.0117412	k__Bacteria	Firmicutes	Clostridia	Clostridiales	Ruminococcaceae	Unassigned	Unassigned
denovo21145	0.562252	2.79586	0.880054	3.17692	0.00148848	0.0117412	k__Bacteria	Firmicutes	Clostridia	Clostridiales	Ruminococcaceae	Unassigned	Unassigned
denovo2120	0.783011	2.1942	0.689999	3.18	0.00147274	0.0117412	k__Bacteria	Firmicutes	Clostridia	Clostridiales	Ruminococcaceae	Unassigned	Unassigned
denovo16396	0.786069	1.90419	0.599437	3.17663	0.00148995	0.0117412	k__Bacteria	Firmicutes	Clostridia	Clostridiales	Ruminococcaceae	Unassigned	Unassigned
denovo9555	1.54601	1.61995	0.509972	3.17655	0.00149037	0.0117412	k__Bacteria	Firmicutes	Clostridia	Clostridiales	Ruminococcaceae	Unassigned	Unassigned
denovo206	1.59004	-2.60408	0.81913	-3.17907	0.00147747	0.0117412	k__Bacteria	Bacteroidetes	Bacteroidia	Bacteroidales	Prevotellaceae	Prevotella	Unassigned
denovo29734	0.912296	-1.57634	0.495613	-3.18058	0.00146982	0.0117412	k__Bacteria	Bacteroidetes	Bacteroidia	Bacteroidales	Bacteroidaceae	5-7N15	Unassigned
denovo24030	0.721819	2.0435	0.642925	3.17844	0.0014807	0.0117412	k__Bacteria	Firmicutes	Clostridia	Clostridiales	Unassigned	Unassigned	Unassigned
denovo5903	1.16088	2.35356	0.739959	3.18066	0.0014694	0.0117412	k__Bacteria	Spirochaetes	Spirochaetes	Spirochaetales	Spirochaetaceae	Treponema	Unassigned
denovo26546	0.511175	2.64426	0.831441	3.18034	0.00147104	0.0117412	k__Bacteria	Firmicutes	Clostridia	Clostridiales	Lachnospiraceae	Coprococcus	Unassigned
denovo21716	0.963311	-1.39264	0.438695	-3.17451	0.00150091	0.0118037	k__Bacteria	Firmicutes	Clostridia	Clostridiales	Unassigned	Unassigned	Unassigned
denovo7331	0.977658	2.02317	0.637931	3.17145	0.00151678	0.0118911	k__Bacteria	Firmicutes	Clostridia	Clostridiales	Clostridiaceae	Clostridium	Unassigned
denovo34491	0.700642	-2.45482	0.774059	-3.17136	0.00151728	0.0118911	k__Bacteria	Firmicutes	Clostridia	Clostridiales
denovo14524	0.734494	2.0575	0.649542	3.16761	0.00153695	0.0120244	k__Bacteria	Firmicutes	Clostridia	Clostridiales	Lachnospiraceae	Unassigned	Unassigned
denovo21575	0.994379	1.88361	0.59497	3.1659	0.00154606	0.0120748	k__Bacteria	Firmicutes	Clostridia	Clostridiales	Ruminococcaceae	Unassigned	Unassigned
denovo36062	1.32165	-1.7643	0.558057	-3.1615	0.00156957	0.0122192	k__Bacteria	Bacteroidetes	Bacteroidia	Bacteroidales	Paraprevotellaceae	CF231	Unassigned
denovo37020	0.48656	-2.50388	0.792009	-3.16143	0.00156996	0.0122192	k__Bacteria	Firmicutes	Clostridia	Clostridiales	Mogibacteriaceae	Mogibacterium	Unassigned
denovo16278	0.673689	-2.1769	0.689183	-3.15867	0.00158491	0.0123144	k__Bacteria	Bacteroidetes	Bacteroidia	Bacteroidales	Bacteroidaceae	5-7N15	Unassigned
denovo23577	0.948894	-1.7669	0.560049	-3.15491	0.00160549	0.0124529	k__Bacteria	Bacteroidetes	Bacteroidia	Bacteroidales	Unassigned	Unassigned	Unassigned
denovo250	3.20222	1.41452	0.449013	3.1503	0.00163103	0.0126293	k__Bacteria	Firmicutes	Clostridia	Clostridiales	Ruminococcaceae	Unassigned	Unassigned
denovo23034	1.14749	-1.66641	0.529103	-3.1495	0.00163548	0.0126422	k__Bacteria	Bacteroidetes	Bacteroidia	Bacteroidales	Bacteroidaceae	5-7N15	Unassigned
denovo441	1.03309	3.1508	1.00117	3.14711	0.00164891	0.0127231	k__Bacteria	Firmicutes	Clostridia	Clostridiales	Ruminococcaceae	Unassigned	Unassigned
denovo27270	0.869446	-1.98507	0.630853	-3.14664	0.00165159	0.0127231	k__Bacteria	Firmicutes	Clostridia	Clostridiales	Unassigned	Unassigned	Unassigned
denovo618	1.03309	2.14766	0.68313	3.14385	0.00166741	0.0128231	k__Bacteria	Firmicutes	Clostridia	Clostridiales	Unassigned	Unassigned	Unassigned
denovo20365	1.00803	2.22046	0.706644	3.14227	0.00167644	0.0128708	k__Bacteria	Firmicutes	Clostridia	Clostridiales	Ruminococcaceae	Unassigned	Unassigned
denovo5726	1.16155	1.77009	0.56349	3.1413	0.00168198	0.0128914	k__Bacteria	Firmicutes	Clostridia	Clostridiales	Lachnospiraceae	Unassigned	Unassigned
denovo31675	0.999409	-1.71781	0.547071	-3.14002	0.00168937	0.0129261	k__Bacteria	Bacteroidetes	Bacteroidia	Bacteroidales	Bacteroidaceae	5-7N15	Unassigned
denovo4325	1.95874	-1.84536	0.588034	-3.13818	0.00169999	0.0129498	k__Bacteria	Firmicutes	Clostridia	Clostridiales	Ruminococcaceae	Unassigned	Unassigned
denovo32037	1.09062	-1.30917	0.417199	-3.138	0.00170106	0.0129498	k__Bacteria	Bacteroidetes	Bacteroidia	Bacteroidales	Bacteroidaceae	5-7N15	Unassigned
denovo10318	0.836377	-2.00925	0.640186	-3.13855	0.00169788	0.0129498	k__Bacteria	Spirochaetes	Spirochaetes	Spirochaetales	Spirochaetaceae	Treponema	Unassigned
denovo35173	0.956277	-1.51	0.481747	-3.13443	0.00172189	0.0130864	k__Bacteria	Bacteroidetes	Bacteroidia	Bacteroidales	Unassigned	Unassigned	Unassigned
denovo406	0.882153	2.02257	0.64541	3.13378	0.00172573	0.0130935	k__Bacteria	Firmicutes	Clostridia	Clostridiales	Ruminococcaceae	Unassigned	Unassigned
denovo237	2.03097	2.34005	0.746877	3.13311	0.00172962	0.0131011	k__Bacteria	Firmicutes	Clostridia	Clostridiales	Ruminococcaceae	Unassigned	Unassigned
denovo252	2.46494	-2.40364	0.767377	-3.13228	0.00173453	0.0131163	k__Bacteria	Bacteroidetes	Bacteroidia	Bacteroidales	S24-7	Unassigned	Unassigned
denovo13669	0.623703	1.98833	0.634964	3.13141	0.00173972	0.0131213	k__Bacteria	Firmicutes	Clostridia	Clostridiales	Ruminococcaceae	Unassigned	Unassigned
denovo790	2.02333	2.59097	0.827473	3.13119	0.001741	0.0131213	k__Bacteria	Bacteroidetes	Bacteroidia	Bacteroidales	Unassigned	Unassigned	Unassigned
denovo28433	0.628059	-3.57074	1.14119	-3.12898	0.00175417	0.0131986	k__Bacteria	Actinobacteria	Actinobacteria	Bifidobacteriales	Bifidobacteriaceae	Bifidobacterium	pseudolongum
denovo4249	0.981729	2.3895	0.763881	3.12811	0.00175937	0.0132157	k__Bacteria	Firmicutes	Clostridia	Clostridiales	Ruminococcaceae	Unassigned	Unassigned
denovo628	0.985594	2.34497	0.749921	3.12696	0.00176626	0.0132455	k__Bacteria	Firmicutes	Clostridia	Clostridiales	Christensenellaceae	Unassigned	Unassigned
denovo7120	1.45986	1.93671	0.619915	3.12416	0.00178316	0.01335	k__Bacteria	Bacteroidetes	Bacteroidia	Bacteroidales	Rikenellaceae	Unassigned	Unassigned
denovo4023	2.09587	2.78917	0.893415	3.12192	0.00179675	0.0134109	k__Bacteria	Firmicutes	Clostridia	Clostridiales	Peptostreptococcaceae	Unassigned	Unassigned
denovo373	7.50889	-2.03311	0.651252	-3.12185	0.00179721	0.0134109	k__Bacteria	Firmicutes	Clostridia	Clostridiales	Lachnospiraceae	Unassigned	Unassigned
denovo816	1.23592	-1.74178	0.558382	-3.11932	0.00181266	0.0135039	k__Bacteria	Firmicutes	Clostridia	Clostridiales	Unassigned	Unassigned	Unassigned
denovo178	1.87161	2.75229	0.883102	3.11661	0.00182942	0.013584	k__Bacteria	Bacteroidetes	Bacteroidia	Bacteroidales	Bacteroidaceae	Unassigned	Unassigned
denovo11322	1.77736	2.05489	0.659273	3.1169	0.00182766	0.013584	k__Bacteria	Proteobacteria	Betaproteobacteria	Burkholderiales	Alcaligenaceae	Sutterella	Unassigned
denovo9065	0.559968	-1.93257	0.620282	-3.11563	0.0018355	0.0136068	k__Bacteria	Bacteroidetes	Bacteroidia	Bacteroidales	Unassigned	Unassigned	Unassigned
denovo53284	0.573706	-3.16089	1.01486	-3.1146	0.00184194	0.0136253	k__Bacteria	Firmicutes	Clostridia	Clostridiales	Clostridiaceae	Unassigned	Unassigned
denovo9364	1.31567	2.66208	0.854801	3.11427	0.00184402	0.0136253	k__Bacteria	Firmicutes	Bacilli	Turicibacterales	Turicibacteraceae	Turicibacter	Unassigned
denovo34904	0.785289	-1.62626	0.522515	-3.11237	0.00185589	0.0136461	k__Bacteria	Firmicutes	Clostridia	Clostridiales	Lachnospiraceae	Dorea	Unassigned
denovo11635	0.601628	-1.82226	0.585476	-3.11244	0.0018555	0.0136461	k__Bacteria	Firmicutes	Clostridia	Clostridiales	Ruminococcaceae	Ruminococcus	Unassigned
denovo1756	0.844498	-2.31372	0.743359	-3.11252	0.00185495	0.0136461	k__Bacteria	Firmicutes	Clostridia	Clostridiales	Ruminococcaceae	Unassigned	Unassigned
denovo7745	1.3321	1.88495	0.605959	3.11068	0.00186655	0.0136821	k__Bacteria	Bacteroidetes	Bacteroidia	Bacteroidales	Rikenellaceae	Unassigned	Unassigned
denovo684	1.70367	4.58309	1.47336	3.11064	0.00186684	0.0136821	k__Bacteria	Firmicutes	Clostridia	Clostridiales	Lachnospiraceae	Coprococcus	Unassigned
denovo14977	0.991149	1.7242	0.554732	3.10816	0.00188255	0.0137741	k__Bacteria	Firmicutes	Clostridia	Clostridiales	Ruminococcaceae	Unassigned	Unassigned
denovo20142	0.676873	2.6439	0.850759	3.1077	0.00188549	0.0137741	k__Bacteria	Bacteroidetes	Bacteroidia	Bacteroidales	Rikenellaceae	Unassigned	Unassigned
denovo19359	1.29549	2.14485	0.690318	3.10705	0.00188962	0.013782	k__Bacteria	Bacteroidetes	Bacteroidia	Bacteroidales	Paraprevotellaceae	Prevotella	Unassigned
denovo41674	0.833813	-1.87554	0.603794	-3.10626	0.00189471	0.0137969	k__Bacteria	Bacteroidetes	Bacteroidia	Bacteroidales	Prevotellaceae	Prevotella	Unassigned
denovo2990	1.05081	2.19899	0.70844	3.10399	0.00190927	0.0138806	k__Bacteria	Firmicutes	Clostridia	Clostridiales	Ruminococcaceae	Unassigned	Unassigned
denovo67	9.73408	-1.68611	0.543442	-3.10265	0.00191796	0.013899	k__Bacteria	Firmicutes	Clostridia	Clostridiales	Lachnospiraceae	Butyrivibrio	Unassigned
denovo2177	1.36855	-1.63499	0.526941	-3.10278	0.0019171	0.013899	k__Bacteria	Firmicutes	Clostridia	Clostridiales	Lachnospiraceae	Unassigned	Unassigned
denovo1211	1.23245	-1.84304	0.595076	-3.09714	0.00195394	0.0141146	k__Bacteria	Firmicutes	Clostridia	Clostridiales	Peptostreptococcaceae	Unassigned	Unassigned
denovo11525	0.5096	1.97136	0.636417	3.0976	0.00195097	0.0141146	k__Bacteria	Firmicutes	Clostridia	Clostridiales	Ruminococcaceae	Unassigned	Unassigned
denovo1699	8.66724	1.68361	0.543854	3.09571	0.00196343	0.0141605	k__Bacteria	Bacteroidetes	Bacteroidia	Bacteroidales	Bacteroidaceae	5-7N15	Unassigned
denovo568	2.54941	2.69249	0.870144	3.09431	0.00197273	0.0142049	k__Bacteria	Firmicutes	Clostridia	Clostridiales	Unassigned	Unassigned	Unassigned
denovo12921	1.17891	2.40405	0.777636	3.09149	0.00199157	0.0143178	k__Bacteria	Proteobacteria	Gammaproteobacteria	Aeromonadales	Succinivibrionaceae	Ruminobacter	Unassigned
denovo13941	0.66034	-1.85665	0.601617	-3.0861	0.00202802	0.0145567	k__Bacteria	Firmicutes	Clostridia	Clostridiales	Mogibacteriaceae	Unassigned	Unassigned
denovo14526	1.0078	1.76167	0.571523	3.08241	0.00205334	0.014715	k__Bacteria	Firmicutes	Clostridia	Clostridiales	Lachnospiraceae	Dorea	Unassigned
denovo3333	0.578661	2.09314	0.679773	3.07917	0.00207575	0.0148521	k__Bacteria	Firmicutes	Clostridia	Clostridiales	Ruminococcaceae	Unassigned	Unassigned
denovo11399	0.788782	1.70029	0.55231	3.07851	0.00208038	0.0148617	k__Bacteria	Firmicutes	Clostridia	Clostridiales	Mogibacteriaceae	Unassigned	Unassigned
denovo34952	0.916148	-1.95779	0.636352	-3.07658	0.00209389	0.0149347	k__Bacteria	Firmicutes	Clostridia	Clostridiales	Lachnospiraceae	Epulopiscium	Unassigned
denovo742	0.979086	2.0586	0.669469	3.07498	0.00210518	0.0149916	k__Bacteria	Firmicutes	Clostridia	Clostridiales	Unassigned	Unassigned	Unassigned
denovo2093	1.05723	1.73943	0.566544	3.07024	0.00213884	0.0151806	k__Bacteria	Firmicutes	Clostridia	Clostridiales	Ruminococcaceae	Unassigned	Unassigned
denovo31600	1.31949	1.99454	0.64966	3.07013	0.00213964	0.0151806	k__Bacteria	Firmicutes	Clostridia	Clostridiales	Peptostreptococcaceae
denovo35640	1.12252	-1.83293	0.59708	-3.06983	0.0021418	0.0151806	k__Bacteria	Firmicutes	Clostridia	Clostridiales	Unassigned	Unassigned	Unassigned
denovo24336	0.873128	-1.97719	0.644822	-3.06625	0.00216759	0.0152915	k__Bacteria	Bacteroidetes	Bacteroidia	Bacteroidales	Bacteroidaceae	5-7N15	Unassigned
denovo37687	0.809505	-2.49454	0.813456	-3.06659	0.00216515	0.0152915	k__Bacteria	Actinobacteria	Actinobacteria	Bifidobacteriales	Bifidobacteriaceae	Bifidobacterium	pseudolongum
denovo4067	1.03108	-2.2193	0.72361	-3.06698	0.00216232	0.0152915	k__Bacteria	Firmicutes	Clostridia	Clostridiales	Lachnospiraceae	Lachnospira	Unassigned
denovo1191	0.748496	2.20559	0.71961	3.06498	0.00217683	0.0153327	k__Archaea	Euryarchaeota	Methanobacteria	Methanobacteriales	Methanobacteriaceae	Methanobrevibacter	Unassigned
denovo2890	0.663183	2.03336	0.663939	3.06257	0.00219444	0.0154327	k__Bacteria	Bacteroidetes	Bacteroidia	Bacteroidales	Rikenellaceae	Unassigned	Unassigned
[truncated: 3,879 more rows]

## Sheet: Freestall vs Drylot
	baseMean	log2FoldDifference	lfcSE	stat	pvalue	padj	Kingdom	Phylum	Class	Order	Family	Genus	Species
[truncated: 3,900 more rows]
