# Supplementary material for: Fecal Microbial Communities in a Large Representative Cohort of California Dairy Cows
Source: Front Microbiol. 2019 May 16;10:1093. doi: 10.3389/fmicb.2019.01093 (PMC6532609; doi:10.3389/fmicb.2019.01093)
Supplement: TABLE S4 — A subset of farms (2–3, 7–8, 10) that had complete records of metadata were analyze with MaAsLin in R. All OTUs associated with individual metadata as determined are listed with their assigned taxonomy, coefficients, p and q values. [file Table_4.XLSX]

## Sheet: MaAsLin Output
Feature	Variable	Value	Coefficient	N	N.not.0	P.value	Q.value	Kingdom	Phylum	Class	Order	Family	Genus	Species
denovo0	HousingType	HousingTypePasture	-0.0646411	88	50	5.52981e-05	0.00682751	Bacteria	Firmicutes	Clostridia	Clostridiales	Lachnospiraceae	NA	NA
denovo10	Farm	Farm 2	0.137052	88	79	7.59349e-13	7.77383e-09	Bacteria	Firmicutes	Clostridia	Clostridiales	Clostridiaceae	NA	NA
denovo10	Farm	Farm 8	0.0961314	88	79	9.76907e-08	0.000150016	Bacteria	Firmicutes	Clostridia	Clostridiales	Clostridiaceae	NA	NA
denovo10	Farm	Farm 7	0.0790772	88	79	4.82895e-06	0.00375466	Bacteria	Firmicutes	Clostridia	Clostridiales	Clostridiaceae	NA	NA
denovo10	Farm	Farm 9	0.0969717	88	79	7.863e-08	0.000134162	Bacteria	Firmicutes	Clostridia	Clostridiales	Clostridiaceae	NA	NA
denovo10	Farm	Farm 3	0.0952985	88	79	7.83529e-08	0.000134162	Bacteria	Firmicutes	Clostridia	Clostridiales	Clostridiaceae	NA	NA
denovo10102	Farm	Farm 9	0.00888305	88	20	1.21433e-05	0.00731279	Bacteria	Firmicutes	Clostridia	Clostridiales	Ruminococcaceae	Ruminococcus
denovo1012	Farm	Farm 7	0.0212798	88	62	9.68733e-08	0.000150016	Bacteria	Firmicutes	Clostridia	Clostridiales	Lachnospiraceae
denovo1012	Farm	Farm 8	0.0181706	88	62	1.03272e-05	0.00652287	Bacteria	Firmicutes	Clostridia	Clostridiales	Lachnospiraceae
denovo1013	Farm	Farm 7	0.0109464	88	16	0.000105029	0.0358411	Bacteria	Firmicutes	Clostridia	Clostridiales	[Mogibacteriaceae]
denovo1022	HousingType	HousingTypePasture	-0.0154552	88	43	5.62337e-05	0.00690831	Bacteria	Firmicutes	Clostridia	Clostridiales	Lachnospiraceae	Dorea
denovo1028	Farm	Farm 9	0.00953296	88	16	3.85394e-05	0.0170615	Bacteria	Firmicutes	Clostridia	Clostridiales	Ruminococcaceae
denovo1031	Farm	Farm 9	0.0127388	88	15	9.72601e-10	4.05031e-06	Bacteria	Firmicutes	Clostridia	Clostridiales	Ruminococcaceae
denovo10332	Farm	Farm 2	-0.010886	88	53	6.05623e-05	0.0243538	Bacteria	Firmicutes	Clostridia	Clostridiales
denovo1036	Farm	Farm 9	0.0168284	88	11	2.28559e-09	8.02244e-06	Bacteria	Bacteroidetes	Bacteroidia	Bacteroidales	RF16
denovo104	Farm	Farm 2	0.0334545	88	43	3.82422e-06	0.00320686	Bacteria	Bacteroidetes	Bacteroidia	Bacteroidales	Bacteroidaceae	5-7N15
denovo1043	Farm	Farm 9	-0.0322852	88	51	4.05992e-09	1.19914e-05	Bacteria	Firmicutes	Clostridia	Clostridiales	Lachnospiraceae	NA	NA
denovo1043	Farm	Farm 8	-0.0199875	88	51	8.94917e-05	0.0321464	Bacteria	Firmicutes	Clostridia	Clostridiales	Lachnospiraceae	NA	NA
denovo1047	Farm	Farm 8	-0.0126668	88	46	0.000128718	0.0408604	Bacteria	Firmicutes	Clostridia	Clostridiales	Ruminococcaceae
denovo1047	Farm	Farm 9	-0.0129752	88	46	0.000103149	0.0354955	Bacteria	Firmicutes	Clostridia	Clostridiales	Ruminococcaceae
denovo1047	Farm	Farm 2	-0.0122435	88	46	0.000118386	0.0386801	Bacteria	Firmicutes	Clostridia	Clostridiales	Ruminococcaceae
denovo10485	Farm	Farm 7	-0.00788304	88	26	6.66823e-05	0.0260889	Bacteria	Bacteroidetes	Bacteroidia	Bacteroidales	Porphyromonadaceae	Paludibacter
denovo1050	Farm	Farm 7	-0.00768888	88	23	5.05547e-05	0.0210531	Bacteria	Firmicutes	Clostridia	Clostridiales	Ruminococcaceae
denovo10506	HousingType	HousingTypePasture	-0.0135392	88	50	5.95433e-06	0.00123458	Bacteria	Firmicutes	Clostridia	Clostridiales	Ruminococcaceae
denovo1051	HousingType	HousingTypePasture	-0.0134777	88	15	1.70299e-05	0.00290573	Bacteria	Firmicutes	Clostridia	Clostridiales	Ruminococcaceae
denovo1051	Farm	Farm 3	-0.0115797	88	15	0.000139952	0.0436375	Bacteria	Firmicutes	Clostridia	Clostridiales	Ruminococcaceae
denovo10571	Farm	Farm 8	-0.010681	88	40	3.63627e-05	0.0163632	Bacteria	Firmicutes	Clostridia	Clostridiales	Ruminococcaceae
denovo10571	Farm	Farm 7	-0.0108239	88	40	2.17956e-05	0.0112504	Bacteria	Firmicutes	Clostridia	Clostridiales	Ruminococcaceae
denovo10764	Farm	Farm 8	-0.00936057	88	28	7.25125e-05	0.0277513	Bacteria	Spirochaetes	Spirochaetes	M2PT2-76
denovo10784	Farm	Farm 9	0.00695141	88	20	0.00016479	0.049137	Bacteria	Firmicutes	Clostridia	Clostridiales	Ruminococcaceae
denovo10936	Farm	Farm 2	0.00903787	88	22	5.06674e-05	0.0210643	Bacteria	Bacteroidetes	Bacteroidia	Bacteroidales	S24-7
denovo110	HousingType	HousingTypePasture	0.0436175	88	39	4.03535e-20	4.95742e-16	Bacteria	Firmicutes	Clostridia	Clostridiales	Ruminococcaceae
denovo110	Farm	Farm 7	-0.0412266	88	39	7.63617e-19	3.75241e-14	Bacteria	Firmicutes	Clostridia	Clostridiales	Ruminococcaceae
denovo110	Farm	Farm 8	-0.036957	88	39	3.54776e-16	8.71686e-12	Bacteria	Firmicutes	Clostridia	Clostridiales	Ruminococcaceae
denovo1103	Farm	Farm 9	0.00968476	88	13	3.97717e-06	0.00331251	Bacteria	Firmicutes	Clostridia	Clostridiales	Ruminococcaceae
denovo1109	Farm	Farm 8	0.044627	88	26	5.56851e-21	4.56061e-16	Bacteria	Actinobacteria	Coriobacteriia	Coriobacteriales	Coriobacteriaceae
denovo1109	Farm	Farm 9	0.0305234	88	26	3.46266e-13	4.05131e-09	Bacteria	Actinobacteria	Coriobacteriia	Coriobacteriales	Coriobacteriaceae
denovo1115	Farm	Farm 8	-0.00885934	88	16	3.19737e-09	1.02025e-05	Bacteria	Firmicutes	Clostridia	Clostridiales	Lachnospiraceae	Coprococcus
denovo1115	Farm	Farm 3	-0.00798227	88	16	3.53102e-08	6.67362e-05	Bacteria	Firmicutes	Clostridia	Clostridiales	Lachnospiraceae	Coprococcus
denovo1115	Farm	Farm 2	-0.00746428	88	16	1.89127e-07	0.000269486	Bacteria	Firmicutes	Clostridia	Clostridiales	Lachnospiraceae	Coprococcus
denovo1115	Farm	Farm 7	-0.00729787	88	16	3.21382e-07	0.000420019	Bacteria	Firmicutes	Clostridia	Clostridiales	Lachnospiraceae	Coprococcus
denovo1115	Farm	Farm 9	-0.00885934	88	16	3.19737e-09	1.02025e-05	Bacteria	Firmicutes	Clostridia	Clostridiales	Lachnospiraceae	Coprococcus
denovo1117	Farm	Farm 7	-0.00996333	88	27	1.44701e-05	0.00835463	Bacteria	Firmicutes	Clostridia	Clostridiales	Ruminococcaceae
denovo11242	Farm	Farm 9	0.0172052	88	9	3.8308e-08	7.18495e-05	Bacteria	Bacteroidetes	Bacteroidia	Bacteroidales	p-2534-18B5
denovo1127	Farm	Farm 3	-0.0105482	88	20	2.44245e-08	5.08568e-05	Bacteria	Firmicutes	Clostridia	Clostridiales
denovo1127	HousingType	HousingTypePasture	-0.0104385	88	20	5.08049e-08	2.49655e-05	Bacteria	Firmicutes	Clostridia	Clostridiales
denovo1127	Farm	Farm 2	-0.0117675	88	20	1.06672e-09	4.22732e-06	Bacteria	Firmicutes	Clostridia	Clostridiales
denovo11292	Farm	Farm 3	0.00856552	88	30	0.000166425	0.0494445	Bacteria	Bacteroidetes	Bacteroidia	Bacteroidales
denovo113	HousingType	HousingTypePasture	0.0216837	88	49	4.25906e-05	0.00570273	Bacteria	Bacteroidetes	Bacteroidia	Bacteroidales	Rikenellaceae
denovo11322	Farm	Farm 7	-0.0126875	88	53	0.000133139	0.0420152	Bacteria	Proteobacteria	Betaproteobacteria	Burkholderiales	Alcaligenaceae	Sutterella
denovo11322	Farm	Farm 2	-0.0151989	88	53	6.92444e-06	0.00491223	Bacteria	Proteobacteria	Betaproteobacteria	Burkholderiales	Alcaligenaceae	Sutterella
denovo1133	HousingType	HousingTypePasture	0.012122	88	29	1.72923e-07	6.58714e-05	Bacteria	Firmicutes	Clostridia	Clostridiales
denovo1138	Farm	Farm 9	0.0204952	88	14	1.62228e-13	2.34467e-09	Bacteria	Bacteroidetes	Bacteroidia	Bacteroidales
denovo1158	Farm	Farm 9	-0.0105761	88	20	4.31919e-06	0.00354183	Bacteria	Firmicutes	Clostridia	Clostridiales	Lachnospiraceae	Coprococcus
denovo1158	Farm	Farm 8	-0.00970727	88	20	2.0606e-05	0.0108646	Bacteria	Firmicutes	Clostridia	Clostridiales	Lachnospiraceae	Coprococcus
denovo1158	Farm	Farm 3	-0.00885482	88	20	6.84268e-05	0.0266442	Bacteria	Firmicutes	Clostridia	Clostridiales	Lachnospiraceae	Coprococcus
denovo1160	Farm	Farm 3	-0.00940476	88	25	4.36627e-05	0.0188209	Unassigned	NA	NA	NA	NA	NA	NA
denovo1191	Farm	Farm 7	0.00959137	88	32	3.29782e-05	0.0152818	Archaea	Euryarchaeota	Methanobacteria	Methanobacteriales	Methanobacteriaceae	Methanobrevibacter
denovo1192	Farm	Farm 9	-0.00763114	88	21	0.000122283	0.039486	Bacteria	Firmicutes	Clostridia	Clostridiales	Ruminococcaceae
denovo1198	Farm	Farm 8	-0.0134729	88	57	0.000127112	0.040536	Bacteria	Firmicutes	Clostridia	Clostridiales	Ruminococcaceae	Oscillospira
denovo11991	Farm	Farm 3	0.00655491	88	16	7.67701e-05	0.0286663	Bacteria	Bacteroidetes	Bacteroidia	Bacteroidales
denovo120	Grains	GrainsNone	0.0582085	88	44	0.000813264	0.0487959	Bacteria	Bacteroidetes	Bacteroidia	Bacteroidales	Bacteroidaceae	5-7N15
denovo1211	Farm	Farm 9	0.00840475	88	28	0.000163003	0.0488355	Bacteria	Firmicutes	Clostridia	Clostridiales	Peptostreptococcaceae
denovo1212	Farm	Farm 9	0.00904531	88	10	1.64258e-08	3.77178e-05	Bacteria	Verrucomicrobia	Verruco-5	WCHB1-41	RFP12
denovo1220	Farm	Farm 9	0.0133617	88	11	8.15317e-08	0.000137776	Bacteria	Firmicutes	Clostridia	Clostridiales	Ruminococcaceae
denovo12340	Farm	Farm 7	-0.0112694	88	31	3.30265e-05	0.0152818	Bacteria	Firmicutes	Clostridia	Clostridiales	Ruminococcaceae
denovo12340	Farm	Farm 3	-0.0118477	88	31	1.41087e-05	0.00817571	Bacteria	Firmicutes	Clostridia	Clostridiales	Ruminococcaceae
denovo1238	Farm	Farm 9	0.00634053	88	18	9.57372e-05	0.0337001	Bacteria	Firmicutes	Clostridia	Clostridiales	Lachnospiraceae
denovo1244	Farm	Farm 3	0.0193696	88	63	4.56998e-05	0.0195148	Bacteria	Bacteroidetes	Bacteroidia	Bacteroidales	Bacteroidaceae	Bacteroides
denovo12450	Farm	Farm 3	0.00900542	88	24	3.37988e-06	0.00289351	Bacteria	Firmicutes	Bacilli	Turicibacterales	Turicibacteraceae	Turicibacter
denovo125	Farm	Farm 8	0.019247	88	36	1.75268e-12	1.59494e-08	Bacteria	Firmicutes	Erysipelotrichi	Erysipelotrichales	Erysipelotrichaceae	Catenibacterium
denovo125	Farm	Farm 9	0.0153044	88	36	3.74856e-09	1.13706e-05	Bacteria	Firmicutes	Erysipelotrichi	Erysipelotrichales	Erysipelotrichaceae	Catenibacterium
denovo1255	Farm	Farm 7	-0.0102035	88	21	9.75332e-08	0.000150016	Bacteria	Firmicutes	Clostridia	Clostridiales	Ruminococcaceae	Oscillospira
denovo1255	Farm	Farm 8	-0.00869031	88	21	4.79783e-06	0.00375466	Bacteria	Firmicutes	Clostridia	Clostridiales	Ruminococcaceae	Oscillospira
denovo1255	HousingType	HousingTypePasture	0.0085656	88	21	4.57218e-06	0.00100302	Bacteria	Firmicutes	Clostridia	Clostridiales	Ruminococcaceae	Oscillospira
denovo126	Farm	Farm 3	-0.0188217	88	63	3.78477e-05	0.0168769	Bacteria	Proteobacteria	Betaproteobacteria	Burkholderiales	Alcaligenaceae	Sutterella
denovo1261	Farm	Farm 9	0.050502	88	29	7.1366e-17	2.19183e-12	Bacteria	Bacteroidetes	Bacteroidia	Bacteroidales
denovo1262	Farm	Farm 9	-0.012115	88	38	0.000127064	0.040536	Bacteria	Firmicutes	Clostridia	Clostridiales	Lachnospiraceae
denovo12637	Farm	Farm 9	0.00818152	88	22	7.93881e-05	0.0295093	Bacteria	Firmicutes	Clostridia	Clostridiales	Ruminococcaceae
denovo12740	Farm	Farm 9	0.0146608	88	11	3.05332e-05	0.0144547	Bacteria	Bacteroidetes	Bacteroidia	Bacteroidales	p-2534-18B5
denovo128	Farm	Farm 9	0.0198121	88	19	1.12146e-09	4.3737e-06	Unassigned	NA	NA	NA	NA	NA	NA
denovo1281	Farm	Farm 9	0.00907333	88	17	2.42566e-08	5.08568e-05	Bacteria	Bacteroidetes	Bacteroidia	Bacteroidales	Bacteroidaceae	BF311
denovo1283	Farm	Farm 9	0.0143976	88	58	4.24927e-07	0.000532677	Bacteria	Firmicutes	Clostridia	Clostridiales	[Mogibacteriaceae]
denovo1286	Farm	Farm 2	0.0101351	88	37	1.76951e-05	0.00968302	Bacteria	Firmicutes	Clostridia	Clostridiales	Lachnospiraceae	Epulopiscium
denovo1287	Farm	Farm 8	0.0303415	88	79	2.12016e-06	0.00198825	Bacteria	Firmicutes	Clostridia	Clostridiales	Clostridiaceae
denovo1287	Farm	Farm 3	0.0277737	88	79	8.40539e-06	0.00565809	Bacteria	Firmicutes	Clostridia	Clostridiales	Clostridiaceae
denovo1287	Farm	Farm 7	0.0254594	88	79	3.77678e-05	0.0168719	Bacteria	Firmicutes	Clostridia	Clostridiales	Clostridiaceae
denovo1297	Farm	Farm 7	0.0139283	88	20	4.2647e-13	4.76289e-09	Bacteria	Firmicutes	Bacilli	Bacillales	Bacillaceae	Bacillus
denovo12978	HousingType	HousingTypePasture	-0.0068201	88	24	0.000442754	0.0319677	Bacteria	Firmicutes	Clostridia	Clostridiales	Ruminococcaceae
denovo1301	Farm	Farm 9	0.0103651	88	28	4.70436e-07	0.00057793	Bacteria	Firmicutes	Clostridia	Clostridiales	Christensenellaceae
denovo1312	Farm	Farm 3	0.0142301	88	39	1.17783e-05	0.00714729	Bacteria	Bacteroidetes	Bacteroidia	Bacteroidales	Bacteroidaceae	5-7N15
denovo1316	Farm	Farm 7	0.00999037	88	28	5.90499e-06	0.00434388	Bacteria	Firmicutes	Clostridia	Clostridiales	Ruminococcaceae	Oscillospira
denovo13177	Farm	Farm 9	0.0079624	88	14	8.18692e-08	0.000137776	Bacteria	Bacteroidetes	Bacteroidia	Bacteroidales	Bacteroidaceae
denovo1338	Farm	Farm 9	0.019113	88	34	1.07343e-11	8.24195e-08	Bacteria	Firmicutes	Clostridia	Clostridiales	Ruminococcaceae
denovo134	Farm	Farm 9	0.0155294	88	29	1.77382e-06	0.00172948	Bacteria	Bacteroidetes	Bacteroidia	Bacteroidales	Bacteroidaceae
denovo1342	HousingType	HousingTypePasture	-0.00871156	88	31	5.46558e-05	0.00679614	Bacteria	Firmicutes	Clostridia	Clostridiales
denovo13467	Farm	Farm 9	0.0110045	88	16	1.63318e-12	1.54335e-08	Bacteria	Bacteroidetes	Bacteroidia	Bacteroidales
denovo13469	Farm	Farm 9	-0.0116987	88	22	8.999e-08	0.000144513	Bacteria	Firmicutes	Clostridia	Clostridiales	Lachnospiraceae	NA	NA
denovo13469	Farm	Farm 2	-0.010234	88	22	1.30356e-06	0.00132349	Bacteria	Firmicutes	Clostridia	Clostridiales	Lachnospiraceae	NA	NA
denovo13469	Farm	Farm 8	-0.0116987	88	22	8.999e-08	0.000144513	Bacteria	Firmicutes	Clostridia	Clostridiales	Lachnospiraceae	NA	NA
denovo13469	Farm	Farm 7	-0.00776524	88	22	0.000156796	0.0472696	Bacteria	Firmicutes	Clostridia	Clostridiales	Lachnospiraceae	NA	NA
denovo13469	Farm	Farm 3	-0.00801402	88	22	9.99481e-05	0.0347836	Bacteria	Firmicutes	Clostridia	Clostridiales	Lachnospiraceae	NA	NA
denovo13660	Farm	Farm 9	0.00816377	88	14	1.10843e-07	0.00016708	Bacteria	Firmicutes	Clostridia	Clostridiales	Ruminococcaceae
denovo13669	Farm	Farm 9	0.0114685	88	35	9.54195e-06	0.0061213	Bacteria	Firmicutes	Clostridia	Clostridiales	Ruminococcaceae
denovo13701	Farm	Farm 2	0.0071888	88	18	4.86511e-07	0.000594705	Bacteria	Firmicutes	Clostridia	Clostridiales	Lachnospiraceae	Coprococcus
denovo13738	Farm	Farm 2	-0.00890763	88	28	3.99083e-05	0.0175411	Bacteria	Firmicutes	Clostridia	Clostridiales	Ruminococcaceae
denovo13738	Farm	Farm 3	-0.0104683	88	28	2.11437e-06	0.00198825	Bacteria	Firmicutes	Clostridia	Clostridiales	Ruminococcaceae
denovo13744	Farm	Farm 3	-0.0107145	88	29	0.000147758	0.0453236	Bacteria	Firmicutes	Clostridia	Clostridiales	Ruminococcaceae
denovo13744	Farm	Farm 8	-0.0108628	88	29	0.00015582	0.0470332	Bacteria	Firmicutes	Clostridia	Clostridiales	Ruminococcaceae
denovo13744	Farm	Farm 2	-0.0125668	88	29	1.16809e-05	0.0071216	Bacteria	Firmicutes	Clostridia	Clostridiales	Ruminococcaceae
denovo138	Farm	Farm 9	0.0188996	88	15	1.1674e-06	0.00121539	Bacteria	Bacteroidetes	Bacteroidia	Bacteroidales
denovo1395	HousingType	HousingTypePasture	0.00823522	88	29	0.000162233	0.015214	Bacteria	Firmicutes	Clostridia	Clostridiales
denovo14	Farm	Farm 2	0.0284879	88	37	0.000100264	0.0347949	Bacteria	Firmicutes	Clostridia	Clostridiales	Lachnospiraceae	Epulopiscium
denovo1402	Farm	Farm 9	0.0113959	88	27	1.09643e-06	0.00115125	Bacteria	Firmicutes	Clostridia	Clostridiales	Ruminococcaceae
denovo14110	Farm	Farm 9	0.0100646	88	35	0.00012871	0.0408604	Bacteria	Tenericutes	RF3	ML615J-28
denovo1413	Farm	Farm 9	0.00966409	88	34	0.000108577	0.0362649	Bacteria	Firmicutes	Clostridia	Clostridiales	Ruminococcaceae
denovo14180	Farm	Farm 9	0.0105821	88	15	2.20145e-08	4.7447e-05	Bacteria	Firmicutes	Clostridia	Clostridiales	Ruminococcaceae
denovo1426	HousingType	HousingTypePasture	-0.0101436	88	18	2.44883e-07	8.8482e-05	Bacteria	Firmicutes	Clostridia	Clostridiales	Ruminococcaceae
denovo14298	Farm	Farm 3	-0.00784605	88	37	0.000105823	0.0360312	Bacteria	Firmicutes	Clostridia	Clostridiales
denovo14311	Farm	Farm 7	-0.00868962	88	28	0.000108632	0.0362649	Bacteria	Actinobacteria	Coriobacteriia	Coriobacteriales	Coriobacteriaceae
denovo14332	Farm	Farm 8	-0.010503	88	24	6.64204e-06	0.00479985	Bacteria	Bacteroidetes	Bacteroidia	Bacteroidales	Prevotellaceae	Prevotella
denovo14332	Farm	Farm 9	-0.00999154	88	24	1.63914e-05	0.00913237	Bacteria	Bacteroidetes	Bacteroidia	Bacteroidales	Prevotellaceae	Prevotella
denovo1438	Farm	Farm 9	0.00614815	88	13	4.8375e-05	0.0204222	Bacteria	Firmicutes	Clostridia	Clostridiales	Christensenellaceae
denovo1441	Farm	Farm 9	0.0169708	88	16	7.41841e-09	1.87907e-05	Bacteria	Firmicutes	Clostridia	Clostridiales	Ruminococcaceae
denovo1448	Farm	Farm 8	-0.0173484	88	47	2.0301e-05	0.0107499	Bacteria	Bacteroidetes	Bacteroidia	Bacteroidales
denovo14526	Farm	Farm 2	-0.01086	88	45	1.57428e-05	0.00887159	Bacteria	Firmicutes	Clostridia	Clostridiales	Lachnospiraceae	Dorea
denovo14542	Farm	Farm 8	0.0149705	88	16	7.31395e-05	0.0279043	Bacteria	Actinobacteria	Coriobacteriia	Coriobacteriales	Coriobacteriaceae
denovo1463	Farm	Farm 9	0.00822645	88	16	7.71725e-07	0.000877837	Archaea	Euryarchaeota	Thermoplasmata	E2	[Methanomassiliicoccaceae]	vadinCA11
denovo14695	Farm	Farm 8	0.0248012	88	41	6.11852e-10	2.6374e-06	Bacteria	Actinobacteria	Coriobacteriia	Coriobacteriales	Coriobacteriaceae
denovo14695	Farm	Farm 9	0.0201293	88	41	1.90619e-07	0.000269486	Bacteria	Actinobacteria	Coriobacteriia	Coriobacteriales	Coriobacteriaceae
denovo148	Farm	Farm 2	0.0207831	88	34	7.64097e-05	0.0285751	Bacteria	Firmicutes	Clostridia	Clostridiales	Lachnospiraceae
denovo14807	Farm	Farm 9	-0.015771	88	47	9.06717e-05	0.0323339	Bacteria	Actinobacteria	Actinobacteria	Bifidobacteriales	Bifidobacteriaceae	Bifidobacterium	NA
denovo14822	Farm	Farm 9	0.013424	88	17	1.36294e-17	4.7839e-13	Bacteria	Firmicutes	Erysipelotrichi	Erysipelotrichales	Erysipelotrichaceae	Bulleidia
denovo14834	Farm	Farm 9	0.01234	88	18	6.50972e-11	3.9986e-07	Bacteria	Firmicutes	Clostridia	Clostridiales	Ruminococcaceae
denovo1489	Farm	Farm 2	-0.0134561	88	37	1.13392e-05	0.00693046	Bacteria	Firmicutes	Erysipelotrichi	Erysipelotrichales	Erysipelotrichaceae
denovo1489	Farm	Farm 7	-0.0162428	88	37	2.30067e-07	0.000314042	Bacteria	Firmicutes	Erysipelotrichi	Erysipelotrichales	Erysipelotrichaceae
denovo1489	Farm	Farm 8	-0.0141637	88	37	6.09087e-06	0.00446724	Bacteria	Firmicutes	Erysipelotrichi	Erysipelotrichales	Erysipelotrichaceae
denovo149	Farm	Farm 2	-0.0148761	88	45	9.95539e-05	0.0346956	Bacteria	Bacteroidetes	Bacteroidia	Bacteroidales	RF16
denovo150	Farm	Farm 2	-0.0277013	88	57	1.97758e-09	7.14547e-06	Bacteria	Proteobacteria	Deltaproteobacteria	Desulfovibrionales	Desulfovibrionaceae
denovo150	Farm	Farm 3	-0.0254567	88	57	2.16608e-08	4.70978e-05	Bacteria	Proteobacteria	Deltaproteobacteria	Desulfovibrionales	Desulfovibrionaceae
denovo150	Farm	Farm 8	-0.0221665	88	57	9.38144e-07	0.00102445	Bacteria	Proteobacteria	Deltaproteobacteria	Desulfovibrionales	Desulfovibrionaceae
denovo1546	Farm	Farm 3	-0.0170565	88	47	8.726e-05	0.0316221	Bacteria	Bacteroidetes	Bacteroidia	Bacteroidales	Bacteroidaceae	5-7N15
denovo1559	HousingType	HousingTypePasture	0.0107898	88	27	1.11817e-06	0.000306966	Bacteria	Firmicutes	Clostridia	Clostridiales	Ruminococcaceae
denovo1560	Farm	Farm 8	-0.0128147	88	37	1.87638e-06	0.00180794	Bacteria	Firmicutes	Clostridia	Clostridiales
denovo1560	Farm	Farm 7	-0.0100674	88	37	9.51517e-05	0.0335902	Bacteria	Firmicutes	Clostridia	Clostridiales
denovo15684	Farm	Farm 7	-0.0076624	88	19	8.16227e-06	0.00553997	Bacteria	Bacteroidetes	Bacteroidia	Bacteroidales	Rikenellaceae
denovo15684	Farm	Farm 3	-0.0076624	88	19	8.16227e-06	0.00553997	Bacteria	Bacteroidetes	Bacteroidia	Bacteroidales	Rikenellaceae
denovo15684	Farm	Farm 2	-0.00642168	88	19	0.000142649	0.0441422	Bacteria	Bacteroidetes	Bacteroidia	Bacteroidales	Rikenellaceae
denovo157	HousingType	HousingTypePasture	0.0180634	88	52	0.000199331	0.0175411	Bacteria	Firmicutes	Clostridia	Clostridiales	Clostridiaceae	Clostridium	NA
denovo1574	Farm	Farm 9	-0.0344808	88	52	7.33473e-09	1.87723e-05	Bacteria	Firmicutes	Clostridia	Clostridiales	Veillonellaceae	Anaerovibrio
denovo1574	Farm	Farm 8	-0.0230814	88	52	4.39391e-05	0.0189069	Bacteria	Firmicutes	Clostridia	Clostridiales	Veillonellaceae	Anaerovibrio
denovo1574	Farm	Farm 3	-0.0283474	88	52	6.46705e-07	0.000760266	Bacteria	Firmicutes	Clostridia	Clostridiales	Veillonellaceae	Anaerovibrio
denovo15777	Farm	Farm 3	-0.010508	88	41	0.000138223	0.0432629	Bacteria	Firmicutes	Clostridia	Clostridiales	Ruminococcaceae
denovo15873	Farm	Farm 2	-0.00654119	88	21	8.74286e-05	0.0316365	Bacteria	Bacteroidetes	Bacteroidia	Bacteroidales
denovo15951	HousingType	HousingTypePasture	-0.00933052	88	31	7.26265e-05	0.008358	Bacteria	Firmicutes	Clostridia	Clostridiales	Lachnospiraceae	Coprococcus
denovo16	Farm	Farm 9	0.061564	88	28	7.19501e-07	0.000833874	Bacteria	Actinobacteria	Coriobacteriia	Coriobacteriales	Coriobacteriaceae
denovo16	Farm	Farm 8	0.088287	88	28	2.7277e-11	1.86166e-07	Bacteria	Actinobacteria	Coriobacteriia	Coriobacteriales	Coriobacteriaceae
denovo16190	Farm	Farm 9	-0.0170139	88	43	4.86773e-06	0.00377287	Bacteria	Bacteroidetes	Bacteroidia	Bacteroidales	Prevotellaceae	Prevotella
denovo16190	Farm	Farm 8	-0.0174223	88	43	3.05924e-06	0.00265778	Bacteria	Bacteroidetes	Bacteroidia	Bacteroidales	Prevotellaceae	Prevotella
denovo16218	Farm	Farm 9	0.0130101	88	15	4.80339e-12	4.06963e-08	Bacteria	Bacteroidetes	Bacteroidia	Bacteroidales	BS11
denovo16242	Farm	Farm 9	0.00983823	88	22	4.57387e-05	0.0195148	Bacteria	Bacteroidetes	Bacteroidia	Bacteroidales
denovo16294	Farm	Farm 3	0.0128372	88	23	3.85671e-06	0.00322311	Bacteria	Firmicutes	Clostridia	Clostridiales	Lachnospiraceae	Epulopiscium
denovo16346	Farm	Farm 9	0.00780766	88	14	2.41194e-06	0.00221271	Bacteria	Firmicutes	Clostridia	Clostridiales	Ruminococcaceae
denovo16396	Farm	Farm 9	0.00922393	88	38	4.27912e-05	0.0185102	Bacteria	Firmicutes	Clostridia	Clostridiales	Ruminococcaceae
denovo1667	Farm	Farm 3	-0.0113452	88	14	1.07588e-05	0.00673358	Bacteria	Firmicutes	Clostridia	Clostridiales	Veillonellaceae	Selenomonas	NA
denovo1667	Farm	Farm 2	-0.0107219	88	14	2.86107e-05	0.0137559	Bacteria	Firmicutes	Clostridia	Clostridiales	Veillonellaceae	Selenomonas	NA
denovo1667	Farm	Farm 8	-0.0113452	88	14	1.47088e-05	0.00840452	Bacteria	Firmicutes	Clostridia	Clostridiales	Veillonellaceae	Selenomonas	NA
denovo1667	Farm	Farm 9	-0.0113452	88	14	1.47088e-05	0.00840452	Bacteria	Firmicutes	Clostridia	Clostridiales	Veillonellaceae	Selenomonas	NA
denovo16950	Farm	Farm 9	0.0122689	88	44	4.39185e-07	0.000544988	Bacteria	Firmicutes	Clostridia	Clostridiales	Ruminococcaceae
denovo17	Farm	Farm 9	0.0623213	88	37	2.91615e-09	9.60949e-06	Bacteria	Firmicutes	Clostridia	Clostridiales	Peptostreptococcaceae
denovo17	Farm	Farm 2	0.0472914	88	37	1.81148e-06	0.00175921	Bacteria	Firmicutes	Clostridia	Clostridiales	Peptostreptococcaceae
denovo1715	Farm	Farm 9	0.0121493	88	37	5.28091e-06	0.00399237	Bacteria	Firmicutes	Clostridia	Clostridiales	Ruminococcaceae
denovo17183	HousingType	HousingTypePasture	0.00950821	88	27	3.92328e-05	0.00539077	Bacteria	Firmicutes	Clostridia	Clostridiales	Clostridiaceae	SMB53
denovo17183	DIM	DIMM	-0.0125741	88	27	0.000177876	0.0360312	Bacteria	Firmicutes	Clostridia	Clostridiales	Clostridiaceae	SMB53
denovo1731	Farm	Farm 9	0.0169433	88	16	3.46441e-09	1.06401e-05	Bacteria	Firmicutes	Clostridia	Clostridiales	Ruminococcaceae
denovo1735	Farm	Farm 9	-0.0164277	88	43	8.36772e-05	0.0306858	Bacteria	Proteobacteria	Gammaproteobacteria	Aeromonadales	Succinivibrionaceae	Succinivibrio
denovo17388	Farm	Farm 8	-0.00819757	88	32	7.56669e-05	0.0284272	Bacteria	Firmicutes	Clostridia	Clostridiales	Lachnospiraceae
denovo17388	Farm	Farm 7	-0.00951175	88	32	4.36033e-06	0.00355658	Bacteria	Firmicutes	Clostridia	Clostridiales	Lachnospiraceae
denovo174	Farm	Farm 8	-0.0155269	88	27	2.01072e-07	0.000279115	Bacteria	Firmicutes	Clostridia	Clostridiales	Ruminococcaceae
denovo174	Farm	Farm 2	-0.0159539	88	27	6.71548e-08	0.000116197	Bacteria	Firmicutes	Clostridia	Clostridiales	Ruminococcaceae
denovo174	Farm	Farm 7	-0.0164736	88	27	2.93217e-08	5.80996e-05	Bacteria	Firmicutes	Clostridia	Clostridiales	Ruminococcaceae
denovo174	Farm	Farm 3	-0.0175663	88	27	4.99844e-09	1.39559e-05	Bacteria	Firmicutes	Clostridia	Clostridiales	Ruminococcaceae
denovo1745	Farm	Farm 9	-0.0159636	88	62	0.000146956	0.0451337	Unassigned	NA	NA	NA	NA	NA	NA
denovo1749	Farm	Farm 9	0.012474	88	29	9.3874e-08	0.000147852	Bacteria	Firmicutes	Clostridia	Clostridiales	Ruminococcaceae
denovo17541	Farm	Farm 7	0.0119233	88	20	8.98058e-05	0.0321652	Bacteria	Bacteroidetes	Bacteroidia	Bacteroidales	[Paraprevotellaceae]	[Prevotella]
denovo1758	Farm	Farm 9	0.00981842	88	13	1.24689e-06	0.00128723	Bacteria	Bacteroidetes	Bacteroidia	Bacteroidales
denovo17699	HousingType	HousingTypePasture	0.00781744	88	29	0.000420005	0.0307586	Bacteria	Firmicutes	Clostridia	Clostridiales	Ruminococcaceae
denovo17905	HousingType	HousingTypePasture	0.0111354	88	50	0.000200573	0.0175689	Bacteria	Firmicutes	Clostridia	Clostridiales	Lachnospiraceae	Coprococcus
denovo17969	Farm	Farm 8	-0.00890294	88	30	2.74346e-05	0.0133479	Bacteria	Firmicutes	Clostridia	Clostridiales	Lachnospiraceae	Dorea
denovo17969	Farm	Farm 3	-0.00808423	88	30	9.44623e-05	0.0333948	Bacteria	Firmicutes	Clostridia	Clostridiales	Lachnospiraceae	Dorea
denovo18	Farm	Farm 3	0.0890735	88	85	8.64924e-09	2.14659e-05	Bacteria	Firmicutes	Clostridia	Clostridiales	Peptostreptococcaceae
denovo18	Farm	Farm 9	0.0895736	88	85	1.20549e-08	2.87563e-05	Bacteria	Firmicutes	Clostridia	Clostridiales	Peptostreptococcaceae
denovo18	Farm	Farm 7	0.0593919	88	85	5.12884e-05	0.0212505	Bacteria	Firmicutes	Clostridia	Clostridiales	Peptostreptococcaceae
denovo18	Farm	Farm 2	0.0656356	88	85	9.43115e-06	0.00608198	Bacteria	Firmicutes	Clostridia	Clostridiales	Peptostreptococcaceae
denovo18	Farm	Farm 8	0.111252	88	85	1.272e-11	9.47059e-08	Bacteria	Firmicutes	Clostridia	Clostridiales	Peptostreptococcaceae
denovo1804	Farm	Farm 9	0.0122561	88	13	3.08447e-08	5.92074e-05	Bacteria	Firmicutes	Clostridia	Clostridiales	Lachnospiraceae	Dorea
denovo181	Farm	Farm 2	-0.0291594	88	72	6.72395e-05	0.0262651	Bacteria	Proteobacteria	Gammaproteobacteria	Aeromonadales	Succinivibrionaceae
denovo181	Farm	Farm 3	-0.0406966	88	72	9.31188e-08	0.000147608	Bacteria	Proteobacteria	Gammaproteobacteria	Aeromonadales	Succinivibrionaceae
denovo181	Farm	Farm 7	-0.0457098	88	72	4.13272e-09	1.19914e-05	Bacteria	Proteobacteria	Gammaproteobacteria	Aeromonadales	Succinivibrionaceae
denovo18106	Farm	Farm 9	-0.0112851	88	15	2.66107e-05	0.0130244	Bacteria	Firmicutes	Clostridia	Clostridiales	Veillonellaceae	Anaerovibrio
denovo18106	Farm	Farm 8	-0.0112851	88	15	2.66107e-05	0.0130244	Bacteria	Firmicutes	Clostridia	Clostridiales	Veillonellaceae	Anaerovibrio
denovo18106	Farm	Farm 7	-0.0104246	88	15	7.11283e-05	0.0273572	Bacteria	Firmicutes	Clostridia	Clostridiales	Veillonellaceae	Anaerovibrio
denovo18231	Farm	Farm 9	0.00780671	88	16	5.69213e-06	0.00423805	Bacteria	Bacteroidetes	Bacteroidia	Bacteroidales
denovo1835	Farm	Farm 9	0.010055	88	13	2.82899e-07	0.000371702	Bacteria	Bacteroidetes	Bacteroidia	Bacteroidales	Rikenellaceae
denovo18356	Farm	Farm 3	-0.0147041	88	38	9.55425e-07	0.00103413	Bacteria	Firmicutes	Clostridia	Clostridiales	Ruminococcaceae
denovo18356	Farm	Farm 2	-0.0116918	88	38	6.39397e-05	0.0253387	Bacteria	Firmicutes	Clostridia	Clostridiales	Ruminococcaceae
denovo18367	Farm	Farm 9	0.0170007	88	19	6.60477e-05	0.0259557	Bacteria	Bacteroidetes	Bacteroidia	Bacteroidales	p-2534-18B5
denovo1842	Farm	Farm 7	0.0124041	88	18	0.000106357	0.0360312	Bacteria	Firmicutes	Clostridia	Clostridiales
denovo18431	Farm	Farm 7	0.0156816	88	46	1.38911e-05	0.008107	Bacteria	Firmicutes	Clostridia	Clostridiales	Lachnospiraceae	Epulopiscium
denovo18492	Farm	Farm 9	0.00627568	88	23	6.7569e-06	0.00482335	Bacteria	Firmicutes	Clostridia	Clostridiales	Ruminococcaceae	Oscillospira
denovo18554	Farm	Farm 7	-0.00726763	88	20	0.000141467	0.0439423	Bacteria	Firmicutes	Clostridia	Clostridiales	Lachnospiraceae	Coprococcus
denovo18554	Farm	Farm 9	-0.0104101	88	20	2.55352e-07	0.000338198	Bacteria	Firmicutes	Clostridia	Clostridiales	Lachnospiraceae	Coprococcus
denovo18554	Farm	Farm 3	-0.0104101	88	20	1.68307e-07	0.000243254	Bacteria	Firmicutes	Clostridia	Clostridiales	Lachnospiraceae	Coprococcus
denovo18554	Farm	Farm 8	-0.00979583	88	20	1.0032e-06	0.00108108	Bacteria	Firmicutes	Clostridia	Clostridiales	Lachnospiraceae	Coprococcus
denovo1865	Farm	Farm 9	0.010658	88	17	8.15706e-14	1.25262e-09	Bacteria	Firmicutes	Clostridia	Clostridiales	Ruminococcaceae
denovo18659	Farm	Farm 7	-0.00923213	88	26	1.30812e-05	0.00774472	Bacteria	Firmicutes	Clostridia	Clostridiales	Ruminococcaceae
denovo18659	Farm	Farm 8	-0.00999437	88	26	4.14188e-06	0.00342647	Bacteria	Firmicutes	Clostridia	Clostridiales	Ruminococcaceae
denovo1866	HousingType	HousingTypePasture	0.016327	88	37	1.54191e-07	5.92074e-05	Unassigned	NA	NA	NA	NA	NA	NA
denovo1866	Farm	Farm 8	-0.0123037	88	37	5.55488e-05	0.0227094	Unassigned	NA	NA	NA	NA	NA	NA
denovo1866	Farm	Farm 7	-0.0135747	88	37	7.81893e-06	0.00539077	Unassigned	NA	NA	NA	NA	NA	NA
denovo18700	Farm	Farm 3	-0.0119567	88	47	0.000126259	0.0403929	Bacteria	Firmicutes	Clostridia	Clostridiales	Ruminococcaceae
denovo18700	Farm	Farm 2	-0.013601	88	47	1.38739e-05	0.008107	Bacteria	Firmicutes	Clostridia	Clostridiales	Ruminococcaceae
denovo188	Farm	Farm 7	0.0150319	88	14	9.74168e-06	0.00623315	Bacteria	Firmicutes	Clostridia	Clostridiales	Veillonellaceae	Phascolarctobacterium
denovo18933	Farm	Farm 7	-0.0125114	88	51	0.000137887	0.0432128	Bacteria	Tenericutes	Mollicutes	Anaeroplasmatales	Anaeroplasmataceae
denovo190	Farm	Farm 2	0.0141996	88	26	0.000119968	0.0390413	Bacteria	Bacteroidetes	Bacteroidia	Bacteroidales	[Paraprevotellaceae]	YRC22
denovo1901	Farm	Farm 2	-0.0173193	88	63	0.000107428	0.0361081	Bacteria	Bacteroidetes	Bacteroidia	Bacteroidales	RF16
denovo19221	Farm	Farm 8	0.0103097	88	52	0.000165597	0.0493177	Bacteria	Firmicutes	Clostridia	Clostridiales	Lachnospiraceae
denovo19287	Farm	Farm 3	0.0132176	88	46	5.65361e-05	0.0229816	Bacteria	Bacteroidetes	Bacteroidia	Bacteroidales	Bacteroidaceae	5-7N15
denovo19377	Parity	Parity	0.00280962	88	15	4.97544e-05	0.00635047	Unassigned	NA	NA	NA	NA	NA	NA
denovo1950	HousingType	HousingTypePasture	-0.00829857	88	34	3.37099e-05	0.00482335	Bacteria	Firmicutes	Clostridia	Clostridiales	Clostridiaceae	Clostridium
denovo1951	HousingType	HousingTypePasture	0.00906597	88	17	7.99491e-08	3.70632e-05	Bacteria	Actinobacteria	Coriobacteriia	Coriobacteriales	Coriobacteriaceae
denovo1951	Farm	Farm 7	-0.00642848	88	17	7.23692e-05	0.0277396	Bacteria	Actinobacteria	Coriobacteriia	Coriobacteriales	Coriobacteriaceae
denovo1952	Farm	Farm 3	0.0081584	88	15	1.36531e-05	0.0080445	Bacteria	Firmicutes	Clostridia	Clostridiales	Lachnospiraceae
denovo19574	Farm	Farm 2	-0.00853656	88	30	0.000144667	0.044654	Unassigned	NA	NA	NA	NA	NA	NA
denovo19574	Farm	Farm 8	-0.0124257	88	30	1.81195e-07	0.000260348	Unassigned	NA	NA	NA	NA	NA	NA
denovo19574	Farm	Farm 7	-0.0124257	88	30	1.18431e-07	0.000175292	Unassigned	NA	NA	NA	NA	NA	NA
denovo19574	Farm	Farm 3	-0.0105198	88	30	4.52005e-06	0.0036326	Unassigned	NA	NA	NA	NA	NA	NA
denovo1967	HousingType	HousingTypePasture	-0.0208523	88	52	4.15047e-06	0.000931298	Bacteria	Bacteroidetes	Bacteroidia	Bacteroidales	Bacteroidaceae	5-7N15
denovo1970	Farm	Farm 9	0.0101134	88	13	1.49673e-09	5.65765e-06	Bacteria	Tenericutes	RF3	ML615J-28
denovo1980	HousingType	HousingTypePasture	-0.0143043	88	39	0.000108361	0.0112504	Bacteria	Proteobacteria	Gammaproteobacteria	Aeromonadales	Succinivibrionaceae	Succinivibrio
denovo1993	Farm	Farm 9	0.0197183	88	28	1.56732e-09	5.8347e-06	Bacteria	Firmicutes	Clostridia	Clostridiales	Ruminococcaceae
denovo2002	Farm	Farm 9	0.00921624	88	14	2.37756e-08	5.03592e-05	Bacteria	Lentisphaerae	[Lentisphaeria]	Victivallales	Victivallaceae
denovo20075	Farm	Farm 8	-0.0105976	88	28	1.17812e-05	0.00714729	Bacteria	Firmicutes	Clostridia	Clostridiales	Ruminococcaceae
denovo20075	Farm	Farm 7	-0.00920565	88	28	8.9054e-05	0.032083	Bacteria	Firmicutes	Clostridia	Clostridiales	Ruminococcaceae
denovo20075	HousingType	HousingTypePasture	0.00998727	88	28	2.45824e-05	0.00379868	Bacteria	Firmicutes	Clostridia	Clostridiales	Ruminococcaceae
denovo20470	Farm	Farm 3	0.010488	88	25	2.17771e-05	0.0112504	Bacteria	Firmicutes	Clostridia	Clostridiales
denovo20481	Farm	Farm 9	0.0101045	88	26	5.89097e-06	0.00434388	Bacteria	Bacteroidetes	Bacteroidia	Bacteroidales	Rikenellaceae
denovo2052	Farm	Farm 9	0.00753002	88	16	1.83545e-05	0.00997724	Bacteria	Firmicutes	Clostridia	Clostridiales
denovo206	Farm	Farm 8	-0.0114454	88	26	1.09535e-05	0.00679614	Bacteria	Bacteroidetes	Bacteroidia	Bacteroidales	Prevotellaceae	Prevotella
denovo206	Farm	Farm 3	-0.0114454	88	26	7.94911e-06	0.00542527	Bacteria	Bacteroidetes	Bacteroidia	Bacteroidales	Prevotellaceae	Prevotella
denovo206	Farm	Farm 9	-0.0106408	88	26	3.8021e-05	0.0169235	Bacteria	Bacteroidetes	Bacteroidia	Bacteroidales	Prevotellaceae	Prevotella
denovo2062	Farm	Farm 9	0.00819456	88	15	2.41354e-06	0.00221271	Bacteria	Firmicutes	Clostridia	Clostridiales
denovo2064	Farm	Farm 3	-0.0224453	88	15	9.4302e-06	0.00608198	Bacteria	Bacteroidetes	Bacteroidia	Bacteroidales
denovo2064	Farm	Farm 7	-0.0224453	88	15	9.4302e-06	0.00608198	Bacteria	Bacteroidetes	Bacteroidia	Bacteroidales
denovo2064	Farm	Farm 9	-0.0224453	88	15	1.29368e-05	0.00769763	Bacteria	Bacteroidetes	Bacteroidia	Bacteroidales
denovo2064	Farm	Farm 8	-0.0224453	88	15	1.29368e-05	0.00769763	Bacteria	Bacteroidetes	Bacteroidia	Bacteroidales
denovo20695	Farm	Farm 3	-0.0122645	88	42	4.82686e-06	0.00375466	Bacteria	Firmicutes	Clostridia	Clostridiales	Ruminococcaceae
denovo20695	Farm	Farm 9	-0.01075	88	42	0.000111013	0.0367106	Bacteria	Firmicutes	Clostridia	Clostridiales	Ruminococcaceae
denovo20695	Farm	Farm 7	-0.0111255	88	42	2.14681e-05	0.011199	Bacteria	Firmicutes	Clostridia	Clostridiales	Ruminococcaceae
denovo20695	Farm	Farm 2	-0.0135181	88	42	7.65987e-07	0.000875363	Bacteria	Firmicutes	Clostridia	Clostridiales	Ruminococcaceae
denovo20697	HousingType	HousingTypePasture	0.00821236	88	24	0.000208944	0.0181405	Bacteria	Bacteroidetes	Bacteroidia	Bacteroidales
denovo20697	Farm	Farm 7	-0.00986364	88	24	1.19893e-05	0.00723779	Bacteria	Bacteroidetes	Bacteroidia	Bacteroidales
denovo20741	Farm	Farm 3	-0.00781149	88	20	2.17893e-05	0.0112504	Bacteria	Firmicutes	Clostridia	Clostridiales	Lachnospiraceae
denovo20741	Farm	Farm 7	-0.00708073	88	20	0.00010254	0.0353352	Bacteria	Firmicutes	Clostridia	Clostridiales	Lachnospiraceae
denovo20741	Farm	Farm 2	-0.00712879	88	20	9.28515e-05	0.0329676	Bacteria	Firmicutes	Clostridia	Clostridiales	Lachnospiraceae
denovo20741	Farm	Farm 9	-0.00889875	88	20	2.69991e-06	0.00242106	Bacteria	Firmicutes	Clostridia	Clostridiales	Lachnospiraceae
denovo2089	Farm	Farm 9	0.00987869	88	23	2.34156e-07	0.000317857	Bacteria	Firmicutes	Clostridia	Clostridiales	Ruminococcaceae
denovo210	Farm	Farm 3	-0.0181033	88	65	7.26302e-05	0.0277531	Bacteria	Firmicutes	Clostridia	Clostridiales	Ruminococcaceae
denovo210	Farm	Farm 9	-0.0182986	88	65	0.000140175	0.0436508	Bacteria	Firmicutes	Clostridia	Clostridiales	Ruminococcaceae
denovo2108	Farm	Farm 2	-0.00790857	88	21	5.09422e-06	0.00391141	Bacteria	Actinobacteria	Coriobacteriia	Coriobacteriales	Coriobacteriaceae	Atopobium
denovo2108	Farm	Farm 9	-0.00877843	88	21	8.63566e-07	0.000964446	Bacteria	Actinobacteria	Coriobacteriia	Coriobacteriales	Coriobacteriaceae	Atopobium
denovo2108	Farm	Farm 8	-0.00928465	88	21	2.42681e-07	0.00032762	Bacteria	Actinobacteria	Coriobacteriia	Coriobacteriales	Coriobacteriaceae	Atopobium
denovo2108	Farm	Farm 7	-0.00824199	88	21	2.25176e-06	0.00209567	Bacteria	Actinobacteria	Coriobacteriia	Coriobacteriales	Coriobacteriaceae	Atopobium
denovo2113	Farm	Farm 9	0.00943799	88	24	7.00536e-07	0.000815743	Bacteria	Verrucomicrobia	Verrucomicrobiae	Verrucomicrobiales	Verrucomicrobiaceae	Akkermansia
denovo2136	Farm	Farm 3	-0.0111875	88	35	4.78331e-06	0.00375466	Bacteria	Firmicutes	Clostridia	Clostridiales
denovo2136	Farm	Farm 2	-0.0102725	88	35	2.23892e-05	0.0113658	Bacteria	Firmicutes	Clostridia	Clostridiales
denovo2136	Farm	Farm 7	-0.00960441	88	35	6.61305e-05	0.0259557	Bacteria	Firmicutes	Clostridia	Clostridiales
denovo21442	Farm	Farm 3	-0.00536575	88	17	9.44599e-05	0.0333948	Bacteria	Firmicutes	Clostridia	Clostridiales	Ruminococcaceae
denovo21442	Farm	Farm 8	-0.00549606	88	17	8.58592e-05	0.0313456	Bacteria	Firmicutes	Clostridia	Clostridiales	Ruminococcaceae
denovo21491	Farm	Farm 9	-0.0103833	88	33	4.92703e-05	0.0206935	Bacteria	Firmicutes	Clostridia	Clostridiales
denovo21575	Farm	Farm 3	-0.0120748	88	54	1.80858e-05	0.00985296	Bacteria	Firmicutes	Clostridia	Clostridiales	Ruminococcaceae
denovo2165	Farm	Farm 9	0.0185423	88	15	5.5021e-06	0.00414683	Bacteria	Firmicutes	Clostridia	Clostridiales	Ruminococcaceae
denovo218	Farm	Farm 8	-0.0240235	88	17	2.23363e-05	0.0113658	Bacteria	Bacteroidetes	Bacteroidia	Bacteroidales	[Paraprevotellaceae]	CF231
denovo218	Farm	Farm 3	-0.0240235	88	17	1.65228e-05	0.00918474	Bacteria	Bacteroidetes	Bacteroidia	Bacteroidales	[Paraprevotellaceae]	CF231
denovo218	Farm	Farm 2	-0.0211089	88	17	0.000127366	0.040536	Bacteria	Bacteroidetes	Bacteroidia	Bacteroidales	[Paraprevotellaceae]	CF231
denovo218	Farm	Farm 9	-0.0234296	88	17	3.38717e-05	0.0154689	Bacteria	Bacteroidetes	Bacteroidia	Bacteroidales	[Paraprevotellaceae]	CF231
denovo21838	Farm	Farm 7	0.00952873	88	31	0.000122483	0.0394936	Bacteria	Firmicutes	Clostridia	Clostridiales	Lachnospiraceae
denovo21912	Farm	Farm 9	0.0101058	88	15	2.35338e-16	6.42473e-12	Bacteria	Firmicutes	Clostridia	Clostridiales	Ruminococcaceae	Oscillospira
denovo21916	Farm	Farm 7	0.0120479	88	14	2.18528e-06	0.00204153	Bacteria	Firmicutes	Clostridia	Clostridiales	Ruminococcaceae
denovo22	Farm	Farm 9	-0.0232193	88	46	5.31522e-05	0.0218752	Bacteria	Proteobacteria	Gammaproteobacteria	Aeromonadales	Succinivibrionaceae	Succinivibrio
denovo2218	Farm	Farm 3	-0.0159855	88	54	3.32789e-05	0.0153181	Bacteria	Firmicutes	Clostridia	Clostridiales	Ruminococcaceae
denovo22271	Farm	Farm 9	0.00725977	88	12	5.51902e-06	0.00414686	Bacteria	Firmicutes	Clostridia	Clostridiales
denovo22328	Farm	Farm 7	0.0120526	88	45	8.94771e-05	0.0321464	Bacteria	Firmicutes	Clostridia	Clostridiales	Ruminococcaceae	Ruminococcus	NA
denovo22458	Farm	Farm 7	-0.0203134	88	62	1.07978e-05	0.00673358	Bacteria	Bacteroidetes	Bacteroidia	Bacteroidales	Porphyromonadaceae	Paludibacter
denovo22657	Farm	Farm 3	0.00901335	88	28	0.000152536	0.0462692	Bacteria	Firmicutes	Clostridia	Clostridiales	Lachnospiraceae
denovo22666	Farm	Farm 9	0.0124046	88	28	8.45851e-08	0.000140024	Bacteria	Firmicutes	Clostridia	Clostridiales	Ruminococcaceae
denovo22686	HousingType	HousingTypePasture	-0.0119876	88	32	0.000124897	0.0123542	Bacteria	Firmicutes	Clostridia	Clostridiales	Lachnospiraceae
denovo22773	Farm	Farm 9	0.00901875	88	17	7.86335e-11	4.49373e-07	Bacteria	Firmicutes	Clostridia	Clostridiales	Ruminococcaceae
denovo229	HousingType	HousingTypePasture	-0.014009	88	28	0.000111781	0.0113658	Bacteria	Firmicutes	Clostridia	Clostridiales	Lachnospiraceae	Coprococcus
denovo22936	Farm	Farm 9	0.00776251	88	19	8.60062e-05	0.0313527	Bacteria	Cyanobacteria	4C0d-2	YS2
denovo23	HousingType	HousingTypePasture	-0.0559343	88	67	8.43203e-05	0.00931124	Bacteria	Firmicutes	Clostridia	Clostridiales	NA	NA	NA
denovo230	Farm	Farm 9	0.0147965	88	61	1.60348e-05	0.00899487	Bacteria	Firmicutes	Clostridia	Clostridiales	Clostridiaceae
denovo23100	Farm	Farm 8	-0.0113558	88	59	4.25934e-06	0.00351181	Bacteria	Firmicutes	Clostridia	Clostridiales	Ruminococcaceae
denovo23100	Farm	Farm 2	-0.00901093	88	59	0.000148334	0.0453316	Bacteria	Firmicutes	Clostridia	Clostridiales	Ruminococcaceae
denovo23100	Farm	Farm 7	-0.00921172	88	59	0.000108329	0.0362649	Bacteria	Firmicutes	Clostridia	Clostridiales	Ruminococcaceae
denovo23124	Farm	Farm 7	0.010775	88	25	1.40961e-05	0.00817571	Bacteria	Firmicutes	Clostridia	Clostridiales	Veillonellaceae	Anaerovibrio
denovo232	Farm	Farm 8	-0.0212772	88	59	0.000109738	0.0364854	Bacteria	Bacteroidetes	Bacteroidia	Bacteroidales	Bacteroidaceae	5-7N15
denovo2324	Farm	Farm 7	0.013124	88	28	2.54007e-05	0.0125069	Bacteria	Bacteroidetes	Bacteroidia	Bacteroidales	[Paraprevotellaceae]	CF231
denovo23242	Farm	Farm 9	-0.0083157	88	23	5.2686e-05	0.0217197	Bacteria	Firmicutes	Clostridia	Clostridiales	Lachnospiraceae
denovo2328	Farm	Farm 8	-0.00929297	88	34	8.02149e-05	0.0297291	Bacteria	Firmicutes	Clostridia	Clostridiales	Ruminococcaceae	Ruminococcus
denovo23332	Farm	Farm 9	0.0104863	88	35	5.99799e-05	0.0241591	Bacteria	Bacteroidetes	Bacteroidia	Bacteroidales	Rikenellaceae
denovo234	Farm	Farm 9	0.028128	88	38	2.0508e-12	1.79958e-08	Bacteria	Firmicutes	Clostridia	Clostridiales	Ruminococcaceae
denovo234	Farm	Farm 8	0.0171457	88	38	2.72984e-06	0.00243899	Bacteria	Firmicutes	Clostridia	Clostridiales	Ruminococcaceae
denovo2369	Farm	Farm 9	0.00859479	88	35	0.000164469	0.049101	Bacteria	Firmicutes	Clostridia	Clostridiales
denovo237	Farm	Farm 8	-0.0148285	88	45	9.881e-05	0.0345343	Bacteria	Firmicutes	Clostridia	Clostridiales	Ruminococcaceae
denovo23807	Farm	Farm 9	0.00849752	88	20	4.81098e-06	0.00375466	Bacteria	Bacteroidetes	Bacteroidia	Bacteroidales	Bacteroidaceae
denovo2383	HousingType	HousingTypePasture	0.0212978	88	40	1.07489e-07	4.70978e-05	Bacteria	Firmicutes	Erysipelotrichi	Erysipelotrichales	Erysipelotrichaceae	Catenibacterium
denovo23867	Farm	Farm 3	-0.00865233	88	31	0.000169445	0.0499193	Bacteria	Firmicutes	Clostridia	Clostridiales	Ruminococcaceae
denovo23867	Farm	Farm 8	-0.00914438	88	31	9.90241e-05	0.03456	Bacteria	Firmicutes	Clostridia	Clostridiales	Ruminococcaceae
denovo23867	Farm	Farm 2	-0.00952507	88	31	4.04739e-05	0.0176633	Bacteria	Firmicutes	Clostridia	Clostridiales	Ruminococcaceae
denovo24	Farm	Farm 9	-0.0155511	88	36	2.06806e-05	0.0108806	Bacteria	Proteobacteria	Gammaproteobacteria	Aeromonadales	Succinivibrionaceae	Ruminobacter
denovo240	HousingType	HousingTypePasture	-0.0169876	88	33	0.000701754	0.0436508	Bacteria	Actinobacteria	Actinobacteria	Bifidobacteriales	Bifidobacteriaceae	Bifidobacterium	adolescentis
denovo24030	Farm	Farm 3	-0.0112662	88	34	8.20806e-06	0.00555571	Bacteria	Firmicutes	Clostridia	Clostridiales
denovo24030	Farm	Farm 7	-0.00981563	88	34	8.15774e-05	0.0301195	Bacteria	Firmicutes	Clostridia	Clostridiales
denovo24030	Farm	Farm 2	-0.0104569	88	34	3.01798e-05	0.014315	Bacteria	Firmicutes	Clostridia	Clostridiales
denovo241	Farm	Farm 2	0.0186437	88	38	3.74417e-07	0.000481645	Bacteria	Bacteroidetes	Bacteroidia	Bacteroidales	[Paraprevotellaceae]	YRC22
denovo2411	Farm	Farm 9	0.00970917	88	20	9.41687e-06	0.00608198	Bacteria	Bacteroidetes	Bacteroidia	Bacteroidales
denovo24116	HousingType	HousingTypePasture	-0.0170844	88	37	1.4461e-07	5.77736e-05	Bacteria	Firmicutes	Clostridia	Clostridiales	Lachnospiraceae
denovo24116	Farm	Farm 2	-0.0120138	88	37	9.03213e-05	0.0322557	Bacteria	Firmicutes	Clostridia	Clostridiales	Lachnospiraceae
denovo24197	Farm	Farm 9	0.0162665	88	16	5.6091e-09	1.53129e-05	Bacteria	Bacteroidetes	Bacteroidia	Bacteroidales
denovo24277	HousingType	HousingTypePasture	0.00797192	88	26	0.000597369	0.038932	Bacteria	Firmicutes	Clostridia	Clostridiales	Lachnospiraceae
denovo2436	Farm	Farm 8	-0.0157132	88	78	0.000115737	0.0379764	Bacteria	Firmicutes	Clostridia	Clostridiales	Lachnospiraceae	Butyrivibrio
denovo24424	HousingType	HousingTypePasture	0.00803058	88	25	0.000258067	0.0213492	Bacteria	Firmicutes	Clostridia	Clostridiales	Lachnospiraceae
denovo24477	Farm	Farm 7	-0.00818803	88	26	2.1534e-05	0.0112095	Bacteria	Firmicutes	Clostridia	Clostridiales	Ruminococcaceae
denovo24477	Farm	Farm 3	-0.00716706	88	26	0.000166862	0.0494548	Bacteria	Firmicutes	Clostridia	Clostridiales	Ruminococcaceae
denovo245	Farm	Farm 2	-0.0298346	88	59	6.21416e-05	0.0247458	Bacteria	Bacteroidetes	Bacteroidia	Bacteroidales	RF16
denovo2450	Farm	Farm 7	-0.00813269	88	13	2.90031e-05	0.0138909	Bacteria	Firmicutes	Clostridia	Clostridiales	Ruminococcaceae
denovo2450	HousingType	HousingTypePasture	0.00960091	88	13	1.28012e-06	0.000338198	Bacteria	Firmicutes	Clostridia	Clostridiales	Ruminococcaceae
denovo2450	Farm	Farm 8	-0.0078001	88	13	7.3447e-05	0.0279349	Bacteria	Firmicutes	Clostridia	Clostridiales	Ruminococcaceae
denovo2452	Farm	Farm 9	-0.00915529	88	27	0.000162381	0.0487738	Bacteria	Firmicutes	Clostridia	Clostridiales	Ruminococcaceae
denovo2452	Farm	Farm 2	-0.011747	88	27	1.66863e-06	0.00164652	Bacteria	Firmicutes	Clostridia	Clostridiales	Ruminococcaceae
denovo2452	Farm	Farm 8	-0.0113003	88	27	5.13967e-06	0.00392179	Bacteria	Firmicutes	Clostridia	Clostridiales	Ruminococcaceae
denovo2452	Farm	Farm 3	-0.0121582	88	27	8.00929e-07	0.000902699	Bacteria	Firmicutes	Clostridia	Clostridiales	Ruminococcaceae
denovo2457	Farm	Farm 9	0.00592304	88	12	7.43176e-05	0.0282223	Bacteria	Firmicutes	Clostridia	Clostridiales	Ruminococcaceae
denovo2469	Farm	Farm 9	0.0135932	88	15	1.80141e-21	2.21303e-16	Bacteria	Firmicutes	Bacilli	Lactobacillales	Streptococcaceae	Streptococcus
denovo24770	Farm	Farm 8	-0.0148459	88	57	4.1019e-05	0.0178694	Bacteria	Proteobacteria	Deltaproteobacteria	Desulfovibrionales	Desulfovibrionaceae
denovo24770	Farm	Farm 2	-0.0184339	88	57	4.59364e-07	0.000567164	Bacteria	Proteobacteria	Deltaproteobacteria	Desulfovibrionales	Desulfovibrionaceae
denovo24770	Farm	Farm 3	-0.0159749	88	57	8.60887e-06	0.00572955	Bacteria	Proteobacteria	Deltaproteobacteria	Desulfovibrionales	Desulfovibrionaceae
denovo24928	Farm	Farm 7	0.0141893	88	17	0.000120558	0.0391296	Bacteria	Spirochaetes	Spirochaetes	Spirochaetales	Spirochaetaceae	Treponema
denovo25012	Farm	Farm 8	-0.0117613	88	45	1.3181e-05	0.00778502	Bacteria	Firmicutes	Clostridia	Clostridiales
denovo25012	Farm	Farm 3	-0.0103941	88	45	7.49499e-05	0.0283311	Bacteria	Firmicutes	Clostridia	Clostridiales
denovo2502	HousingType	HousingTypePasture	0.0107854	88	42	0.000163958	0.0152818	Bacteria	Firmicutes	Clostridia	Clostridiales	Ruminococcaceae
denovo25020	Farm	Farm 8	-0.0095557	88	32	0.000106935	0.0360312	Bacteria	Firmicutes	Clostridia	Clostridiales
denovo25020	Farm	Farm 9	-0.0105694	88	32	2.18918e-05	0.0112528	Bacteria	Firmicutes	Clostridia	Clostridiales
denovo2511	Farm	Farm 3	-0.00906324	88	25	0.000148338	0.0453316	Bacteria	Firmicutes	Clostridia	Clostridiales	Lachnospiraceae
denovo2511	Farm	Farm 7	-0.00906324	88	25	0.000148338	0.0453316	Bacteria	Firmicutes	Clostridia	Clostridiales	Lachnospiraceae
denovo253	HousingType	HousingTypePasture	0.0195849	88	38	1.46665e-08	9.60949e-06	Bacteria	Firmicutes	Clostridia	Clostridiales	Ruminococcaceae
denovo253	Farm	Farm 7	-0.017109	88	38	4.29636e-07	0.000535846	Bacteria	Firmicutes	Clostridia	Clostridiales	Ruminococcaceae
denovo25318	Farm	Farm 7	0.0083192	88	25	0.000100519	0.0348344	Bacteria	Firmicutes	Bacilli	Turicibacterales	Turicibacteraceae	Turicibacter
denovo25379	Farm	Farm 9	0.00722243	88	20	9.10838e-06	0.00595194	Bacteria	Firmicutes	Clostridia	Clostridiales	Ruminococcaceae	Oscillospira
denovo25382	Farm	Farm 8	-0.00752143	88	24	0.000106347	0.0360312	Unassigned	NA	NA	NA	NA	NA	NA
denovo2545	HousingType	HousingTypePasture	-0.00997874	88	31	0.00016646	0.0153181	Bacteria	Firmicutes	Clostridia	Clostridiales	Ruminococcaceae
denovo25566	Farm	Farm 7	0.0177679	88	25	4.52411e-06	0.0036326	Bacteria	Actinobacteria	Actinobacteria	Bifidobacteriales	Bifidobacteriaceae	Bifidobacterium
denovo25609	Farm	Farm 9	-0.021321	88	66	1.94461e-05	0.0104549	Bacteria	Proteobacteria	Gammaproteobacteria	Aeromonadales	Succinivibrionaceae	Succinivibrio
denovo25620	Farm	Farm 3	0.0139584	88	46	1.72634e-06	0.00169665	Bacteria	Bacteroidetes	Bacteroidia	Bacteroidales	Bacteroidaceae	5-7N15
denovo2564	Farm	Farm 8	-0.0161077	88	39	4.47717e-06	0.00361855	Bacteria	Bacteroidetes	Bacteroidia	Bacteroidales	[Paraprevotellaceae]	CF231
denovo2564	Farm	Farm 7	-0.0161077	88	39	3.17331e-06	0.00273573	Bacteria	Bacteroidetes	Bacteroidia	Bacteroidales	[Paraprevotellaceae]	CF231
denovo2576	Farm	Farm 9	-0.0181228	88	55	7.91074e-05	0.0294495	Bacteria	Actinobacteria	Actinobacteria	Bifidobacteriales	Bifidobacteriaceae	Bifidobacterium
denovo25932	Farm	Farm 2	-0.0122758	88	36	1.57872e-06	0.00157956	Bacteria	Firmicutes	Clostridia	Clostridiales	Ruminococcaceae
denovo25932	Farm	Farm 3	-0.00944802	88	36	0.000145942	0.0448785	Bacteria	Firmicutes	Clostridia	Clostridiales	Ruminococcaceae
denovo25932	Farm	Farm 9	-0.014028	88	36	1.13677e-07	0.000170308	Bacteria	Firmicutes	Clostridia	Clostridiales	Ruminococcaceae
denovo263	HousingType	HousingTypePasture	0.0244651	88	54	5.49818e-05	0.00680555	Bacteria	Bacteroidetes	Bacteroidia	Bacteroidales	Rikenellaceae
denovo264	Farm	Farm 7	0.0301101	88	85	7.1668e-05	0.0275138	Bacteria	Firmicutes	Clostridia	Clostridiales	Peptostreptococcaceae
denovo264	Farm	Farm 3	0.0331704	88	85	9.48748e-06	0.00610229	Bacteria	Firmicutes	Clostridia	Clostridiales	Peptostreptococcaceae
denovo26490	Farm	Farm 8	0.0100851	88	31	2.68889e-05	0.0131344	Bacteria	Firmicutes	Clostridia	Clostridiales	Clostridiaceae
denovo26516	Farm	Farm 9	0.0131116	88	14	0.000138672	0.0432931	Bacteria	Firmicutes	Clostridia	Clostridiales	Ruminococcaceae
denovo2675	Farm	Farm 3	0.0146894	88	41	0.000137052	0.043006	Bacteria	Firmicutes	Bacilli	Turicibacterales	Turicibacteraceae	Turicibacter
denovo2683	Farm	Farm 8	-0.00848074	88	24	9.54144e-05	0.0336346	Bacteria	Firmicutes	Clostridia	Clostridiales
denovo2683	Farm	Farm 9	-0.0107189	88	24	1.51545e-06	0.00153229	Bacteria	Firmicutes	Clostridia	Clostridiales
denovo2683	Farm	Farm 3	-0.00858319	88	24	6.11498e-05	0.0245098	Bacteria	Firmicutes	Clostridia	Clostridiales
denovo2683	Farm	Farm 2	-0.00820546	88	24	0.000119436	0.038932	Bacteria	Firmicutes	Clostridia	Clostridiales
denovo26919	Farm	Farm 2	0.0102741	88	40	3.57016e-05	0.0161248	Bacteria	Firmicutes	Clostridia	Clostridiales	Peptostreptococcaceae
denovo27	Farm	Farm 9	0.0520899	88	61	2.55562e-10	1.23818e-06	Bacteria	Bacteroidetes	Bacteroidia	Bacteroidales	Bacteroidaceae
denovo27208	Farm	Farm 9	-0.0170415	88	40	4.63171e-06	0.00369484	Bacteria	Firmicutes	Clostridia	Clostridiales	Veillonellaceae	Anaerovibrio
denovo27253	HousingType	HousingTypePasture	0.0119718	88	60	0.000169129	0.0154689	Bacteria	Firmicutes	Clostridia	Clostridiales	Ruminococcaceae
denovo27445	Farm	Farm 3	-0.0100397	88	36	3.31459e-05	0.0153082	Bacteria	Firmicutes	Clostridia	Clostridiales	Ruminococcaceae
denovo27524	Farm	Farm 7	-0.00954176	88	29	7.79939e-06	0.00539077	Bacteria	Firmicutes	Clostridia	Clostridiales	Ruminococcaceae
denovo27524	Farm	Farm 8	-0.00930048	88	29	1.67527e-05	0.00929149	Bacteria	Firmicutes	Clostridia	Clostridiales	Ruminococcaceae
denovo27610	Farm	Farm 2	-0.00781197	88	28	2.18734e-05	0.0112528	Bacteria	Firmicutes	Clostridia	Clostridiales	Ruminococcaceae
denovo27610	Farm	Farm 3	-0.00762172	88	28	3.29918e-05	0.0152818	Bacteria	Firmicutes	Clostridia	Clostridiales	Ruminococcaceae
denovo27767	Farm	Farm 3	0.00948173	88	38	0.000125418	0.0403332	Bacteria	Firmicutes	Clostridia	Clostridiales	Ruminococcaceae
denovo279	Farm	Farm 8	-0.0174656	88	50	7.75397e-06	0.00539077	Bacteria	Firmicutes	Clostridia	Clostridiales
denovo279	Farm	Farm 7	-0.0160915	88	50	2.42071e-05	0.0120888	Bacteria	Firmicutes	Clostridia	Clostridiales
denovo27903	Farm	Farm 9	0.00897402	88	15	2.1271e-05	0.0111434	Bacteria	Firmicutes	Clostridia	Clostridiales	Ruminococcaceae
denovo28	Farm	Farm 8	0.0776929	88	83	7.86756e-09	1.97251e-05	Bacteria	Firmicutes	Clostridia	Clostridiales	Clostridiaceae
denovo28	Farm	Farm 3	0.0608862	88	83	1.89956e-06	0.00181604	Bacteria	Firmicutes	Clostridia	Clostridiales	Clostridiaceae
denovo28	Farm	Farm 2	0.0744785	88	83	1.5591e-08	3.6483e-05	Bacteria	Firmicutes	Clostridia	Clostridiales	Clostridiaceae
denovo280	Farm	Farm 9	0.0178683	88	35	4.43518e-08	8.13226e-05	Bacteria	Firmicutes	Clostridia	Clostridiales	Ruminococcaceae
denovo28007	Farm	Farm 3	-0.0120566	88	49	2.73306e-05	0.0133237	Bacteria	Firmicutes	Clostridia	Clostridiales	Ruminococcaceae
denovo28007	Farm	Farm 2	-0.0133928	88	49	4.1029e-06	0.00340568	Bacteria	Firmicutes	Clostridia	Clostridiales	Ruminococcaceae
denovo28018	Farm	Farm 9	0.00900215	88	14	1.0198e-09	4.16242e-06	Bacteria	Firmicutes	Clostridia	Clostridiales	Ruminococcaceae
denovo28080	Farm	Farm 9	0.0119619	88	17	4.04782e-16	9.04136e-12	Bacteria	Firmicutes	Bacilli	Lactobacillales	Streptococcaceae	Streptococcus
denovo2812	HousingType	HousingTypePasture	-0.0104954	88	25	5.39451e-07	0.000163634	Bacteria	Firmicutes	Clostridia	Clostridiales	Ruminococcaceae
denovo28159	Farm	Farm 9	-0.00661196	88	23	4.65761e-05	0.0198332	Bacteria	Spirochaetes	Spirochaetes	Spirochaetales	Spirochaetaceae	Treponema
denovo28159	Farm	Farm 3	-0.00661196	88	23	3.51501e-05	0.0159343	Bacteria	Spirochaetes	Spirochaetes	Spirochaetales	Spirochaetaceae	Treponema
denovo28198	Farm	Farm 2	-0.00968445	88	30	4.54653e-05	0.0194953	Bacteria	Firmicutes	Clostridia	Clostridiales	Ruminococcaceae
denovo28214	Farm	Farm 3	-0.0113867	88	44	0.000103767	0.035658	Bacteria	Bacteroidetes	Bacteroidia	Bacteroidales	Bacteroidaceae	5-7N15
denovo283	Farm	Farm 9	-0.0209097	88	37	3.31728e-09	1.03172e-05	Bacteria	Bacteroidetes	Bacteroidia	Bacteroidales	Prevotellaceae	Prevotella
denovo283	Farm	Farm 8	-0.0209097	88	37	3.31728e-09	1.03172e-05	Bacteria	Bacteroidetes	Bacteroidia	Bacteroidales	Prevotellaceae	Prevotella
denovo283	Farm	Farm 3	-0.0139546	88	37	2.19739e-05	0.0112714	Bacteria	Bacteroidetes	Bacteroidia	Bacteroidales	Prevotellaceae	Prevotella
denovo283	Farm	Farm 2	-0.013275	88	37	4.96939e-05	0.0207617	Bacteria	Bacteroidetes	Bacteroidia	Bacteroidales	Prevotellaceae	Prevotella
denovo2833	Farm	Farm 9	0.0155851	88	11	8.14101e-11	4.54601e-07	Bacteria	Bacteroidetes	Bacteroidia	Bacteroidales	BS11
denovo28504	Farm	Farm 3	-0.0137973	88	44	2.89676e-06	0.00256944	Bacteria	Firmicutes	Clostridia	Clostridiales	Ruminococcaceae
denovo28540	Farm	Farm 9	0.010761	88	29	9.27265e-06	0.00604321	Bacteria	Bacteroidetes	Bacteroidia	Bacteroidales	Rikenellaceae
denovo28559	Farm	Farm 7	0.0123986	88	27	2.0427e-05	0.0107934	Bacteria	Firmicutes	Bacilli	Turicibacterales	Turicibacteraceae	Turicibacter
denovo28568	Farm	Farm 7	0.0137208	88	46	1.49807e-05	0.00850061	Bacteria	Firmicutes	Clostridia	Clostridiales	NA	NA	NA
denovo287	Farm	Farm 2	0.0206945	88	60	0.000133211	0.0420152	Bacteria	Bacteroidetes	Bacteroidia	Bacteroidales
denovo28940	Farm	Farm 3	-0.00988524	88	35	5.74411e-05	0.0232892	Bacteria	Firmicutes	Clostridia	Clostridiales	Ruminococcaceae
denovo28973	Farm	Farm 7	-0.00988415	88	36	8.66521e-05	0.0315414	Bacteria	Firmicutes	Clostridia	Clostridiales	Ruminococcaceae
denovo2903	Farm	Farm 7	-0.00725837	88	20	6.75869e-06	0.00482335	Bacteria	Firmicutes	Clostridia	Clostridiales	Ruminococcaceae
denovo2903	Farm	Farm 2	-0.00735361	88	20	5.28015e-06	0.00399237	Bacteria	Firmicutes	Clostridia	Clostridiales	Ruminococcaceae
denovo2903	Farm	Farm 3	-0.00795647	88	20	1.06909e-06	0.00113474	Bacteria	Firmicutes	Clostridia	Clostridiales	Ruminococcaceae
denovo2903	Farm	Farm 8	-0.00795647	88	20	1.55029e-06	0.00156109	Bacteria	Firmicutes	Clostridia	Clostridiales	Ruminococcaceae
denovo29068	Farm	Farm 7	0.00590919	88	16	8.46658e-05	0.0309559	Bacteria	Firmicutes	Clostridia	Clostridiales	Lachnospiraceae	Coprococcus
denovo291	Farm	Farm 2	-0.0158423	88	33	4.37154e-06	0.00355658	Bacteria	Cyanobacteria	4C0d-2	YS2
denovo291	Farm	Farm 8	-0.0133333	88	33	0.000107706	0.0361522	Bacteria	Cyanobacteria	4C0d-2	YS2
denovo291	Farm	Farm 7	-0.0148319	88	33	1.47773e-05	0.00842409	Bacteria	Cyanobacteria	4C0d-2	YS2
denovo2915	Farm	Farm 9	0.00935306	88	21	5.1746e-08	9.21304e-05	Bacteria	Firmicutes	Clostridia	Clostridiales	Lachnospiraceae	Dorea
denovo29213	Farm	Farm 2	-0.0154087	88	70	0.000109627	0.0364854	Bacteria	Bacteroidetes	Bacteroidia	Bacteroidales	RF16
denovo293	Farm	Farm 9	-0.0132925	88	35	0.000163183	0.0488355	Bacteria	Proteobacteria	Gammaproteobacteria	Aeromonadales	Succinivibrionaceae	Succinivibrio
denovo29329	Farm	Farm 7	0.0115305	88	27	1.97329e-05	0.01054	Bacteria	Firmicutes	Clostridia	Clostridiales	Ruminococcaceae	Ruminococcus
denovo29432	Farm	Farm 3	-0.0133571	88	39	8.86203e-06	0.00583754	Bacteria	Bacteroidetes	Bacteroidia	Bacteroidales	Prevotellaceae	Prevotella
denovo29432	Farm	Farm 7	-0.0137549	88	39	5.1108e-06	0.00391191	Bacteria	Bacteroidetes	Bacteroidia	Bacteroidales	Prevotellaceae	Prevotella
denovo2945	Farm	Farm 9	0.00819377	88	21	6.85496e-05	0.0266498	Bacteria	Firmicutes	Clostridia	Clostridiales	Ruminococcaceae
denovo296	Farm	Farm 9	-0.0111493	88	27	4.78252e-06	0.00375466	Bacteria	Firmicutes	Clostridia	Clostridiales	Ruminococcaceae
denovo296	Farm	Farm 2	-0.00910716	88	27	0.000106849	0.0360312	Bacteria	Firmicutes	Clostridia	Clostridiales	Ruminococcaceae
denovo2971	Farm	Farm 3	-0.0136349	88	30	7.62184e-05	0.0285751	Bacteria	Bacteroidetes	Bacteroidia	Bacteroidales	[Paraprevotellaceae]	CF231
denovo29788	Farm	Farm 2	-0.0129128	88	60	6.92159e-05	0.0268239	Bacteria	Firmicutes	Clostridia	Clostridiales	Ruminococcaceae
denovo299	HousingType	HousingTypePasture	0.0148246	88	45	8.00807e-05	0.00899487	Bacteria	Bacteroidetes	Bacteroidia	Bacteroidales	Rikenellaceae
denovo299	DIM	DIMEX	0.0216035	88	45	0.000102776	0.0246361	Bacteria	Bacteroidetes	Bacteroidia	Bacteroidales	Rikenellaceae
denovo29950	Farm	Farm 7	0.0174648	88	64	0.000135083	0.0425512	Bacteria	Bacteroidetes	Bacteroidia	Bacteroidales	RF16
denovo3	Farm	Farm 2	0.0159984	88	41	7.68601e-06	0.00536492	Bacteria	Firmicutes	Clostridia	Clostridiales	Clostridiaceae
denovo30	Farm	Farm 2	0.0427927	88	63	6.278e-05	0.0249596	Bacteria	Spirochaetes	Spirochaetes	Spirochaetales	Spirochaetaceae	Treponema
denovo300	Farm	Farm 9	0.0198998	88	49	5.19898e-05	0.0214688	Bacteria	Bacteroidetes	Bacteroidia	Bacteroidales
denovo30151	Farm	Farm 8	0.0150697	88	20	2.70632e-08	5.47721e-05	Bacteria	Actinobacteria	Coriobacteriia	Coriobacteriales	Coriobacteriaceae
denovo302	Farm	Farm 9	0.0312271	88	26	1.45142e-11	1.0189e-07	Bacteria	Verrucomicrobia	Verruco-5	WCHB1-41	RFP12
denovo30270	Farm	Farm 3	-0.01103	88	15	8.67478e-06	0.00572955	Bacteria	Firmicutes	Clostridia	Clostridiales	Lachnospiraceae	Coprococcus
denovo30270	Farm	Farm 2	-0.00942581	88	15	0.000113278	0.037409	Bacteria	Firmicutes	Clostridia	Clostridiales	Lachnospiraceae	Coprococcus
denovo30270	HousingType	HousingTypePasture	-0.0128002	88	15	6.05439e-07	0.000178151	Bacteria	Firmicutes	Clostridia	Clostridiales	Lachnospiraceae	Coprococcus
denovo303	Farm	Farm 9	0.018011	88	22	1.73336e-10	8.87265e-07	Bacteria	Bacteroidetes	Bacteroidia	Bacteroidales
denovo3038	Farm	Farm 9	-0.0424158	88	11	2.71966e-08	5.47721e-05	Bacteria	Bacteroidetes	Bacteroidia	Bacteroidales	[Paraprevotellaceae]	CF231
denovo3038	Farm	Farm 8	-0.0424158	88	11	2.71966e-08	5.47721e-05	Bacteria	Bacteroidetes	Bacteroidia	Bacteroidales	[Paraprevotellaceae]	CF231
denovo3038	Farm	Farm 2	-0.0424158	88	11	1.69892e-08	3.79477e-05	Bacteria	Bacteroidetes	Bacteroidia	Bacteroidales	[Paraprevotellaceae]	CF231
denovo3038	Farm	Farm 7	-0.0424158	88	11	1.69892e-08	3.79477e-05	Bacteria	Bacteroidetes	Bacteroidia	Bacteroidales	[Paraprevotellaceae]	CF231
denovo3038	Farm	Farm 3	-0.0424158	88	11	1.69892e-08	3.79477e-05	Bacteria	Bacteroidetes	Bacteroidia	Bacteroidales	[Paraprevotellaceae]	CF231
denovo304	Farm	Farm 9	0.0204553	88	16	6.07773e-08	0.000106664	Bacteria	Firmicutes	Clostridia	Clostridiales	Lachnospiraceae
denovo3040	Farm	Farm 9	0.0100729	88	13	7.19506e-09	1.86087e-05	Bacteria	Firmicutes	Clostridia	Clostridiales	Ruminococcaceae
denovo30486	Farm	Farm 8	-0.00888111	88	25	2.63837e-06	0.00237453	Bacteria	Verrucomicrobia	Verrucomicrobiae	Verrucomicrobiales	Verrucomicrobiaceae	Akkermansia
denovo30486	Farm	Farm 7	-0.00952759	88	25	4.05826e-07	0.00051664	Bacteria	Verrucomicrobia	Verrucomicrobiae	Verrucomicrobiales	Verrucomicrobiaceae	Akkermansia
denovo30585	Farm	Farm 2	-0.0143086	88	50	3.25135e-05	0.0152163	Bacteria	Firmicutes	Clostridia	Clostridiales	Ruminococcaceae
denovo3061	Farm	Farm 7	0.0160647	88	17	4.83047e-15	9.1296e-11	Bacteria	Firmicutes	Bacilli	Bacillales	Bacillaceae	Bacillus
denovo30660	Farm	Farm 9	0.00727391	88	15	1.80574e-05	0.00985296	Bacteria	Firmicutes	Clostridia	Clostridiales
denovo30819	Farm	Farm 9	0.00646092	88	20	2.00259e-05	0.0106272	Bacteria	Bacteroidetes	Bacteroidia	Bacteroidales
denovo3090	Farm	Farm 3	-0.00841285	88	30	3.38395e-05	0.0154689	Unassigned	NA	NA	NA	NA	NA	NA
denovo30906	Farm	Farm 3	0.0150837	88	51	0.000161169	0.0484692	Bacteria	Firmicutes	Clostridia	Clostridiales	Clostridiaceae
denovo31026	Farm	Farm 7	0.0144732	88	16	6.69809e-07	0.000783677	Bacteria	Firmicutes	Clostridia	Clostridiales	Lachnospiraceae
denovo313	Farm	Farm 9	0.0185331	88	11	7.86449e-11	4.49373e-07	Bacteria	Bacteroidetes	Bacteroidia	Bacteroidales	p-2534-18B5
denovo31391	HousingType	HousingTypePasture	-0.0194299	88	46	2.02215e-07	7.5279e-05	Bacteria	Firmicutes	Clostridia	Clostridiales	Veillonellaceae	Anaerovibrio
denovo31397	HousingType	HousingTypePasture	0.0067471	88	16	3.57334e-05	0.0050458	Bacteria	Firmicutes	Clostridia	Clostridiales	Lachnospiraceae
denovo3149	Farm	Farm 9	0.0102232	88	16	1.76185e-18	7.21477e-14	Bacteria	Firmicutes	Erysipelotrichi	Erysipelotrichales	Erysipelotrichaceae	[Eubacterium]	NA
denovo315	Farm	Farm 2	0.0145386	88	33	1.03125e-05	0.00652287	Bacteria	Firmicutes	Clostridia	Clostridiales	Lachnospiraceae	Dorea
denovo3150	Farm	Farm 9	0.0084232	88	25	2.41442e-05	0.0120888	Bacteria	Bacteroidetes	Bacteroidia	Bacteroidales	Bacteroidaceae
denovo3175	Farm	Farm 7	0.00851927	88	20	2.77204e-06	0.00246772	Bacteria	Actinobacteria	Actinobacteria	Bifidobacteriales	Bifidobacteriaceae
denovo31857	HousingType	HousingTypePasture	-0.0113196	88	36	0.000459948	0.0327563	Bacteria	Firmicutes	Clostridia	Clostridiales	Lachnospiraceae
denovo3193	Farm	Farm 8	-0.00828947	88	15	3.04449e-06	0.00265778	Bacteria	Firmicutes	Clostridia	Clostridiales	Ruminococcaceae
denovo3193	Farm	Farm 2	-0.00955699	88	15	8.49151e-08	0.000140024	Bacteria	Firmicutes	Clostridia	Clostridiales	Ruminococcaceae
denovo3193	Farm	Farm 3	-0.00955699	88	15	8.49151e-08	0.000140024	Bacteria	Firmicutes	Clostridia	Clostridiales	Ruminococcaceae
denovo3193	Farm	Farm 9	-0.00728481	88	15	3.16898e-05	0.0149161	Bacteria	Firmicutes	Clostridia	Clostridiales	Ruminococcaceae
denovo3193	Farm	Farm 7	-0.00868437	88	15	7.98235e-07	0.000902699	Bacteria	Firmicutes	Clostridia	Clostridiales	Ruminococcaceae
denovo31996	Farm	Farm 9	0.00895739	88	22	4.7735e-05	0.0202565	Bacteria	Bacteroidetes	Bacteroidia	Bacteroidales	Bacteroidaceae
denovo3240	Farm	Farm 3	0.0130157	88	39	7.78924e-05	0.0290412	Bacteria	Bacteroidetes	Bacteroidia	Bacteroidales	Bacteroidaceae	5-7N15
denovo32436	Farm	Farm 8	-0.0072996	88	17	7.56441e-05	0.0284272	Bacteria	Bacteroidetes	Bacteroidia	Bacteroidales	Bacteroidaceae
denovo32449	Farm	Farm 9	-0.0233421	88	68	4.34672e-10	1.9418e-06	Bacteria	Firmicutes	Clostridia	Clostridiales	Ruminococcaceae	Oscillospira
denovo3253	Farm	Farm 2	0.00815369	88	23	4.75782e-06	0.00375466	Bacteria	Actinobacteria	Coriobacteriia	Coriobacteriales	Coriobacteriaceae
denovo32652	Farm	Farm 7	0.00730803	88	19	4.93934e-05	0.0206996	Bacteria	Firmicutes	Clostridia	Clostridiales	Lachnospiraceae
denovo327	Farm	Farm 9	0.0153145	88	15	2.62049e-10	1.23818e-06	Bacteria	Firmicutes	Clostridia	Clostridiales	Ruminococcaceae
denovo328	Farm	Farm 9	0.0190071	88	18	1.43223e-11	1.0189e-07	Unassigned	NA	NA	NA	NA	NA	NA
denovo3287	Farm	Farm 7	-0.00920317	88	36	0.000120943	0.0392006	Bacteria	Spirochaetes	Spirochaetes	Spirochaetales	Spirochaetaceae	Treponema
denovo3287	Farm	Farm 8	-0.0107693	88	36	1.2939e-05	0.00769763	Bacteria	Spirochaetes	Spirochaetes	Spirochaetales	Spirochaetaceae	Treponema
denovo32964	Farm	Farm 9	0.00838501	88	15	1.76921e-06	0.00172948	Bacteria	Bacteroidetes	Bacteroidia	Bacteroidales	Bacteroidaceae
denovo33	Farm	Farm 9	-0.0676188	88	10	1.07441e-08	2.58807e-05	Bacteria	Bacteroidetes	Bacteroidia	Bacteroidales	[Paraprevotellaceae]	CF231
denovo33	Farm	Farm 8	-0.0676188	88	10	1.07441e-08	2.58807e-05	Bacteria	Bacteroidetes	Bacteroidia	Bacteroidales	[Paraprevotellaceae]	CF231
denovo33	Farm	Farm 2	-0.0676188	88	10	6.56913e-09	1.71706e-05	Bacteria	Bacteroidetes	Bacteroidia	Bacteroidales	[Paraprevotellaceae]	CF231
denovo33	Farm	Farm 3	-0.0676188	88	10	6.56913e-09	1.71706e-05	Bacteria	Bacteroidetes	Bacteroidia	Bacteroidales	[Paraprevotellaceae]	CF231
denovo33	Farm	Farm 7	-0.0676188	88	10	6.56913e-09	1.71706e-05	Bacteria	Bacteroidetes	Bacteroidia	Bacteroidales	[Paraprevotellaceae]	CF231
denovo33113	Farm	Farm 7	0.00671036	88	14	0.000143822	0.0444493	Bacteria	Firmicutes	Clostridia	Clostridiales	Ruminococcaceae	Ruminococcus
denovo3312	Farm	Farm 7	0.0144091	88	39	2.53757e-07	0.000338198	Bacteria	Firmicutes	Clostridia	Clostridiales	Ruminococcaceae
denovo3329	Farm	Farm 8	-0.00945048	88	24	1.0783e-05	0.00673358	Bacteria	Bacteroidetes	Bacteroidia	Bacteroidales	Bacteroidaceae
denovo3329	Farm	Farm 7	-0.00784807	88	24	0.000158317	0.0476698	Bacteria	Bacteroidetes	Bacteroidia	Bacteroidales	Bacteroidaceae
denovo3333	Farm	Farm 9	0.0080689	88	32	2.97333e-05	0.0141579	Bacteria	Firmicutes	Clostridia	Clostridiales	Ruminococcaceae
denovo3337	Farm	Farm 9	0.00832255	88	14	5.45286e-07	0.000656749	Bacteria	Firmicutes	Clostridia	Clostridiales	Ruminococcaceae
denovo33382	Farm	Farm 7	-0.0109221	88	35	0.000145903	0.0448785	Bacteria	Firmicutes	Clostridia	Clostridiales	Ruminococcaceae
denovo334	Farm	Farm 9	0.0287426	88	60	1.96229e-07	0.00027394	Bacteria	Bacteroidetes	Bacteroidia	Bacteroidales	Porphyromonadaceae	Paludibacter
denovo33563	Farm	Farm 3	-0.0140953	88	31	1.7643e-05	0.00967609	Bacteria	Proteobacteria	Gammaproteobacteria	Aeromonadales	Succinivibrionaceae	Ruminobacter
denovo3391	HousingType	HousingTypePasture	-0.0151223	88	51	3.30483e-05	0.00479055	Bacteria	Firmicutes	Clostridia	Clostridiales	Ruminococcaceae	Oscillospira
denovo3391	Farm	Farm 8	0.0154681	88	51	1.85273e-05	0.0100489	Bacteria	Firmicutes	Clostridia	Clostridiales	Ruminococcaceae	Oscillospira
denovo3395	Farm	Farm 7	0.0170289	88	41	0.000151166	0.0460242	Bacteria	Bacteroidetes	Bacteroidia	Bacteroidales	Bacteroidaceae	5-7N15
denovo34147	Farm	Farm 3	0.0107423	88	32	6.60244e-05	0.0259557	Bacteria	Bacteroidetes	Bacteroidia	Bacteroidales	[Paraprevotellaceae]	YRC22
denovo34312	Farm	Farm 9	0.0142253	88	44	6.93981e-05	0.0268521	Bacteria	Bacteroidetes	Bacteroidia	Bacteroidales
denovo34555	Farm	Farm 9	-0.00719628	88	22	8.70265e-05	0.0316221	Bacteria	Firmicutes	Clostridia	Clostridiales
denovo3456	Age	Age	-0.00156201	88	23	0.000751105	0.0457932	Bacteria	Firmicutes	Clostridia	Clostridiales	Ruminococcaceae
denovo3458	Farm	Farm 8	0.00966541	88	14	0.000104638	0.0358181	Bacteria	Firmicutes	Clostridia	Clostridiales	Clostridiaceae
denovo34633	Farm	Farm 3	0.00790219	88	20	3.75871e-05	0.0168218	Bacteria	Firmicutes	Clostridia	Clostridiales	Lachnospiraceae	Butyrivibrio
denovo34636	Farm	Farm 7	-0.0120004	88	35	5.60051e-05	0.02282	Bacteria	Bacteroidetes	Bacteroidia	Bacteroidales	Prevotellaceae	Prevotella
denovo34636	Farm	Farm 3	-0.0137685	88	35	6.9375e-06	0.00491223	Bacteria	Bacteroidetes	Bacteroidia	Bacteroidales	Prevotellaceae	Prevotella
denovo34655	Farm	Farm 3	0.0133597	88	52	2.76546e-05	0.0134018	Bacteria	Bacteroidetes	Bacteroidia	Bacteroidales	Bacteroidaceae	5-7N15
denovo3466	Farm	Farm 3	0.00760211	88	25	0.000152727	0.0462702	Bacteria	Bacteroidetes	Bacteroidia	Bacteroidales	Bacteroidaceae	5-7N15
denovo3471	Farm	Farm 7	-0.0126077	88	24	6.13443e-05	0.0245477	Bacteria	Firmicutes	Clostridia	Clostridiales
denovo34839	Farm	Farm 7	0.00616449	88	16	3.14289e-05	0.0148502	Bacteria	Firmicutes	Bacilli	Lactobacillales	Lactobacillaceae	Lactobacillus	ruminis
denovo349	Farm	Farm 9	0.0177865	88	20	4.5548e-11	2.94504e-07	Bacteria	Firmicutes	Clostridia	Clostridiales	Ruminococcaceae
denovo3495	HousingType	HousingTypePasture	0.00830477	88	27	0.000713101	0.0441422	Bacteria	Firmicutes	Clostridia	Clostridiales	Ruminococcaceae	Oscillospira
denovo35	Farm	Farm 7	0.0638255	88	87	1.1898e-05	0.00720031	Bacteria	Firmicutes	Bacilli	Turicibacterales	Turicibacteraceae	Turicibacter
denovo35	Farm	Farm 8	0.0691057	88	87	8.6712e-06	0.00572955	Bacteria	Firmicutes	Bacilli	Turicibacterales	Turicibacteraceae	Turicibacter
denovo35	Farm	Farm 3	0.0835266	88	87	4.98749e-08	8.94471e-05	Bacteria	Firmicutes	Bacilli	Turicibacterales	Turicibacteraceae	Turicibacter
denovo3500	Farm	Farm 9	0.00931715	88	12	0.000106036	0.0360312	Bacteria	Bacteroidetes	Bacteroidia	Bacteroidales
denovo3506	Farm	Farm 7	0.0111023	88	13	6.52045e-05	0.0257568	Bacteria	Firmicutes	Clostridia	Clostridiales	Lachnospiraceae
denovo3507	Farm	Farm 9	-0.0151764	88	32	4.94533e-05	0.0206996	Bacteria	Firmicutes	Clostridia	Clostridiales
denovo35072	Farm	Farm 3	0.0134434	88	53	2.49899e-05	0.0123542	Bacteria	Firmicutes	Bacilli	Turicibacterales	Turicibacteraceae	Turicibacter
denovo353	Farm	Farm 2	0.0169937	88	47	8.34685e-06	0.00563413	Bacteria	Firmicutes	Clostridia	Clostridiales	Lachnospiraceae
denovo35302	Farm	Farm 7	0.00930686	88	24	2.53293e-06	0.00230497	Bacteria	Firmicutes	Clostridia	Clostridiales	Ruminococcaceae	Ruminococcus
denovo35357	Farm	Farm 7	0.0103558	88	15	0.000167529	0.0495927	Unassigned	NA	NA	NA	NA	NA	NA
denovo35432	Farm	Farm 3	-0.0120478	88	51	4.91388e-05	0.0206736	Bacteria	Firmicutes	Clostridia	Clostridiales	Ruminococcaceae
denovo35502	Farm	Farm 9	0.0112896	88	14	4.61197e-08	8.39379e-05	Bacteria	Bacteroidetes	Bacteroidia	Bacteroidales	BS11
denovo356	Farm	Farm 9	0.0139338	88	22	2.09453e-08	4.63626e-05	Bacteria	Firmicutes	Clostridia	Clostridiales
denovo3565	Farm	Farm 9	0.00596169	88	20	0.000166716	0.0494548	Bacteria	Verrucomicrobia	Verrucomicrobiae	Verrucomicrobiales	Verrucomicrobiaceae	Akkermansia
denovo357	Farm	Farm 9	0.0143312	88	49	4.69432e-05	0.0199549	Bacteria	Firmicutes	Clostridia	Clostridiales	Ruminococcaceae
denovo358	Farm	Farm 7	-0.0140434	88	41	0.000102534	0.0353352	Bacteria	Firmicutes	Clostridia	Clostridiales	Ruminococcaceae
denovo35958	Farm	Farm 8	0.0124647	88	48	0.000129133	0.0409393	Bacteria	Firmicutes	Clostridia	Clostridiales	Clostridiaceae	Clostridium	NA
denovo360	DIM	DIML	0.0251402	88	88	0.000280629	0.0497837	Bacteria	Firmicutes	Clostridia	Clostridiales	Ruminococcaceae
denovo361	HousingType	HousingTypePasture	-0.0193702	88	47	0.000664601	0.0420152	Bacteria	Firmicutes	Clostridia	Clostridiales	Lachnospiraceae	Dorea
denovo362	Farm	Farm 2	-0.0155813	88	42	7.46301e-05	0.0282537	Bacteria	Firmicutes	Clostridia	Clostridiales	Ruminococcaceae
denovo3625	HousingType	HousingTypePasture	0.0120991	88	35	0.000100042	0.0106272	Bacteria	Bacteroidetes	Bacteroidia	Bacteroidales	RF16
denovo3633	Parity	Parity	0.00265672	88	31	0.000340361	0.0265482	Bacteria	Spirochaetes	Spirochaetes	Spirochaetales	Spirochaetaceae	Treponema
denovo3642	HousingType	HousingTypePasture	-0.0124754	88	28	0.000124068	0.0123166	Bacteria	Firmicutes	Clostridia	Clostridiales	Lachnospiraceae	Roseburia
denovo36562	Farm	Farm 7	-0.0114053	88	42	2.76539e-05	0.0134018	Bacteria	Spirochaetes	Spirochaetes	Spirochaetales	Spirochaetaceae	Treponema
denovo36562	Farm	Farm 3	-0.0128975	88	42	2.92508e-06	0.00258522	Bacteria	Spirochaetes	Spirochaetes	Spirochaetales	Spirochaetaceae	Treponema
denovo36804	HousingType	HousingTypePasture	-0.0114294	88	40	0.000112442	0.0113926	Bacteria	Firmicutes	Clostridia	Clostridiales	Ruminococcaceae
denovo369	Farm	Farm 9	0.0142235	88	30	4.14843e-09	1.19914e-05	Bacteria	Firmicutes	Clostridia	Clostridiales	Ruminococcaceae
denovo370	Farm	Farm 9	0.0151601	88	31	7.5558e-06	0.00528906	Bacteria	Actinobacteria	Coriobacteriia	Coriobacteriales	Coriobacteriaceae
denovo370	Farm	Farm 8	0.0138517	88	31	3.62687e-05	0.0163508	Bacteria	Actinobacteria	Coriobacteriia	Coriobacteriales	Coriobacteriaceae
denovo3706	HousingType	HousingTypePasture	0.0077567	88	26	0.000573402	0.0377707	Bacteria	Actinobacteria	Coriobacteriia	Coriobacteriales	Coriobacteriaceae	NA	NA
denovo37472	Farm	Farm 3	-0.00930874	88	26	4.2584e-05	0.0184531	Bacteria	Firmicutes	Clostridia	Clostridiales	Ruminococcaceae
denovo37737	Farm	Farm 7	0.0118671	88	27	1.57583e-07	0.00022939	Bacteria	Firmicutes	Clostridia	Clostridiales	Ruminococcaceae	Ruminococcus
denovo3778	Farm	Farm 7	0.00991534	88	13	2.81209e-05	0.013601	Bacteria	Bacteroidetes	Bacteroidia	Bacteroidales	[Paraprevotellaceae]	YRC22
denovo378	Farm	Farm 9	0.0120614	88	31	1.2766e-06	0.00131239	Bacteria	Bacteroidetes	Bacteroidia	Bacteroidales	RF16
denovo37921	HousingType	HousingTypePasture	-0.0146975	88	52	0.000128699	0.0126486	Bacteria	Bacteroidetes	Bacteroidia	Bacteroidales	Bacteroidaceae	5-7N15
denovo38058	Farm	Farm 7	0.0118676	88	16	9.00538e-05	0.032207	Bacteria	Firmicutes	Clostridia	Clostridiales	Peptostreptococcaceae	NA	NA
denovo3867	Farm	Farm 9	0.0107079	88	13	1.97694e-10	9.91293e-07	Bacteria	Firmicutes	Clostridia	Clostridiales	Ruminococcaceae
denovo387	Farm	Farm 9	0.0111603	88	20	8.86039e-05	0.0319677	Bacteria	Firmicutes	Clostridia	Clostridiales	Ruminococcaceae
denovo3881	Farm	Farm 3	0.0161675	88	47	2.54951e-08	5.264e-05	Bacteria	Firmicutes	Clostridia	Clostridiales	Ruminococcaceae	Ruminococcus
denovo3932	Farm	Farm 9	0.00965738	88	13	5.0976e-05	0.0211568	Bacteria	Firmicutes	Clostridia	Clostridiales	Ruminococcaceae
denovo39546	Farm	Farm 3	-0.0103389	88	25	2.84876e-05	0.0137262	Bacteria	Firmicutes	Clostridia	Clostridiales	Lachnospiraceae
denovo39546	Farm	Farm 9	-0.0111576	88	25	1.02982e-05	0.00652287	Bacteria	Firmicutes	Clostridia	Clostridiales	Lachnospiraceae
denovo396	Farm	Farm 7	0.0167399	88	10	7.342e-05	0.0279349	Bacteria	Firmicutes	Erysipelotrichi	Erysipelotrichales	Erysipelotrichaceae	Coprobacillus
denovo39747	Farm	Farm 9	-0.0079526	88	23	6.9123e-05	0.0268239	Bacteria	Firmicutes	Clostridia	Clostridiales	Veillonellaceae	Anaerovibrio
denovo39747	Farm	Farm 8	-0.00786412	88	23	8.18282e-05	0.0301427	Bacteria	Firmicutes	Clostridia	Clostridiales	Veillonellaceae	Anaerovibrio
denovo39747	Farm	Farm 3	-0.00754742	88	23	0.000115628	0.0379764	Bacteria	Firmicutes	Clostridia	Clostridiales	Veillonellaceae	Anaerovibrio
denovo4	Farm	Farm 8	0.080392	88	58	1.03489e-06	0.00110553	Bacteria	Firmicutes	Clostridia	Clostridiales	Peptostreptococcaceae
denovo40249	Farm	Farm 9	0.0115614	88	17	4.30123e-05	0.0185731	Bacteria	Firmicutes	Clostridia	Clostridiales	Ruminococcaceae
denovo4067	Farm	Farm 9	-0.0116938	88	25	5.57307e-06	0.00416202	Bacteria	Firmicutes	Clostridia	Clostridiales	Lachnospiraceae	Lachnospira
denovo4067	Farm	Farm 8	-0.0105473	88	25	3.4406e-05	0.0156636	Bacteria	Firmicutes	Clostridia	Clostridiales	Lachnospiraceae	Lachnospira
denovo40731	Farm	Farm 7	0.0119082	88	24	4.60157e-06	0.00368275	Bacteria	Firmicutes	Clostridia	Clostridiales	Ruminococcaceae
denovo41	Farm	Farm 2	0.040545	88	24	2.47056e-07	0.000331703	Bacteria	Bacteroidetes	Bacteroidia	Bacteroidales	Bacteroidaceae	5-7N15
denovo41107	Farm	Farm 7	0.0108205	88	16	2.41851e-05	0.0120888	Bacteria	Firmicutes	Clostridia	Clostridiales	[Mogibacteriaceae]	Mogibacterium
denovo412	Farm	Farm 8	-0.00938413	88	33	5.20841e-06	0.00396194	Bacteria	Firmicutes	Clostridia	Clostridiales	Ruminococcaceae
denovo4128	Farm	Farm 9	0.00713627	88	20	3.65565e-06	0.00310794	Bacteria	Firmicutes	Clostridia	Clostridiales
denovo41550	Farm	Farm 3	0.0127902	88	27	3.89216e-07	0.000498075	Bacteria	Bacteroidetes	Bacteroidia	Bacteroidales	Bacteroidaceae	5-7N15
denovo4158	Farm	Farm 9	0.00805427	88	18	2.99628e-06	0.00262924	Bacteria	Firmicutes	Clostridia	Clostridiales	Ruminococcaceae
denovo41992	Farm	Farm 9	0.0134036	88	21	1.61896e-06	0.00161044	Bacteria	Bacteroidetes	Bacteroidia	Bacteroidales	Porphyromonadaceae	Paludibacter
denovo4200	Farm	Farm 9	0.0116167	88	15	4.53706e-13	4.84676e-09	Bacteria	Firmicutes	Clostridia	Clostridiales	Ruminococcaceae
denovo42086	Farm	Farm 9	0.00754129	88	21	3.74398e-06	0.00316115	Bacteria	Firmicutes	Clostridia	Clostridiales	Ruminococcaceae
denovo42123	Farm	Farm 3	0.0154005	88	52	7.79443e-06	0.00539077	Bacteria	Bacteroidetes	Bacteroidia	Bacteroidales	Rikenellaceae
denovo42144	Farm	Farm 8	-0.0110507	88	41	8.71429e-05	0.0316221	Bacteria	Firmicutes	Clostridia	Clostridiales	Ruminococcaceae
denovo422	Farm	Farm 3	0.0478707	88	59	3.49986e-05	0.0158949	Bacteria	Actinobacteria	Actinobacteria	Bifidobacteriales	Bifidobacteriaceae	Bifidobacterium	NA
denovo42614	Farm	Farm 9	0.00823208	88	27	0.000125177	0.0403092	Bacteria	Bacteroidetes	Bacteroidia	Bacteroidales	BS11
denovo43028	Farm	Farm 3	-0.0113376	88	42	1.50521e-05	0.00852142	Bacteria	Firmicutes	Clostridia	Clostridiales	Lachnospiraceae	Roseburia
denovo43028	Farm	Farm 9	-0.0125265	88	42	3.24286e-06	0.00278591	Bacteria	Firmicutes	Clostridia	Clostridiales	Lachnospiraceae	Roseburia
denovo431	Farm	Farm 7	-0.0103942	88	26	1.95737e-05	0.0105006	Bacteria	Tenericutes	RF3	ML615J-28
denovo431	HousingType	HousingTypePasture	0.0096569	88	26	6.45699e-05	0.00769763	Bacteria	Tenericutes	RF3	ML615J-28
denovo4325	Farm	Farm 3	0.015979	88	36	3.27904e-05	0.0152818	Bacteria	Firmicutes	Clostridia	Clostridiales	Ruminococcaceae
denovo43431	Farm	Farm 9	0.00992051	88	14	1.57781e-07	0.00022939	Bacteria	Bacteroidetes	Bacteroidia	Bacteroidales
denovo43492	Farm	Farm 8	0.0187973	88	19	1.91322e-09	7.01608e-06	Bacteria	Actinobacteria	Coriobacteriia	Coriobacteriales	Coriobacteriaceae
denovo43533	Farm	Farm 7	0.0122046	88	29	1.49433e-05	0.00849903	Bacteria	Firmicutes	Clostridia	Clostridiales	Lachnospiraceae	Coprococcus
denovo43652	HousingType	HousingTypePasture	-0.0110247	88	40	0.000469014	0.0332573	Bacteria	Bacteroidetes	Bacteroidia	Bacteroidales	Porphyromonadaceae	Paludibacter
denovo4373	Farm	Farm 9	0.0118332	88	30	1.07609e-06	0.00113474	Bacteria	Bacteroidetes	Bacteroidia	Bacteroidales	Bacteroidaceae
denovo441	Farm	Farm 9	0.0120264	88	21	1.30263e-05	0.00773083	Bacteria	Firmicutes	Clostridia	Clostridiales	Ruminococcaceae
denovo442	Farm	Farm 9	0.0113986	88	29	1.01187e-06	0.00108566	Bacteria	Firmicutes	Clostridia	Clostridiales	Ruminococcaceae
denovo447	Farm	Farm 9	0.00705921	88	22	0.000106866	0.0360312	Bacteria	Bacteroidetes	Bacteroidia	Bacteroidales	[Paraprevotellaceae]	[Prevotella]
denovo44826	Farm	Farm 3	0.0073218	88	29	0.000117631	0.0385361	Bacteria	Firmicutes	Clostridia	Clostridiales
denovo4495	Farm	Farm 3	0.00811837	88	11	2.47192e-05	0.0122946	Bacteria	Firmicutes	Clostridia	Clostridiales	[Mogibacteriaceae]
denovo45	Farm	Farm 3	-0.0171981	88	37	7.54867e-05	0.0284272	Bacteria	Firmicutes	Clostridia	Clostridiales	Veillonellaceae	Selenomonas	NA
denovo45	Farm	Farm 9	-0.0208335	88	37	3.71943e-06	0.00315125	Bacteria	Firmicutes	Clostridia	Clostridiales	Veillonellaceae	Selenomonas	NA
denovo4542	Farm	Farm 3	0.010456	88	35	0.000107052	0.0360312	Bacteria	Firmicutes	Clostridia	Clostridiales	Clostridiaceae
denovo45420	Farm	Farm 3	0.0101306	88	14	2.09662e-05	0.0110072	Bacteria	Actinobacteria	Actinobacteria	Bifidobacteriales	Bifidobacteriaceae	Bifidobacterium	NA
denovo45433	Farm	Farm 3	0.0137102	88	57	1.9653e-05	0.0105201	Bacteria	Firmicutes	Clostridia	Clostridiales	Lachnospiraceae	Butyrivibrio
denovo45537	Farm	Farm 8	-0.00654315	88	25	0.000100965	0.0349395	Bacteria	Firmicutes	Clostridia	Clostridiales	Ruminococcaceae
denovo45537	Farm	Farm 7	-0.00726777	88	25	1.40283e-05	0.00816763	Bacteria	Firmicutes	Clostridia	Clostridiales	Ruminococcaceae
denovo4592	HousingType	HousingTypePasture	-0.0157576	88	37	3.63518e-05	0.00511842	Bacteria	Firmicutes	Clostridia	Clostridiales	Lachnospiraceae
denovo46042	Farm	Farm 9	-0.0111862	88	30	1.88689e-06	0.00181097	Bacteria	Firmicutes	Clostridia	Clostridiales	Ruminococcaceae
denovo46042	Farm	Farm 8	-0.00988827	88	30	1.93226e-05	0.0104113	Bacteria	Firmicutes	Clostridia	Clostridiales	Ruminococcaceae
denovo46042	Farm	Farm 3	-0.00929989	88	30	4.00016e-05	0.0175507	Bacteria	Firmicutes	Clostridia	Clostridiales	Ruminococcaceae
denovo4614	Farm	Farm 9	0.0130172	88	26	1.55309e-05	0.00877229	Bacteria	Bacteroidetes	Bacteroidia	Bacteroidales	Rikenellaceae
denovo4616	Farm	Farm 7	-0.00896381	88	32	4.1455e-05	0.0180274	Bacteria	Firmicutes	Clostridia	Clostridiales	Ruminococcaceae
denovo46244	Farm	Farm 9	-0.0123098	88	33	6.33831e-07	0.000759669	Bacteria	Proteobacteria	Gammaproteobacteria	Aeromonadales	Succinivibrionaceae	Succinivibrio
denovo46244	Farm	Farm 3	-0.00983575	88	33	3.90305e-05	0.0172478	Bacteria	Proteobacteria	Gammaproteobacteria	Aeromonadales	Succinivibrionaceae	Succinivibrio
denovo4637	Farm	Farm 9	0.00914806	88	15	4.19926e-07	0.000529107	Bacteria	Bacteroidetes	Bacteroidia	Bacteroidales
denovo465	Farm	Farm 3	-0.0235442	88	42	5.74172e-12	4.70247e-08	Bacteria	Firmicutes	Clostridia	Clostridiales	Ruminococcaceae
denovo465	Farm	Farm 9	-0.017382	88	42	1.03577e-07	0.000158067	Bacteria	Firmicutes	Clostridia	Clostridiales	Ruminococcaceae
denovo465	Farm	Farm 2	-0.0221187	88	42	5.25613e-11	3.31136e-07	Bacteria	Firmicutes	Clostridia	Clostridiales	Ruminococcaceae
denovo465	Farm	Farm 8	-0.0160772	88	42	6.44495e-07	0.000760266	Bacteria	Firmicutes	Clostridia	Clostridiales	Ruminococcaceae
denovo471	Farm	Farm 8	0.0194206	88	28	1.31752e-10	7.03725e-07	Bacteria	Firmicutes	Clostridia	Clostridiales	Ruminococcaceae
denovo471	Farm	Farm 9	0.0179987	88	28	1.4663e-09	5.62923e-06	Bacteria	Firmicutes	Clostridia	Clostridiales	Ruminococcaceae
denovo4727	Farm	Farm 3	0.0121415	88	52	8.03425e-05	0.0297291	Bacteria	Firmicutes	Clostridia	Clostridiales	Lachnospiraceae	Epulopiscium
denovo47406	HousingType	HousingTypePasture	-0.0148458	88	41	0.000492081	0.0344457	Bacteria	Actinobacteria	Actinobacteria	Bifidobacteriales	Bifidobacteriaceae	Bifidobacterium	NA
denovo475	HousingType	HousingTypePasture	0.0238964	88	61	3.97158e-05	0.00542527	Bacteria	Firmicutes	Clostridia	Clostridiales	[Mogibacteriaceae]	Mogibacterium
denovo47521	Farm	Farm 7	0.00787196	88	24	9.64167e-05	0.0338423	Bacteria	Firmicutes	Clostridia	Clostridiales	Lachnospiraceae	Butyrivibrio
denovo48	Farm	Farm 2	-0.0221989	88	40	5.83821e-06	0.00432063	Bacteria	Bacteroidetes	Bacteroidia	Bacteroidales
denovo48	Farm	Farm 3	-0.0198728	88	40	4.04044e-05	0.0176633	Bacteria	Bacteroidetes	Bacteroidia	Bacteroidales
denovo480	Farm	Farm 8	-0.0164008	88	27	6.41161e-07	0.000760266	Bacteria	Firmicutes	Clostridia	Clostridiales	Lachnospiraceae	Coprococcus
denovo480	Farm	Farm 9	-0.0172873	88	27	1.90844e-07	0.000269486	Bacteria	Firmicutes	Clostridia	Clostridiales	Lachnospiraceae	Coprococcus
denovo480	Farm	Farm 2	-0.0125747	88	27	6.45684e-05	0.0255466	Bacteria	Firmicutes	Clostridia	Clostridiales	Lachnospiraceae	Coprococcus
denovo480	Farm	Farm 3	-0.0137633	88	27	1.46311e-05	0.00839921	Bacteria	Firmicutes	Clostridia	Clostridiales	Lachnospiraceae	Coprococcus
denovo48157	Farm	Farm 3	0.0120809	88	26	4.34319e-08	8.02348e-05	Bacteria	Firmicutes	Clostridia	Clostridiales	Lachnospiraceae	Coprococcus
denovo484	Farm	Farm 2	-0.0251406	88	77	2.21394e-05	0.0113326	Bacteria	Bacteroidetes	Bacteroidia	Bacteroidales	Rikenellaceae
denovo48464	Farm	Farm 3	-0.00989589	88	31	5.58646e-05	0.0228005	Bacteria	Bacteroidetes	Bacteroidia	Bacteroidales	Rikenellaceae
denovo486	Farm	Farm 3	-0.0125889	88	47	2.46194e-06	0.00224869	Bacteria	Firmicutes	Clostridia	Clostridiales
denovo48923	Farm	Farm 3	0.00772011	88	19	5.81045e-06	0.00431307	Bacteria	Bacteroidetes	Bacteroidia	Bacteroidales	Bacteroidaceae	5-7N15
denovo495	Farm	Farm 9	0.00767244	88	15	2.45228e-09	8.3684e-06	Bacteria	Firmicutes	Clostridia	Clostridiales	Ruminococcaceae
denovo49892	HousingType	HousingTypePasture	-0.0114333	88	34	5.26022e-05	0.00661093	Bacteria	Firmicutes	Clostridia	Clostridiales	Lachnospiraceae	Roseburia
denovo5	Farm	Farm 8	0.0984125	88	24	1.90611e-05	0.010293	Bacteria	Spirochaetes	Spirochaetes	Spirochaetales	Spirochaetaceae	Treponema
denovo50269	Farm	Farm 8	-0.00771467	88	12	3.75032e-05	0.0168148	Bacteria	Bacteroidetes	Bacteroidia	Bacteroidales	Bacteroidaceae	5-7N15
denovo50269	Farm	Farm 2	-0.0071118	88	12	0.000100123	0.0347949	Bacteria	Bacteroidetes	Bacteroidia	Bacteroidales	Bacteroidaceae	5-7N15
denovo50269	Farm	Farm 9	-0.00771467	88	12	3.75032e-05	0.0168148	Bacteria	Bacteroidetes	Bacteroidia	Bacteroidales	Bacteroidaceae	5-7N15
denovo5036	Farm	Farm 9	0.00928143	88	18	2.19303e-09	7.8091e-06	Bacteria	Firmicutes	Clostridia	Clostridiales	Ruminococcaceae
denovo50519	HousingType	HousingTypePasture	-0.0069657	88	17	0.000298178	0.0240599	Bacteria	Actinobacteria	Coriobacteriia	Coriobacteriales	Coriobacteriaceae
denovo5095	Farm	Farm 9	0.0109343	88	14	0.000148536	0.0453358	Unassigned	NA	NA	NA	NA	NA	NA
denovo513	Farm	Farm 7	0.023695	88	58	1.68512e-05	0.00931124	Bacteria	Firmicutes	Clostridia	Clostridiales	Lachnospiraceae	Butyrivibrio
denovo51848	Farm	Farm 3	0.012812	88	40	7.3479e-06	0.00515823	Bacteria	Bacteroidetes	Bacteroidia	Bacteroidales	Bacteroidaceae	5-7N15
denovo519	Farm	Farm 2	-0.0130851	88	36	0.00012024	0.039078	Bacteria	Firmicutes	Clostridia	Clostridiales	Ruminococcaceae
denovo520	Farm	Farm 9	0.0054855	88	18	0.000108547	0.0362649	Bacteria	Firmicutes	Clostridia	Clostridiales	Ruminococcaceae
denovo52015	Farm	Farm 9	-0.0104918	88	30	9.63044e-05	0.0338423	Bacteria	Actinobacteria	Actinobacteria	Bifidobacteriales	Bifidobacteriaceae	Bifidobacterium	adolescentis
denovo523	HousingType	HousingTypePasture	0.0154628	88	47	1.31341e-05	0.00237282	Bacteria	Firmicutes	Clostridia	Clostridiales	Ruminococcaceae
denovo524	Farm	Farm 9	0.0148594	88	17	2.02271e-07	0.000279203	Bacteria	Firmicutes	Clostridia	Clostridiales	Ruminococcaceae	Oscillospira
denovo5270	HousingType	HousingTypePasture	-0.0124681	88	44	4.75989e-06	0.00103413	Bacteria	Firmicutes	Clostridia	Clostridiales	Lachnospiraceae
denovo52836	Farm	Farm 7	-0.00842547	88	23	1.38067e-05	0.00809618	Bacteria	Cyanobacteria	4C0d-2	YS2
denovo52836	Farm	Farm 8	-0.0073057	88	23	0.000168601	0.0497899	Bacteria	Cyanobacteria	4C0d-2	YS2
denovo531	Farm	Farm 9	0.0114238	88	14	1.0334e-09	4.16242e-06	Bacteria	Bacteroidetes	Bacteroidia	Bacteroidales
denovo542	Farm	Farm 2	0.0120677	88	35	0.000115769	0.0379764	Bacteria	Bacteroidetes	Bacteroidia	Bacteroidales	Bacteroidaceae	5-7N15
denovo5426	Farm	Farm 9	0.0115268	88	12	3.39208e-07	0.00043865	Bacteria	Bacteroidetes	Bacteroidia	Bacteroidales
denovo5457	Farm	Farm 7	0.00968718	88	35	7.11487e-05	0.0273572	Bacteria	Firmicutes	Clostridia	Clostridiales	Peptostreptococcaceae	NA	NA
denovo54696	Farm	Farm 3	0.0114745	88	35	2.38614e-05	0.0119972	Bacteria	Firmicutes	Clostridia	Clostridiales	Lachnospiraceae	NA	NA
denovo555	Farm	Farm 7	-0.0125226	88	33	5.53951e-06	0.00414957	Bacteria	Bacteroidetes	Bacteroidia	Bacteroidales	Bacteroidaceae
denovo555	Farm	Farm 8	-0.0136996	88	33	1.29562e-06	0.00132089	Bacteria	Bacteroidetes	Bacteroidia	Bacteroidales	Bacteroidaceae
denovo555	Farm	Farm 2	-0.0117004	88	33	1.8957e-05	0.0102594	Bacteria	Bacteroidetes	Bacteroidia	Bacteroidales	Bacteroidaceae
denovo555	Farm	Farm 3	-0.0122281	88	33	8.64817e-06	0.00572955	Bacteria	Bacteroidetes	Bacteroidia	Bacteroidales	Bacteroidaceae
denovo556	Farm	Farm 3	-0.0091134	88	23	1.64095e-06	0.00162573	Bacteria	Firmicutes	Clostridia	Clostridiales
denovo556	Farm	Farm 9	-0.0091134	88	23	2.35417e-06	0.00217451	Bacteria	Firmicutes	Clostridia	Clostridiales
denovo556	Farm	Farm 8	-0.00760932	88	23	5.84478e-05	0.0236584	Bacteria	Firmicutes	Clostridia	Clostridiales
denovo556	Farm	Farm 2	-0.00699812	88	23	0.000154641	0.0467921	Bacteria	Firmicutes	Clostridia	Clostridiales
denovo55604	Farm	Farm 7	-0.00847091	88	25	8.965e-05	0.0321562	Bacteria	Firmicutes	Clostridia	Clostridiales	Lachnospiraceae	Butyrivibrio
denovo55604	Farm	Farm 3	-0.0083489	88	25	0.000110864	0.0367106	Bacteria	Firmicutes	Clostridia	Clostridiales	Lachnospiraceae	Butyrivibrio
denovo56	HousingType	HousingTypePasture	0.0530617	88	71	1.56597e-10	2.07977e-07	Bacteria	Firmicutes	Clostridia	Clostridiales	Peptostreptococcaceae	NA	NA
denovo56	Farm	Farm 2	0.0357962	88	71	2.93761e-06	0.00258699	Bacteria	Firmicutes	Clostridia	Clostridiales	Peptostreptococcaceae	NA	NA
denovo560	Farm	Farm 9	0.0108599	88	25	8.02668e-05	0.0297291	Bacteria	Firmicutes	Clostridia	Clostridiales	Ruminococcaceae	Ruminococcus
denovo56125	Farm	Farm 7	0.00939319	88	13	0.000136397	0.0428552	Bacteria	Bacteroidetes	Bacteroidia	Bacteroidales
denovo57	Farm	Farm 9	-0.026606	88	52	4.46303e-05	0.0191708	Bacteria	Firmicutes	Clostridia	Clostridiales	Lachnospiraceae	Roseburia
denovo57179	HousingType	HousingTypePasture	-0.00925485	88	16	6.88226e-05	0.00809077	Bacteria	Proteobacteria	Gammaproteobacteria	Aeromonadales	Succinivibrionaceae	Succinivibrio
denovo572	HousingType	HousingTypePasture	0.0345898	88	67	4.73138e-09	4.00863e-06	Bacteria	Firmicutes	Clostridia	Clostridiales	Lachnospiraceae
denovo577	HousingType	HousingTypePasture	-0.00888666	88	26	0.000241278	0.0204069	Bacteria	Firmicutes	Clostridia	Clostridiales	Ruminococcaceae
denovo5777	Farm	Farm 9	0.0126148	88	20	1.07269e-06	0.00113474	Bacteria	Bacteroidetes	Bacteroidia	Bacteroidales
denovo58	Farm	Farm 8	0.0709192	88	86	4.45789e-06	0.00361486	Bacteria	Firmicutes	Clostridia	Clostridiales	Clostridiaceae
denovo58	Farm	Farm 7	0.059954	88	86	2.95454e-05	0.0140957	Bacteria	Firmicutes	Clostridia	Clostridiales	Clostridiaceae
denovo58	Farm	Farm 3	0.0703782	88	86	2.03214e-06	0.00192037	Bacteria	Firmicutes	Clostridia	Clostridiales	Clostridiaceae
denovo590	HousingType	HousingTypePasture	0.0127545	88	11	3.24543e-14	1.13915e-10	Bacteria	Firmicutes	Clostridia	Clostridiales	Ruminococcaceae	Ruminococcus
denovo590	Farm	Farm 8	-0.0127545	88	11	6.57605e-14	1.07716e-09	Bacteria	Firmicutes	Clostridia	Clostridiales	Ruminococcaceae	Ruminococcus
denovo590	Farm	Farm 7	-0.0120535	88	11	3.26855e-13	4.01542e-09	Bacteria	Firmicutes	Clostridia	Clostridiales	Ruminococcaceae	Ruminococcus
denovo596	Farm	Farm 9	0.0196692	88	13	9.74214e-08	0.000150016	Bacteria	Bacteroidetes	Bacteroidia	Bacteroidales
denovo60	Farm	Farm 7	0.0133747	88	24	9.04782e-07	0.00100302	Bacteria	Firmicutes	Clostridia	Clostridiales	Ruminococcaceae	Ruminococcus
denovo603	Farm	Farm 9	0.0116602	88	32	4.32458e-06	0.00354183	Bacteria	Firmicutes	Clostridia	Clostridiales	Ruminococcaceae
denovo6075	Farm	Farm 3	-0.011179	88	33	7.63197e-05	0.0285751	Bacteria	Firmicutes	Clostridia	Clostridiales
denovo6075	Farm	Farm 7	-0.0112326	88	33	7.09891e-05	0.0273572	Bacteria	Firmicutes	Clostridia	Clostridiales
denovo6108	Farm	Farm 8	-0.0230049	88	44	5.3409e-05	0.0219441	Bacteria	Proteobacteria	Gammaproteobacteria	Aeromonadales	Succinivibrionaceae	Ruminobacter
denovo6108	Farm	Farm 9	-0.0259562	88	44	6.74005e-06	0.00482335	Bacteria	Proteobacteria	Gammaproteobacteria	Aeromonadales	Succinivibrionaceae	Ruminobacter
denovo615	Farm	Farm 2	-0.00666542	88	25	0.000126236	0.0403929	Bacteria	Lentisphaerae	[Lentisphaeria]	Victivallales	Victivallaceae
denovo62	Farm	Farm 8	-0.0292117	88	57	3.44255e-05	0.0156636	Bacteria	Bacteroidetes	Bacteroidia	Bacteroidales	[Paraprevotellaceae]	CF231
denovo62	Farm	Farm 3	-0.0261147	88	57	0.00012558	0.0403332	Bacteria	Bacteroidetes	Bacteroidia	Bacteroidales	[Paraprevotellaceae]	CF231
denovo623	Farm	Farm 7	-0.0134286	88	26	1.16049e-07	0.000172808	Bacteria	Proteobacteria	Alphaproteobacteria	Rickettsiales
denovo623	Farm	Farm 8	-0.011893	88	26	2.54999e-06	0.00231193	Bacteria	Proteobacteria	Alphaproteobacteria	Rickettsiales
denovo627	HousingType	HousingTypePasture	-0.0188417	88	37	1.46203e-12	3.78128e-09	Bacteria	Firmicutes	Clostridia	Clostridiales
denovo629	Farm	Farm 7	0.0270083	88	41	7.27877e-07	0.000839622	Bacteria	Firmicutes	Clostridia	Clostridiales	Ruminococcaceae	Ruminococcus
denovo639	Farm	Farm 7	0.0285106	88	83	6.44179e-07	0.000760266	Bacteria	Firmicutes	Clostridia	Clostridiales	Peptostreptococcaceae	NA	NA
denovo639	Farm	Farm 2	0.0214266	88	83	0.000152134	0.0462042	Bacteria	Firmicutes	Clostridia	Clostridiales	Peptostreptococcaceae	NA	NA
denovo64	Farm	Farm 8	-0.0521967	88	82	2.55204e-09	8.58954e-06	Bacteria	Firmicutes	Clostridia	Clostridiales	Lachnospiraceae	Butyrivibrio
denovo651	Farm	Farm 2	-0.0148999	88	53	0.000122299	0.039486	Bacteria	Firmicutes	Clostridia	Clostridiales	Ruminococcaceae
denovo651	Farm	Farm 8	-0.0158902	88	53	0.000101852	0.0351971	Bacteria	Firmicutes	Clostridia	Clostridiales	Ruminococcaceae
denovo6511	Farm	Farm 2	-0.0121164	88	54	0.000138617	0.0432931	Bacteria	Bacteroidetes	Bacteroidia	Bacteroidales	RF16
denovo652	Farm	Farm 7	-0.00807867	88	23	3.19331e-05	0.0150019	Bacteria	Tenericutes	RF3	ML615J-28
denovo652	Farm	Farm 8	-0.00735746	88	23	0.000168875	0.0498111	Bacteria	Tenericutes	RF3	ML615J-28
denovo653	Farm	Farm 3	-0.0275859	88	51	8.20424e-05	0.0301764	Bacteria	Proteobacteria	Gammaproteobacteria	Aeromonadales	Succinivibrionaceae	Ruminobacter
denovo654	Farm	Farm 3	-0.0191358	88	65	1.28486e-06	0.00131538	Bacteria	Firmicutes	Clostridia	Clostridiales	Ruminococcaceae
denovo654	Farm	Farm 2	-0.0165478	88	65	2.30211e-05	0.0116384	Bacteria	Firmicutes	Clostridia	Clostridiales	Ruminococcaceae
denovo6589	Farm	Farm 9	0.0106246	88	24	4.57491e-05	0.0195148	Bacteria	Firmicutes	Clostridia	Clostridiales	Ruminococcaceae
denovo660	Farm	Farm 7	-0.0107539	88	37	1.62114e-05	0.0090526	Bacteria	Firmicutes	Clostridia	Clostridiales	Ruminococcaceae	Ruminococcus
denovo660	Farm	Farm 8	-0.0115265	88	37	6.33088e-06	0.00462946	Bacteria	Firmicutes	Clostridia	Clostridiales	Ruminococcaceae	Ruminococcus
denovo6694	Farm	Farm 7	0.0112182	88	14	8.54669e-06	0.00570631	Bacteria	Bacteroidetes	Bacteroidia	Bacteroidales	Bacteroidaceae	5-7N15
denovo676	Farm	Farm 9	0.0219252	88	38	1.93393e-07	0.000271524	Bacteria	Bacteroidetes	Bacteroidia	Bacteroidales	Rikenellaceae
denovo684	Farm	Farm 7	0.0252868	88	18	1.25458e-05	0.0075367	Bacteria	Firmicutes	Clostridia	Clostridiales	Lachnospiraceae	Coprococcus
denovo6858	Farm	Farm 3	-0.0113522	88	37	2.94955e-05	0.0140957	Bacteria	Firmicutes	Clostridia	Clostridiales	Ruminococcaceae
denovo69	Farm	Farm 7	0.0143303	88	30	1.38314e-08	3.26766e-05	Bacteria	Firmicutes	Clostridia	Clostridiales	Ruminococcaceae	Ruminococcus
denovo696	Farm	Farm 3	0.0220927	88	63	4.66806e-06	0.00371179	Bacteria	Firmicutes	Clostridia	Clostridiales	Ruminococcaceae	Ruminococcus
denovo697	Farm	Farm 7	0.0246545	88	75	5.07634e-06	0.0039099	Bacteria	Bacteroidetes	Bacteroidia	Bacteroidales	Bacteroidaceae	5-7N15
denovo6991	Farm	Farm 3	0.0116399	88	25	7.46424e-07	0.000856992	Bacteria	Firmicutes	Clostridia	Clostridiales	Clostridiaceae	NA	NA
denovo704	Farm	Farm 9	0.00800789	88	24	3.98351e-05	0.0175411	Bacteria	Firmicutes	Clostridia	Clostridiales	Ruminococcaceae
denovo717	Farm	Farm 9	0.0113729	88	25	4.97707e-05	0.0207617	Bacteria	Bacteroidetes	Bacteroidia	Bacteroidales	Bacteroidaceae	5-7N15
denovo719	Farm	Farm 9	0.0216395	88	15	8.05811e-25	1.97988e-19	Bacteria	Bacteroidetes	Bacteroidia	Bacteroidales	Bacteroidaceae	BF311
denovo7249	HousingType	HousingTypePasture	-0.0163399	88	26	1.53063e-05	0.00265778	Bacteria	Firmicutes	Clostridia	Clostridiales
denovo7338	HousingType	HousingTypePasture	-0.0118577	88	29	1.13728e-05	0.00210891	Bacteria	Firmicutes	Clostridia	Clostridiales
denovo7355	Farm	Farm 3	-0.00913297	88	34	6.35277e-05	0.0252161	Bacteria	Firmicutes	Clostridia	Clostridiales	Ruminococcaceae
denovo7355	Farm	Farm 8	-0.0106328	88	34	6.41974e-06	0.0046805	Bacteria	Firmicutes	Clostridia	Clostridiales	Ruminococcaceae
denovo7355	Farm	Farm 7	-0.010442	88	34	6.48698e-06	0.00471553	Bacteria	Firmicutes	Clostridia	Clostridiales	Ruminococcaceae
denovo739	HousingType	HousingTypePasture	-0.00805354	88	26	0.000143326	0.0137559	Bacteria	Firmicutes	Clostridia	Clostridiales
denovo742	HousingType	HousingTypePasture	0.010659	88	35	3.92734e-05	0.00539077	Bacteria	Firmicutes	Clostridia	Clostridiales
denovo746	Farm	Farm 9	0.0366483	88	22	6.24913e-08	0.000108894	Bacteria	Bacteroidetes	Bacteroidia	Bacteroidales
denovo748	Farm	Farm 7	-0.0176047	88	82	0.000135623	0.0426667	Bacteria	Firmicutes	Clostridia	Clostridiales	Ruminococcaceae
denovo748	Farm	Farm 2	-0.0192793	88	82	4.87115e-05	0.020529	Bacteria	Firmicutes	Clostridia	Clostridiales	Ruminococcaceae
denovo753	Farm	Farm 9	0.0119483	88	22	1.58149e-06	0.00157956	Bacteria	Firmicutes	Clostridia	Clostridiales
denovo7538	Farm	Farm 8	-0.0121306	88	41	0.00015173	0.0461388	Bacteria	Firmicutes	Clostridia	Clostridiales	Ruminococcaceae
denovo76	Farm	Farm 3	-0.0157468	88	28	7.46109e-05	0.0282537	Bacteria	Firmicutes	Clostridia	Clostridiales	Lachnospiraceae	NA	NA
denovo76	Farm	Farm 9	-0.0196702	88	28	1.97587e-06	0.00187441	Bacteria	Firmicutes	Clostridia	Clostridiales	Lachnospiraceae	NA	NA
denovo764	Farm	Farm 8	-0.0146905	88	22	6.62818e-05	0.0259736	Bacteria	Firmicutes	Clostridia	Clostridiales
denovo764	Farm	Farm 9	-0.0164282	88	22	1.02795e-05	0.00652287	Bacteria	Firmicutes	Clostridia	Clostridiales
denovo767	Farm	Farm 2	-0.0117635	88	20	0.000114112	0.0376339	Bacteria	Firmicutes	Clostridia	Clostridiales	Ruminococcaceae
denovo7695	Farm	Farm 3	0.00994537	88	29	3.15937e-05	0.0148994	Bacteria	Bacteroidetes	Bacteroidia	Bacteroidales	Prevotellaceae	Prevotella	NA
denovo7695	Farm	Farm 2	0.0106941	88	29	8.95706e-06	0.00588436	Bacteria	Bacteroidetes	Bacteroidia	Bacteroidales	Prevotellaceae	Prevotella	NA
denovo7763	Farm	Farm 9	-0.0176025	88	41	1.1136e-05	0.00685742	Bacteria	Actinobacteria	Actinobacteria	Bifidobacteriales	Bifidobacteriaceae	Bifidobacterium	adolescentis
denovo7763	Farm	Farm 8	-0.015677	88	41	7.53822e-05	0.0284272	Bacteria	Actinobacteria	Actinobacteria	Bifidobacteriales	Bifidobacteriaceae	Bifidobacterium	adolescentis
denovo7786	Farm	Farm 9	-0.0103307	88	35	5.65889e-05	0.0229816	Bacteria	Proteobacteria	Betaproteobacteria	Burkholderiales	Alcaligenaceae	Sutterella
denovo7786	Farm	Farm 3	-0.0104069	88	35	3.81606e-05	0.0169335	Bacteria	Proteobacteria	Betaproteobacteria	Burkholderiales	Alcaligenaceae	Sutterella
denovo783	Farm	Farm 9	0.012425	88	40	1.7299e-05	0.00950864	Bacteria	Firmicutes	Clostridia	Clostridiales	Ruminococcaceae
denovo7839	Farm	Farm 9	0.0135712	88	13	1.49676e-15	3.06461e-11	Bacteria	Firmicutes	Clostridia	Clostridiales	Ruminococcaceae
denovo7845	Farm	Farm 7	0.0106794	88	36	0.000163731	0.0489401	Unassigned	NA	NA	NA	NA	NA	NA
denovo7860	Farm	Farm 7	-0.0160203	88	42	5.91823e-09	1.59792e-05	Bacteria	Firmicutes	Clostridia	Clostridiales	Ruminococcaceae
denovo7860	Farm	Farm 3	-0.0177582	88	42	2.58388e-10	1.23818e-06	Bacteria	Firmicutes	Clostridia	Clostridiales	Ruminococcaceae
denovo7860	Farm	Farm 9	-0.0100006	88	42	0.00014508	0.0447255	Bacteria	Firmicutes	Clostridia	Clostridiales	Ruminococcaceae
denovo7860	Farm	Farm 8	-0.0178788	88	42	3.6536e-10	1.66239e-06	Bacteria	Firmicutes	Clostridia	Clostridiales	Ruminococcaceae
denovo787	Farm	Farm 9	0.00861446	88	13	2.36399e-09	8.18075e-06	Bacteria	Firmicutes	Clostridia	Clostridiales	Ruminococcaceae
denovo796	HousingType	HousingTypePasture	-0.0110081	88	35	0.000524948	0.0358411	Bacteria	Firmicutes	Clostridia	Clostridiales
denovo798	Farm	Farm 8	-0.00920173	88	43	0.000104538	0.0358181	Bacteria	Firmicutes	Clostridia	Clostridiales	[Mogibacteriaceae]
denovo8057	Farm	Farm 8	-0.0149778	88	50	5.32725e-08	9.41658e-05	Bacteria	Firmicutes	Clostridia	Clostridiales	Ruminococcaceae
denovo8057	Farm	Farm 3	-0.0107493	88	50	3.53682e-05	0.0160036	Bacteria	Firmicutes	Clostridia	Clostridiales	Ruminococcaceae
denovo8057	Farm	Farm 7	-0.0122922	88	50	3.15521e-06	0.0027297	Bacteria	Firmicutes	Clostridia	Clostridiales	Ruminococcaceae
denovo8068	Farm	Farm 9	0.00705119	88	20	5.44509e-05	0.0222976	Bacteria	Verrucomicrobia	Verrucomicrobiae	Verrucomicrobiales	Verrucomicrobiaceae	Akkermansia
denovo8094	Farm	Farm 9	0.00732213	88	20	1.13766e-06	0.00118946	Bacteria	Firmicutes	Clostridia	Clostridiales	Ruminococcaceae
denovo811	Farm	Farm 9	0.00640499	88	18	3.76032e-06	0.00316408	Bacteria	Firmicutes	Clostridia	Clostridiales	Lachnospiraceae	Dorea
denovo8159	Farm	Farm 9	0.00848326	88	27	0.000110243	0.0365765	Bacteria	Firmicutes	Clostridia	Clostridiales	Ruminococcaceae
denovo827	HousingType	HousingTypePasture	0.0126207	88	42	0.00012272	0.0122322	Bacteria	Firmicutes	Clostridia	Clostridiales
denovo828	Farm	Farm 7	0.0188371	88	41	8.84693e-08	0.000143953	Bacteria	Firmicutes	Clostridia	Clostridiales	Ruminococcaceae	Ruminococcus
denovo829	HousingType	HousingTypePasture	-0.010561	88	45	0.000239842	0.0203204	Bacteria	Firmicutes	Clostridia	Clostridiales	Lachnospiraceae
denovo830	HousingType	HousingTypePasture	-0.00610374	88	10	0.000630696	0.0403929	Bacteria	Firmicutes	Clostridia	Clostridiales	Lachnospiraceae
denovo8317	Farm	Farm 9	0.00812003	88	30	0.00010467	0.0358181	Bacteria	Bacteroidetes	Bacteroidia	Bacteroidales	[Odoribacteraceae]	Odoribacter
denovo8327	Farm	Farm 3	0.0106485	88	35	2.38773e-05	0.0119972	Bacteria	Firmicutes	Clostridia	Clostridiales	Ruminococcaceae
denovo835	HousingType	HousingTypePasture	0.00888044	88	32	0.00010681	0.0111674	Bacteria	Bacteroidetes	Bacteroidia	Bacteroidales	[Barnesiellaceae]
denovo837	Farm	Farm 9	0.00919661	88	27	6.77272e-06	0.00482335	Bacteria	Firmicutes	Erysipelotrichi	Erysipelotrichales	Erysipelotrichaceae
denovo84	HousingType	HousingTypePasture	-0.0241781	88	37	5.23019e-05	0.00659004	Bacteria	Firmicutes	Clostridia	Clostridiales	Ruminococcaceae	Ruminococcus
denovo845	Farm	Farm 9	0.0132334	88	27	1.02406e-11	8.11652e-08	Unassigned	NA	NA	NA	NA	NA	NA
denovo8499	Farm	Farm 8	0.0133035	88	58	9.10273e-06	0.00595194	Bacteria	Firmicutes	Bacilli	Turicibacterales	Turicibacteraceae	Turicibacter
denovo850	Farm	Farm 9	-0.0323276	88	64	2.28345e-08	4.87864e-05	Bacteria	Firmicutes	Clostridia	Clostridiales	Veillonellaceae	Anaerovibrio
denovo851	Farm	Farm 8	-0.0170466	88	74	3.3513e-05	0.0153909	Bacteria	Firmicutes	Clostridia	Clostridiales	Lachnospiraceae	Dorea
denovo8521	Farm	Farm 9	0.0161751	88	28	3.3781e-07	0.00043865	Bacteria	Tenericutes	RF3	ML615J-28
denovo8559	Farm	Farm 3	-0.0136007	88	39	8.26051e-05	0.0303379	Bacteria	Tenericutes	Mollicutes	Anaeroplasmatales	Anaeroplasmataceae	Anaeroplasma
denovo858	Farm	Farm 9	0.00966942	88	28	5.3901e-05	0.0221093	Bacteria	Firmicutes	Erysipelotrichi	Erysipelotrichales	Erysipelotrichaceae	Bulleidia
denovo86	Farm	Farm 2	0.0220593	88	51	3.29113e-05	0.0152818	Bacteria	Bacteroidetes	Bacteroidia	Bacteroidales	[Paraprevotellaceae]	Paraprevotella
denovo8609	HousingType	HousingTypePasture	-0.00968547	88	28	0.000662857	0.0419752	Bacteria	Firmicutes	Clostridia	Clostridiales	Ruminococcaceae	Ruminococcus
denovo8695	Farm	Farm 9	0.00794195	88	12	4.12779e-09	1.19914e-05	Bacteria	Firmicutes	Clostridia	Clostridiales	Ruminococcaceae
denovo87	HousingType	HousingTypePasture	-0.0357596	88	83	0.000190907	0.0169335	Bacteria	Bacteroidetes	Bacteroidia	Bacteroidales	Bacteroidaceae	5-7N15
denovo880	Farm	Farm 9	0.0077706	88	20	0.00011031	0.0365765	Bacteria	Bacteroidetes	Bacteroidia	Bacteroidales
denovo887	Farm	Farm 8	-0.0147496	88	59	9.2462e-05	0.0328768	Bacteria	Firmicutes	Clostridia	Clostridiales	Clostridiaceae
denovo8893	Farm	Farm 9	0.00911525	88	21	9.06771e-07	0.00100302	Bacteria	Bacteroidetes	Bacteroidia	Bacteroidales
denovo89	Farm	Farm 8	-0.0206599	88	46	0.000166016	0.0493828	Bacteria	Bacteroidetes	Bacteroidia	Bacteroidales	Rikenellaceae
denovo89	HousingType	HousingTypePasture	0.0252698	88	46	4.55527e-06	0.00100302	Bacteria	Bacteroidetes	Bacteroidia	Bacteroidales	Rikenellaceae
denovo893	Farm	Farm 8	-0.0214036	88	57	9.26003e-08	0.000147608	Bacteria	Firmicutes	Clostridia	Clostridiales
denovo9	HousingType	HousingTypePasture	-0.0686013	88	64	1.48478e-07	5.83696e-05	Bacteria	Proteobacteria	Gammaproteobacteria	Aeromonadales	Succinivibrionaceae	Succinivibrio
denovo90	HousingType	HousingTypePasture	-0.0300319	88	88	0.000774562	0.0468167	Bacteria	Firmicutes	Clostridia	Clostridiales	Ruminococcaceae
denovo9001	Farm	Farm 3	-0.00957738	88	39	2.52591e-05	0.0124621	Bacteria	Bacteroidetes	Bacteroidia	Bacteroidales	Prevotellaceae	Prevotella
denovo9001	Farm	Farm 8	-0.00905133	88	39	8.16426e-05	0.0301195	Bacteria	Bacteroidetes	Bacteroidia	Bacteroidales	Prevotellaceae	Prevotella
denovo9001	Farm	Farm 7	-0.00867161	88	39	0.000118324	0.0386801	Bacteria	Bacteroidetes	Bacteroidia	Bacteroidales	Prevotellaceae	Prevotella
denovo902	Farm	Farm 2	-0.0117955	88	22	4.34029e-09	1.22576e-05	Bacteria	Firmicutes	Clostridia	Clostridiales	Lachnospiraceae
denovo902	Farm	Farm 3	-0.0117955	88	22	4.34029e-09	1.22576e-05	Bacteria	Firmicutes	Clostridia	Clostridiales	Lachnospiraceae
denovo9026	Farm	Farm 3	0.0106922	88	38	9.77591e-05	0.0342645	Bacteria	Firmicutes	Clostridia	Clostridiales	Peptostreptococcaceae
denovo9026	Farm	Farm 8	0.0114656	88	38	6.98438e-05	0.0269821	Bacteria	Firmicutes	Clostridia	Clostridiales	Peptostreptococcaceae
denovo91	Farm	Farm 2	0.0478798	88	71	5.28351e-07	0.000639487	Bacteria	Firmicutes	Clostridia	Clostridiales	Peptostreptococcaceae
denovo9112	Farm	Farm 3	-0.00960076	88	29	1.72556e-05	0.00950604	Bacteria	Tenericutes	Mollicutes	Anaeroplasmatales	Anaeroplasmataceae	Anaeroplasma
denovo9112	Farm	Farm 8	-0.00962375	88	29	2.23762e-05	0.0113658	Bacteria	Tenericutes	Mollicutes	Anaeroplasmatales	Anaeroplasmataceae	Anaeroplasma
denovo9112	Farm	Farm 2	-0.00890861	88	29	5.88232e-05	0.0237712	Bacteria	Tenericutes	Mollicutes	Anaeroplasmatales	Anaeroplasmataceae	Anaeroplasma
denovo913	Farm	Farm 3	-0.0194524	88	59	1.44854e-05	0.00835463	Bacteria	Firmicutes	Clostridia	Clostridiales	Ruminococcaceae
denovo913	Farm	Farm 8	-0.017491	88	59	0.000121096	0.0392006	Bacteria	Firmicutes	Clostridia	Clostridiales	Ruminococcaceae
denovo92	Farm	Farm 9	0.0313007	88	35	1.10461e-12	1.08561e-08	Bacteria	Firmicutes	Clostridia	Clostridiales	Ruminococcaceae
denovo9264	Farm	Farm 7	-0.00875098	88	31	1.91637e-06	0.001825	Bacteria	Firmicutes	Clostridia	Clostridiales	Ruminococcaceae
denovo9264	Farm	Farm 3	-0.00782107	88	31	1.61868e-05	0.0090526	Bacteria	Firmicutes	Clostridia	Clostridiales	Ruminococcaceae
denovo929	Farm	Farm 9	0.0330672	88	11	3.42258e-10	1.58666e-06	Bacteria	Bacteroidetes	Bacteroidia	Bacteroidales	p-2534-18B5
denovo93	HousingType	HousingTypePasture	0.0259937	88	42	2.67117e-09	2.34395e-06	Bacteria	Bacteroidetes	Bacteroidia	Bacteroidales
denovo93	Farm	Farm 7	-0.0253407	88	42	5.59041e-09	1.53129e-05	Bacteria	Bacteroidetes	Bacteroidia	Bacteroidales
denovo93	Farm	Farm 8	-0.0242433	88	42	3.00369e-08	5.85719e-05	Bacteria	Bacteroidetes	Bacteroidia	Bacteroidales
denovo9324	Farm	Farm 9	0.0125764	88	18	2.46995e-13	3.37148e-09	Bacteria	Bacteroidetes	Bacteroidia	Bacteroidales	Bacteroidaceae
denovo936	Farm	Farm 9	0.0119533	88	14	1.52089e-10	7.95071e-07	Bacteria	Firmicutes	Clostridia	Clostridiales	Ruminococcaceae
denovo9364	Farm	Farm 7	0.0137946	88	34	0.000109534	0.0364854	Bacteria	Firmicutes	Bacilli	Turicibacterales	Turicibacteraceae	Turicibacter
denovo9474	Farm	Farm 9	0.00619155	88	15	0.00014165	0.0439438	Bacteria	Firmicutes	Clostridia	Clostridiales	Ruminococcaceae
denovo9556	Farm	Farm 7	-0.00921518	88	31	6.20688e-05	0.0247458	Bacteria	Firmicutes	Clostridia	Clostridiales
denovo9556	Farm	Farm 8	-0.00995887	88	31	2.3575e-05	0.011894	Bacteria	Firmicutes	Clostridia	Clostridiales
denovo956	Farm	Farm 7	-0.00867079	88	32	2.84916e-05	0.0137262	Bacteria	Firmicutes	Clostridia	Clostridiales	Ruminococcaceae
denovo956	Farm	Farm 8	-0.0102323	88	32	1.82169e-06	0.00176216	Bacteria	Firmicutes	Clostridia	Clostridiales	Ruminococcaceae
denovo96	Farm	Farm 9	0.0357844	88	59	9.98135e-11	5.44981e-07	Bacteria	Firmicutes	Clostridia	Clostridiales	Peptococcaceae	rc4-4
denovo964	Farm	Farm 9	0.00780946	88	22	2.9885e-05	0.0142026	Bacteria	Firmicutes	Clostridia	Clostridiales	Ruminococcaceae	Oscillospira
denovo965	HousingType	HousingTypePasture	0.00771947	88	28	0.000304063	0.0244144	Bacteria	Firmicutes	Clostridia	Clostridiales	Lachnospiraceae
denovo966	Farm	Farm 7	0.0131879	88	18	8.58732e-08	0.00014066	Bacteria	Firmicutes	Bacilli	Bacillales	Bacillaceae
denovo97	HousingType	HousingTypePasture	0.0294672	88	41	3.39797e-10	4.07259e-07	Bacteria	Firmicutes	Clostridia	Clostridiales	[Mogibacteriaceae]	Mogibacterium
denovo97	Farm	Farm 8	-0.0176501	88	41	6.59809e-05	0.0259557	Bacteria	Firmicutes	Clostridia	Clostridiales	[Mogibacteriaceae]	Mogibacterium
denovo9779	Farm	Farm 7	-0.00714266	88	16	8.45496e-06	0.00567591	Bacteria	Firmicutes	Clostridia	Clostridiales	Ruminococcaceae
denovo9779	HousingType	HousingTypePasture	0.0075889	88	16	2.62915e-06	0.000639487	Bacteria	Firmicutes	Clostridia	Clostridiales	Ruminococcaceae
denovo9779	Farm	Farm 8	-0.00714933	88	16	1.13168e-05	0.00693046	Bacteria	Firmicutes	Clostridia	Clostridiales	Ruminococcaceae
denovo9811	Farm	Farm 3	-0.00847447	88	28	0.000106598	0.0360312	Bacteria	Firmicutes	Clostridia	Clostridiales	Ruminococcaceae
denovo998	Farm	Farm 3	-0.0127146	88	45	1.99056e-05	0.0106091	Bacteria	Firmicutes	Clostridia	Clostridiales	Ruminococcaceae
denovo998	Farm	Farm 2	-0.011294	88	45	0.00012724	0.040536	Bacteria	Firmicutes	Clostridia	Clostridiales	Ruminococcaceae
denovo999	Farm	Farm 9	0.0117483	88	15	4.10606e-07	0.000520031	Bacteria	Firmicutes	Clostridia	Clostridiales	Ruminococcaceae
